# Supplementary material for: Metabolic Niches and Plasticity of Sand-Dune Plant Communities Along a Trans-European Gradient
Source: Metabolites. 2025 Mar 24;15(4):217. doi: 10.3390/metabo15040217 (PMC12029026; doi:10.3390/metabo15040217)
Supplement: Supplementary file 1 [file metabolites-15-00217-s001.zip]

Archive with 2 entries (2 files):
- Supplementary Tables.pdf
- Supplementary_file_1.xlsx
