# Supplementary material for: Metabolic Niches and Plasticity of Sand-Dune Plant Communities Along a Trans-European Gradient
Source: Metabolites. 2025 Mar 24;15(4):217. doi: 10.3390/metabo15040217 (PMC12029026; doi:10.3390/metabo15040217)
Supplement: Supplementary file 1 [file metabolites-15-00217-s001.zip › Supplementary_file_1.xlsx]

## Sheet: % tot ion recip
Mass Bin at 0.2 Da (column 1)
file name (row 2)	rg_021111_2_recip12a	rg_021111_2_recip13a	rg_021111_2_recip17a	rg_021111_2_recip20a	rg_021111_recip8a	rg_021111_recip14a	rg_021111_recip18a	rg_021111_recip25a	rg_021111_recip26a	rg_021111_2_recip34a	rg_021111_2_recip38a	rg_021111_2_recip41a	rg_071111_recip4a	rg_071111_recip6a	rg_071111_recip7a	rg_071111_2_recip16a	rg_071111_3_recip6a	rg_071111_3_recip9a	rg_071111_3_recip11a	rg_071111_3_recip17a	rg_071111_3_recip30a	rg_071111_3_recip42a	rg_071111_3_recip46a	rg_071111_3_recip54a	rg_021111_2_recip4a	rg_021111_recip10a	rg_021111_recip11a	rg_021111_2_recip37a	rg_071111_2_recip21a	rg_071111_3_recip8a	rg_071111_3_recip27a	rg_071111_3_recip47a	rg_071111_3_recip60a	rg_021111_recip6a	rg_021111_recip20a	rg_071111_2_recip1a	rg_071111_2_recip9a	rg_071111_3_recip16a	rg_021111_2_recip15a	rg_071111_2_recip15a	rg_071111_3_recip26a	rg_071111_3_recip52a	rg_071111_3_recip55a	rg_021111_2_recip7a	rg_021111_2_recip9a	rg_021111_2_recip30a	rg_021111_recip9a	rg_021111_recip21a	rg_021111_recip22a
location (row 3)	Fr1	Fr1	Fr1	Fr1	Fr1	Fr1	Fr1	Fr1	Fr1	Fr1	Fr1	Fr1	Fr1	Fr1	Fr1	Fr1	Fr1	Fr1	Fr1	Fr1	Fr1	Fr1	Fr1	Fr1	Fr1	Fr1	Fr1	Fr1	Fr1	Fr1	Fr1	Fr1	Fr1	Fr1	Fr1	Fr1	Fr1	Fr1	Fr1	Fr1	Fr1	Fr1	Fr1	GB1	GB1	GB1	GB1	GB1	GB1
origin (row 4)	Fr1	Fr1	Fr1	Fr1	Fr1	Fr1	Fr1	Fr1	Fr1	Fr1	Fr1	Fr1	Fr1	Fr1	Fr1	Fr1	Fr1	Fr1	Fr1	Fr1	Fr1	Fr1	Fr1	Fr1	Fr3	Fr3	Fr3	Fr3	Fr3	Fr3	Fr3	Fr3	Fr3	Fr4	Fr4	Fr4	Fr4	Fr4	GB2	GB2	GB2	GB2	GB2	Fr1	Fr1	Fr1	Fr1	Fr1	Fr1
49	0	0	0	0	0	0	0	0	0	0	0	0	0	0	0	0	0	0	0	0	0	0	0	0	0	0	0	0	0	0	0	0	0	0	0	0	0	0	0	0	0	0	0	0	0	0	0	0	0
49.2	0	0	0	0	0	0	0	0	0	0	0	0	0	0	0	0	0	0	0	0	0	0	0	0	0	0	0	0	0	0	0	0	0	0	0	0	0	0	0	0	0	0	0	0	0	0	0	0	0
49.4	0	0	0	0	0	0	0	0	0	0	0	0	0	0	0	0	0	0	0	0	0	0	0	0	0	0	0	0	0	0	0	0	0	0	0	0	0	0	0	0	0	0	0	0	0	0	0	0	0
49.6	0	0	0	0	0	0	0	0	0	0	0	0	0	0	0	0	0	0	0	0	0	0	0	0	0	0	0	0	0	0	0	0	0	0	0	0	0	0	0	0	0	0	0	0	0	0	0	0	0
49.8	0	0	0	0	0	0	0	0	0	0	0	0	0	0	0	0	0	0	0	0	0	0	0	0	0	0	0	0	0	0	0	0	0	0	0	0	0	0	0	0	0	0	0	0	0	0	0	0	0
50	0	0	0	0	0	0	0	0	0	0	0	0	0	0	0	0	0	0	0	0	0	0	0	0	0	0	0	0	0	0	0	0	0	0	0	0	0	0	0	0	0	0	0	0	0	0	0	0	0
50.2	0	0	0	0	0	0	0	0	0	0	0	0	0	0	0	0	0	0	0	0	0	0	0	0	0	0	0	0	0	0	0	0	0	0	0	0	0	0	0	0	0	0	0	0	0	0	0	0	0
50.4	0	0	0	0	0	0	0	0	0	0	0	0	0	0	0	0	0	0	0	0	0	0	0	0	0	0	0	0	0	0	0	0	0	0	0	0	0	0	0	0	0	0	0	0	0	0	0	0	0
50.6	0	0	0	0	0	0	0	0	0	0	0	0	0	0	0	0	0	0	0	0	0	0	0	0	0	0	0	0	0	0	0	0	0	0	0	0	0	0	0	0	0	0	0	0	0	0	0	0	0
50.8	0	0	0	0	0	0	0	0	0	0	0	0	0	0	0	0	0	0	0	0	0	0	0	0	0	0	0	0	0	0	0	0	0	0	0	0	0	0	0	0	0	0	0	0	0	0	0	0	0
51	0	0	0	0	0	0	0	0	0	0	0	0	0	0	0.428449	0	0	0	0	0	0	0	0	0	0	0	0	0	0	0	0	0	0	0	0	0	0	0	0	0	0	0	0	0	0	0	0	0	0
51.2	0	0	0	0	0	0	0	0	0	0	0	0	0	0	0	0	0	0	0	0	0	0	0	0	0	0	0	0	0	0	0	0	0	0	0	0	0	0	0	0	0	0	0	0	0	0	0	0	0
51.4	0	0	0	0	0	0	0	0	0	0	0	0	0	0	0	0	0	0	0	0	0	0	0	0	0	0	0	0	0	0	0	0	0	0	0	0	0	0	0	0	0	0	0	0	0	0	0	0	0
51.6	0	0	0	0	0	0	0	0	0	0	0	0	0	0	0	0	0	0	0	0	0	0	0	0	0	0	0	0	0	0	0	0	0	0	0	0	0	0	0	0	0	0	0	0	0	0	0	0	0
51.8	0	0	0	0	0	0	0	0	0	0	0	0	0	0	0	0	0	0	0	0	0	0	0	0	0	0	0	0	0	0	0	0	0	0	0	0	0	0	0	0	0	0	0	0	0	0	0	0	0
52	2.75501	2.68478	1.6947	3.16225	1.85406	2.51343	2.46705	2.25268	2.42615	1.78085	2.06582	2.33656	2.12896	2.09698	0	2.77215	2.02381	2.2129	2.46744	2.45113	2.1231	2.5208	1.2527	2.42908	1.27087	3.67973	1.17242	2.55536	2.64349	1.86075	2.59013	2.67858	2.62388	2.18592	2.35082	2.14667	2.32407	1.93969	2.86467	2.79655	2.87108	3.117	2.87771	2.79679	1.54127	3.03198	2.64942	2.01265	1.62174
52.2	0	0	0	0	0	0	0	0	0	0	0	0	0	0	0	0	0	0	0	0	0	0	0	0	0	0	0	0	0	0	0	0	0	0	0	0	0	0	0	0	0	0	0	0	0	0	0	0	0
52.4	0	0	0	0	0	0	0	0	0	0	0	0	0	0	0	0	0	0	0	0	0	0	0	0	0	0	0	0	0	0	0	0	0	0	0	0	0	0	0	0	0	0	0	0	0	0	0	0	0
52.6	0.0145477	0.0150939	0.00473056	0.0201744	0	0.0133018	0	0.0116162	0	0.0107718	0.0122893	0	0.0184276	0.0223538	0.019075	0	0.0145479	0.0177755	0.0213104	0	0.0178132	0.0232522	0.0157445	0.016946	0	0	0.00519289	0	0.0154961	0.0120713	0.0193253	0	0.0159454	0	0.0117055	0.011907	0.0163572	0.0179162	0.0173479	0.0104328	0.0178089	0.013259	0.0145322	0.0114642	0.00766055	0.0227636	0	0.011119	0
52.8	0	0	0	0	0	0	0	0	0	0	0	0	0	0	0	0	0	0	0	0	0	0	0	0	0	0	0	0	0	0	0	0	0	0	0	0	0	0	0	0	0	0	0	0	0	0	0	0	0
53	0.185889	0.163348	0.247253	0.103356	0	0.0394731	0.0474438	0.0438823	0.0403786	0.0692747	0.0561703	0.0490329	0.0372681	0.0448434	0.0677207	0	0.0704524	0.0281909	0.0281789	0	0.0323853	0.0274146	0.0397394	0.0473979	0.440725	0	0.0595904	0	0.0224909	0.0377218	0	0.043711	0.0533487	0.0437529	0.0608788	0.17969	0.0351457	0.0201309	0.128888	0.0157353	0.0155378	0.0178483	0.0302605	0.131522	0.176319	0.0519668	0.0553308	0.0391236	0
53.2	0	0	0	0	0	0	0	0	0	0	0	0	0	0	0	0	0	0	0	0	0	0	0	0	0	0	0	0	0	0	0	0	0	0	0	0	0	0	0	0	0	0	0	0	0	0	0	0	0
53.4	0	0	0	0	0	0	0	0	0	0	0	0	0	0	0	0	0	0	0	0	0	0	0	0	0	0	0	0	0	0	0	0	0	0	0	0	0	0	0	0	0	0	0	0	0	0	0	0	0
53.6	0.0101436	0	0.010724	0	0	0	0	0	0	0	0	0	0	0.00162301	0.00413362	0	0	0	0	0	0	0	0.00197458	0	0.0366752	0	0	0	0	0	0	0	0	0	0	0	0	0	0	0	0	0	0	0	0.0140056	0	0	0	0
53.8	0	0	0	0	0	0	0	0	0	0	0	0	0	0	0	0	0	0	0	0	0	0	0	0	0	0	0	0	0	0	0	0	0	0	0	0	0	0	0	0	0	0	0	0	0	0	0	0	0
54	0.0298924	0.0201124	0.0147575	0.0207823	0	0.0126975	0.0177571	0.0102239	0.0162358	0.0125187	0.0116169	0.0146054	0.0230322	0.0262173	0.0216867	0.00911403	0.0176789	0.0194561	0.0236497	0.00945332	0.016209	0.0214724	0.0166028	0.0157668	0.037131	0	0.0110218	0	0.0183631	0.0137612	0.0197924	0	0.0198751	0.0108749	0.0151573	0.0148781	0.0158164	0.0179485	0.0154337	0.0138041	0.0201888	0	0.0137041	0	0.0181179	0.0246167	0	0.0173292	0
54.2	0	0	0	0	0	0	0	0	0	0	0	0	0	0	0	0	0	0	0	0	0	0	0	0	0	0	0	0	0	0	0	0	0	0	0	0	0	0	0	0	0	0	0	0	0	0	0	0	0
54.4	0	0	0	0	0	0	0	0	0	0	0	0	0	0	0	0	0	0	0	0	0	0	0	0	0	0	0	0	0	0	0	0	0	0	0	0	0	0	0	0	0	0	0	0	0	0	0	0	0
54.6	0	0	0	0	0	0	0	0	0	0	0	0	0	0	0	0	0	0	0	0	0	0	0	0	0	0	0	0	0	0	0	0	0	0	0	0	0	0	0	0	0	0	0	0	0	0	0	0	0
54.8	0	0	0	0	0	0	0	0	0	0	0	0	0	0	0	0	0	0	0	0	0	0	0	0	0	0	0	0	0	0	0	0	0	0	0	0	0	0	0	0	0	0	0	0	0	0	0	0	0
55	0.404921	0.156295	0.104309	0.159864	0	0.466812	0.207658	0.137321	0.189789	0.121976	0.131458	0.371029	0.387261	0.201478	0.133268	0.506107	0.163	0.369234	0.146323	0.32641	0.430146	0.207942	0.0715432	0.165605	0.127012	0.383448	0.654676	0.77196	0.346378	0.182318	0.643238	0.145938	0.140678	0.173323	0.117088	0.441783	0.178799	0.189901	0.18138	0.895271	0.56138	0.335272	0.275645	0.227557	0.142237	0.201387	0.306807	0.160065	0.322735
55.2	0	0	0	0	0	0	0	0	0	0	0	0	0	0	0	0	0	0	0	0	0	0	0	0	0	0	0	0	0	0	0	0	0	0	0	0	0	0	0	0	0	0	0	0	0	0	0	0	0
55.4	0	0	0	0	0	0	0	0	0	0	0	0	0	0	0	0	0	0	0	0	0	0	0	0	0	0	0	0	0	0	0	0	0	0	0	0	0	0	0	0	0	0	0	0	0	0	0	0	0
55.6	0	0	0	0	0	0	0	0	0	0	0	0	0	0	0	0	0	0	0	0	0	0	0	0	0	0	0	0	0	0	0	0	0	0	0	0	0	0	0	0	0	0	0	0	0	0	0	0	0
55.8	0	0	0	0	0	0	0	0	0	0	0	0	0	0	0	0	0	0	0	0	0	0	0	0	0	0	0	0	0	0	0	0	0	0	0	0	0	0	0	0	0	0	0	0	0	0	0	0	0
56	0	0	0	0	0	0	0	0	0	0	0	0	0	0.00322004	0.00315437	0	0	0	0	0	0	0	0	0	0	0	0	0	0	0	0	0	0	0	0	0	0	0	0	0	0	0	0	0	0	0	0	0	0
56.2	0	0	0	0	0	0	0	0	0	0	0	0	0	0	0	0	0	0	0	0	0	0	0	0	0	0	0	0	0	0	0	0	0	0	0	0	0	0	0	0	0	0	0	0	0	0	0	0	0
56.4	0	0	0	0	0	0	0	0	0	0	0	0	0	0	0	0	0	0	0	0	0	0	0	0	0	0	0	0	0	0	0	0	0	0	0	0	0	0	0	0	0	0	0	0	0	0	0	0	0
56.6	1.6601	1.79176	1.2221	1.75631	1.2763	1.00501	1.09903	0.960085	1.07357	0.816245	0.941067	0.984989	0.847818	0.673375	0.494567	0.538685	0.709646	0.618859	0.676934	0.71682	0.629166	0.811834	0.397651	1.04435	2.15684	1.51667	0.574494	0.953192	0.748459	0.629697	0.642003	0.848084	1.0642	1.09057	1.05804	1.43605	0.760856	0.58311	1.66953	0.748238	0.690096	0.816795	1.03416	2.19828	1.14773	1.4951	1.23802	0.899979	0.659584
56.8	0	0	0	0	0	0	0	0	0	0	0	0	0	0	0	0	0	0	0	0	0	0	0	0	0	0	0	0	0	0	0	0	0	0	0	0	0	0	0	0	0	0	0	0	0	0	0	0	0
57	0.144413	0.0882976	0.101543	0.0903662	0	0.0366036	0.0490577	0.0535816	0	0.0451216	0.0331549	0.0354239	0.0607402	0.0758451	0.0788074	0	0.058684	0.0826821	0.0454011	0.0218184	0.0545448	0.0672931	0.0506036	0.111179	0.131884	0.0345535	0.0317363	0.015838	0.0450407	0.0451786	0.0470471	0.0498075	0.0940797	0.0345051	0.0402257	0.121211	0.0710381	0.0567299	0.108107	0.0249455	0.0396	0.0449757	0.0749036	0.0839456	0.0904377	0.0729317	0.0464828	0.0519283	0
57.2	0	0	0	0	0	0	0	0	0	0	0	0	0	0	0	0	0	0	0	0	0	0	0	0	0	0	0	0	0	0	0	0	0	0	0	0	0	0	0	0	0	0	0	0	0	0	0	0	0
57.4	0	0	0	0	0	0	0	0	0	0	0	0	0	0	0	0	0	0	0	0	0	0	0	0	0	0	0	0	0	0	0	0	0	0	0	0	0	0	0	0	0	0	0	0	0	0	0	0	0
57.6	0.00885397	0.00955227	0.0151544	0	0	0.0051408	0.00531309	0	0	0.00649416	0	0	0.00396364	0.00741481	0.0146672	0	0.0100071	0.0066155	0.00445043	0	0.00397739	0.00446401	0.00839969	0.00848989	0.00943014	0	0.00419104	0	0.0041963	0.00711525	0	0	0	0	0	0.00943495	0.00441252	0.00736915	0.010879	0	0	0	0	0	0.00882703	0	0	0	0
57.8	0	0	0	0	0	0	0	0	0	0	0	0	0	0	0	0	0	0	0	0	0	0	0	0	0	0	0	0	0	0	0	0	0	0	0	0	0	0	0	0	0	0	0	0	0	0	0	0	0
58	0	0	0.00456847	0	0	0	0	0	0	0	0	0	0	0.00410407	0.00828867	0	0.00340469	0.00468049	0.00158503	0	0.0033511	0	0.00372836	0	0	0	0.00204295	0	0	0	0	0	0	0	0	0.00624145	0	0	0	0	0	0	0	0	0.00438904	0	0	0	0
58.2	0	0	0	0	0	0	0	0	0	0	0	0	0	0	0	0	0	0	0	0	0	0	0	0	0	0	0	0	0	0	0	0	0	0	0	0	0	0	0	0	0	0	0	0	0	0	0	0	0
58.4	0	0	0	0	0	0	0	0	0	0	0	0	0	0	0	0	0	0	0	0	0	0	0	0	0	0	0	0	0	0	0	0	0	0	0	0	0	0	0	0	0	0	0	0	0	0	0	0	0
58.6	0.0146522	0.0076098	0	0	0	0	0	0	0	0.00619011	0	0	0.0038767	0.00429155	0.00403723	0	0	0	0.00422725	0	0	0.00392389	0.00341299	0	0.00963891	0	0.00300789	0	0	0	0	0	0.00831302	0	0	0	0	0	0.00699624	0	0	0	0	0	0.00635995	0.00750517	0	0	0
58.8	0	0	0	0	0	0	0	0	0	0	0	0	0	0	0	0	0	0	0	0	0	0	0	0	0	0	0	0	0	0	0	0	0	0	0	0	0	0	0	0	0	0	0	0	0	0	0	0	0
59	0	0	0	0	0	0	0	0	0	0	0	0	0	0	0.00504778	0	0	0	0	0	0	0.00326897	0.00368274	0	0	0	0	0	0	0	0	0	0	0	0	0	0	0	0	0	0	0	0	0	0	0	0	0	0
59.2	0	0	0	0	0	0	0	0	0	0	0	0	0	0	0	0	0	0	0	0	0	0	0	0	0	0	0	0	0	0	0	0	0	0	0	0	0	0	0	0	0	0	0	0	0	0	0	0	0
59.4	0	0	0	0	0	0	0	0	0	0	0	0	0	0	0	0	0	0	0	0	0	0	0	0	0	0	0	0	0	0	0	0	0	0	0	0	0	0	0	0	0	0	0	0	0	0	0	0	0
59.6	0	0	0	0	0	0	0	0	0	0	0	0	0	0	0	0	0	0	0	0	0	0	0	0	0	0	0	0	0	0	0	0	0	0	0	0	0	0	0	0	0	0	0	0	0	0	0	0	0
59.8	0	0	0	0	0	0	0	0	0	0	0	0	0	0	0	0	0	0	0	0	0	0	0	0	0	0	0	0	0	0	0	0	0	0	0	0	0	0	0	0	0	0	0	0	0	0	0	0	0
60	2.53008	2.6411	2.68783	3.1625	3.36979	2.64321	2.76161	2.40265	2.76848	2.29439	3.22971	3.17689	2.19511	2.8277	2.973	3.48992	3.98093	3.25229	3.15654	3.58931	2.79898	2.40462	2.08965	2.57399	0.974288	3.59964	2.03572	3.46303	2.8656	2.99456	2.75116	4.35033	2.92155	2.61508	2.67342	2.73747	2.83634	2.23329	2.55589	3.46129	3.1307	3.12772	2.68569	2.34754	1.68772	2.18178	2.88817	1.88459	2.18249
60.2	0	0	0	0	0	0	0	0	0	0	0	0	0	0	0	0	0	0	0	0	0	0	0	0	0	0	0	0	0	0	0	0	0	0	0	0	0	0	0	0	0	0	0	0	0	0	0	0	0
60.4	0	0	0	0	0	0	0	0	0	0	0	0	0	0	0	0	0	0	0	0	0	0	0	0	0	0	0	0	0	0	0	0	0	0	0	0	0	0	0	0	0	0	0	0	0	0	0	0	0
60.6	0.407629	0.367736	0.349338	0.433224	0.278624	0.372408	0.412756	0.362656	0.322617	0.364335	0.49074	0.437102	0.367335	0.487197	0.551653	0.4116	0.673622	0.550729	0.52294	0.388847	0.47518	0.383032	0.384211	0.371948	0.108348	0.341162	0.329788	0.374327	0.446635	0.498005	0.416446	0.581562	0.429746	0.319229	0.360833	0.384062	0.484763	0.372393	0.342438	0.503105	0.47043	0.416053	0.354001	0.257632	0.255423	0.310783	0.387769	0.266395	0.189884
60.8	0	0	0	0	0	0	0	0	0	0	0	0	0	0	0	0	0	0	0	0	0	0	0	0	0	0	0	0	0	0	0	0	0	0	0	0	0	0	0	0	0	0	0	0	0	0	0	0	0
61	2.20302	2.25488	1.58786	2.4974	1.86204	1.6831	1.78832	1.63708	1.85493	1.44914	1.77768	1.86512	1.3041	1.38774	1.42217	1.79635	1.86514	1.67494	1.70995	1.9385	1.57144	1.66896	1.07825	1.96542	3.74692	2.47486	1.00686	1.78883	1.83064	1.53541	1.72333	2.29079	2.0907	1.61029	1.7529	1.84421	1.6561	1.39989	2.30461	1.98656	1.99869	2.27871	2.10018	2.86169	1.45797	2.22741	1.98541	1.43387	1.28661
61.2	0	0	0	0	0	0	0	0	0	0	0	0	0	0	0	0	0	0	0	0	0	0	0	0	0	0	0	0	0	0	0	0	0	0	0	0	0	0	0	0	0	0	0	0	0	0	0	0	0
61.4	0	0	0	0	0	0	0	0	0	0	0	0	0	0	0	0	0	0	0	0	0	0	0	0	0	0	0	0	0	0	0	0	0	0	0	0	0	0	0	0	0	0	0	0	0	0	0	0	0
61.6	0.026187	0.0170893	0.0129447	0.0137851	0	0	0.00960203	0	0	0.0135421	0	0	0.0140011	0	0.0266786	0	0	0.0134403	0.012596	0	0.0166142	0.0138849	0.016265	0.0175643	0.114838	0.0171307	0.00614078	0	0.0125519	0.00733557	0.0129821	0	0.0125196	0	0.0166791	0	0.009449	0.0131787	0.0188706	0.00992711	0.011565	0.00861844	0.0101189	0.0210457	0.0239665	0.024943	0	0	0
61.8	0	0	0	0	0	0	0	0	0	0	0	0	0	0	0	0	0	0	0	0	0	0	0	0	0	0	0	0	0	0	0	0	0	0	0	0	0	0	0	0	0	0	0	0	0	0	0	0	0
62	0.113716	0.111287	0.13574	0.0693746	0.0340583	0.0252162	0.0306558	0.0303996	0.025077	0.038977	0.0288255	0.0248544	0.0181635	0.0286934	0.0437519	0	0.0429326	0.0313869	0.0264486	0	0.0257683	0.0176709	0.0320625	0.0356336	0.290408	0.0188377	0.0457492	0	0.0170946	0.0317465	0	0	0.0319293	0.0237478	0.026547	0.111471	0.0251816	0.0217438	0.0685499	0	0	0.0134381	0.0243278	0.0766721	0.100491	0.0341247	0.0220049	0.0157314	0
62.2	0	0	0	0	0	0	0	0	0	0	0	0	0	0	0	0	0	0	0	0	0	0	0	0	0	0	0	0	0	0	0	0	0	0	0	0	0	0	0	0	0	0	0	0	0	0	0	0	0
62.4	0	0	0	0	0	0	0	0	0	0	0	0	0	0	0	0	0	0	0	0	0	0	0	0	0	0	0	0	0	0	0	0	0	0	0	0	0	0	0	0	0	0	0	0	0	0	0	0	0
62.6	0.0297614	0	0.0365541	0.0135083	0	0.00511884	0.00788307	0.00459459	0	0.00845407	0.00788943	0.00910698	0.0084423	0.0127135	0.0221182	0	0.0128009	0.0106318	0.0048059	0	0.00927613	0.00777465	0.00864854	0.00806382	0.0393706	0	0.00984736	0	0.00452088	0.00801184	0	0	0.00911951	0	0	0.0397988	0.0100058	0.00720727	0.0202973	0	0	0	0	0.0231887	0.0260377	0.00818597	0	0	0
62.8	0	0	0	0	0	0	0	0	0	0	0	0	0	0	0	0	0	0	0	0	0	0	0	0	0	0	0	0	0	0	0	0	0	0	0	0	0	0	0	0	0	0	0	0	0	0	0	0	0
63	0.0398358	0.022743	0.0201324	0.0201173	0	0	0.0140557	0.0119916	0.0106175	0.0115233	0.0118561	0	0.0148132	0.0178051	0.0184756	0	0.0185017	0.0206105	0.0123731	0.00761625	0.0161102	0.0205909	0.0173732	0.0140726	0.0750819	0	0.00743655	0.0116103	0.0141657	0.0143244	0.0134262	0	0.011713	0	0.0113965	0.0243503	0.0137235	0.0135023	0.0221762	0.00556844	0.0131401	0	0	0	0.0246358	0.0202313	0.0135962	0	0
63.2	0	0	0	0	0	0	0	0	0	0	0	0	0	0	0	0	0	0	0	0	0	0	0	0	0	0	0	0	0	0	0	0	0	0	0	0	0	0	0	0	0	0	0	0	0	0	0	0	0
63.4	0	0	0	0	0	0	0	0	0	0	0	0	0	0	0	0	0	0	0	0	0	0	0	0	0	0	0	0	0	0	0	0	0	0	0	0	0	0	0	0	0	0	0	0	0	0	0	0	0
63.6	0	0	0	0	0	0	0	0	0	0	0	0	0	0.0022618	0.00420639	0	0	0.00198314	0	0	0	0	0.00333438	0	0	0	0	0	0	0	0	0	0	0	0	0	0	0.00215431	0	0	0	0	0	0	0.00447764	0	0	0	0
63.8	0	0	0	0	0	0	0	0	0	0	0	0	0	0	0	0	0	0	0	0	0	0	0	0	0	0	0	0	0	0	0	0	0	0	0	0	0	0	0	0	0	0	0	0	0	0	0	0	0
64	0.0426071	0	0.0127435	0.00942218	0	0.0206578	0.013508	0	0.0103836	0.00795386	0.00756627	0.0114888	0.0190488	0.0112098	0.0173376	0	0.0111729	0.0186261	0.00626782	0	0.0150084	0.00712173	0.0115702	0.0143981	0.0474591	0	0	0.0325037	0.0141806	0.00711676	0.0188159	0	0.00933561	0	0	0.0436821	0	0	0.0116509	0.018553	0.016385	0	0.0142419	0.0270479	0.0142828	0.0156937	0.0194342	0.0100819	0
64.2	0	0	0	0	0	0	0	0	0	0	0	0	0	0	0	0	0	0	0	0	0	0	0	0	0	0	0	0	0	0	0	0	0	0	0	0	0	0	0	0	0	0	0	0	0	0	0	0	0
64.4	0	0	0	0	0	0	0	0	0	0	0	0	0	0	0	0	0	0	0	0	0	0	0	0	0	0	0	0	0	0	0	0	0	0	0	0	0	0	0	0	0	0	0	0	0	0	0	0	0
64.6	2.50083	2.98794	2.85835	2.79923	3.26966	2.08325	2.2287	1.92808	2.23194	1.89524	2.57841	2.52281	1.64171	1.76333	1.88827	1.74807	2.50709	1.76468	1.74056	2.0278	1.6106	1.43138	1.22736	1.85506	2.87251	2.87615	1.76062	2.76576	1.63418	1.96915	1.50124	2.85951	2.01884	2.45813	2.22117	3.12429	1.73307	1.25537	2.49852	1.86572	1.64013	1.73877	1.86123	3.24805	2.14069	1.88635	2.42336	1.60997	1.75675
64.8	0	0	0	0	0	0	0	0	0	0	0	0	0	0	0	0	0	0	0	0	0	0	0	0	0	0	0	0	0	0	0	0	0	0	0	0	0	0	0	0	0	0	0	0	0	0	0	0	0
65	0.455208	0.487295	0.467461	0.450571	0.318881	0.323782	0.380642	0.301464	0.337479	0.341681	0.422976	0.388335	0.312929	0.343634	0.380028	0.226747	0.479134	0.336335	0.30931	0.254412	0.284402	0.25745	0.246574	0.287395	0.519819	0.385516	0.308153	0.33501	0.267098	0.343769	0.236509	0.346744	0.325463	0.362819	0.305722	0.563911	0.303702	0.250088	0.447543	0.261367	0.230402	0.20851	0.295255	0.448487	0.389894	0.306381	0.341595	0.254782	0.157651
65.2	0	0	0	0	0	0	0	0	0	0	0	0	0	0	0	0	0	0	0	0	0	0	0	0	0	0	0	0	0	0	0	0	0	0	0	0	0	0	0	0	0	0	0	0	0	0	0	0	0
65.4	0	0	0	0	0	0	0	0	0	0	0	0	0	0	0	0	0	0	0	0	0	0	0	0	0	0	0	0	0	0	0	0	0	0	0	0	0	0	0	0	0	0	0	0	0	0	0	0	0
65.6	1.2609	1.31876	1.06202	1.24736	0.625198	0	0.921265	0.809027	0.82465	0.777695	1.00194	0.858065	0.713019	0.751576	0.625982	0.448221	0.970079	0.720888	0.780708	0.546632	0.69277	0.681549	0.489455	0.808738	1.4313	0.873133	0.652431	0.807597	0.732813	0.779699	0.632502	0.901606	0.815994	0.839154	0.865944	1.25016	0.709573	0.567549	1.14423	0.676014	0.587812	0.634135	0.881771	1.37826	0.954473	0.926776	0.875294	0.658306	0.496224
65.8	0	0	0	0	0	0	0	0	0	0	0	0	0	0	0	0	0	0	0	0	0	0	0	0	0	0	0	0	0	0	0	0	0	0	0	0	0	0	0	0	0	0	0	0	0	0	0	0	0
66	0.228158	0.18509	0.226222	0.213779	0.0528284	0.10977	0.13921	0.111108	0.11109	0.113027	0.126156	0	0.152923	0.129527	0.138772	0.0555351	0.148071	0.216352	0.131642	0.0854288	0.184566	0.202854	0.114008	0.152049	0.198734	0.106661	0.108712	0.23242	0.167154	0.0984128	0.338132	0.14737	0.120503	0.0816943	0.100711	0.282704	0.12483	0.112125	0.211652	0.29219	0.234204	0.0903236	0.242636	0.187896	0.211705	0.138081	0.140471	0.107107	0.0299494
66.2	0	0	0	0	0	0	0	0	0	0	0	0	0	0	0	0	0	0	0	0	0	0	0	0	0	0	0	0	0	0	0	0	0	0	0	0	0	0	0	0	0	0	0	0	0	0	0	0	0
66.4	0	0	0	0	0	0	0	0	0	0	0	0	0	0	0	0	0	0	0	0	0	0	0	0	0	0	0	0	0	0	0	0	0	0	0	0	0	0	0	0	0	0	0	0	0	0	0	0	0
66.6	0.00571742	0	0	0.00338667	0	0	0	0	0	0	0	0	0.00389838	0.00317994	0.00794813	0	0.00577454	0	0	0	0.00338335	0	0.00458528	0	0	0	0.00434657	0	0	0	0	0	0	0.00474503	0	0	0	0	0	0	0	0	0	0	0.00582653	0	0	0	0
66.8	0	0	0	0	0	0	0	0	0	0	0	0	0	0	0	0	0	0	0	0	0	0	0	0	0	0	0	0	0	0	0	0	0	0	0	0	0	0	0	0	0	0	0	0	0	0	0	0	0
67	0.0289941	0	0.0356347	0.0190157	0	0.00754023	0	0.0125278	0	0.0112694	0.0139044	0.0147439	0.0110638	0.0165983	0.0243481	0	0.0198078	0.00947515	0.00693569	0	0.00824414	0.0151435	0.0128462	0.00964092	0.0636652	0	0.0113175	0	0.0113576	0.0111982	0.00844624	0	0	0	0	0.0465159	0.0121972	0.00836047	0.0268468	0	0	0.00914029	0.00899633	0.0220574	0.0403182	0.0072825	0	0	0
67.2	0	0	0	0	0	0	0	0	0	0	0	0	0	0	0	0	0	0	0	0	0	0	0	0	0	0	0	0	0	0	0	0	0	0	0	0	0	0	0	0	0	0	0	0	0	0	0	0	0
67.4	0	0	0	0	0	0	0	0	0	0	0	0	0	0	0	0	0	0	0	0	0	0	0	0	0	0	0	0	0	0	0	0	0	0	0	0	0	0	0	0	0	0	0	0	0	0	0	0	0
67.6	0	0	0	0	0	0	0	0	0	0.00227133	0	0	0.00241147	0.00119809	0.00206807	0	0	0	0.00164149	0	0	0	0.00216615	0	0.00789906	0	0	0	0	0	0	0	0	0	0	0	0	0	0	0	0	0	0	0	0	0	0	0	0
67.8	0	0	0	0	0	0	0	0	0	0	0	0	0	0	0	0	0	0	0	0	0	0	0	0	0	0	0	0	0	0	0	0	0	0	0	0	0	0	0	0	0	0	0	0	0	0	0	0	0
68	11.3476	13.3195	5.9579	14.6402	15.8761	14.1772	11.8988	10.9626	13.2277	9.0522	12.2472	13.8145	11.7491	11.1057	7.0165	19.529	11.0003	11.6629	13.6434	16.7562	12.4166	12.9846	6.28209	12.3257	7.23277	18.984	5.54935	16.203	15.1361	10.293	16.2675	17.3589	13.7885	12.1509	11.72	9.88466	12.4265	10.9814	12.6754	18.6196	18.5161	20.7869	14.8695	15.1927	6.97695	14.7525	13.9328	9.41322	10.5025
68.2	0	0	0	0	0	0	0	0	0	0	0	0	0	0	0	0	0	0	0	0	0	0	0	0	0	0	0	0	0	0	0	0	0	0	0	0	0	0	0	0	0	0	0	0	0	0	0	0	0
68.4	0	0	0	0	0	0	0	0	0	0	0	0	0	0	0	0	0	0	0	0	0	0	0	0	0	0	0	0	0	0	0	0	0	0	0	0	0	0	0	0	0	0	0	0	0	0	0	0	0
68.6	0.413505	0.397227	0.155297	0.453301	0.287567	0.45769	0.386712	0.313412	0.331	0.307451	0.396317	0.41797	0.494442	0.478793	0.31022	0.487315	0.417281	0.440453	0.535239	0.432418	0.451771	0.457894	0.256874	0.411031	0.211576	0.479935	0.17555	0.407082	0.557629	0.39003	0.598173	0.43313	0.413177	0.359981	0.326445	0.295314	0.467247	0.420228	0.383796	0.608228	0.630755	0.620983	0.456332	0.428306	0.234316	0.493365	0.399435	0.288982	0.182387
68.8	0	0	0	0	0	0	0	0	0	0	0	0	0	0	0	0	0	0	0	0	0	0	0	0	0	0	0	0	0	0	0	0	0	0	0	0	0	0	0	0	0	0	0	0	0	0	0	0	0
69	2.04465	2.25355	2.34918	2.35489	2.49282	1.88731	2.04913	1.79489	2.09602	1.70186	2.39039	2.40513	1.40592	1.64989	1.7363	2.3685	2.70836	2.17519	2.06971	2.43873	1.97257	1.80632	1.5026	2.05256	2.5213	2.545	1.45438	2.3294	1.93886	2.07551	1.92208	3.35875	2.23635	1.94199	1.9848	2.37358	1.89226	1.5183	1.9715	2.31134	2.16782	2.26451	2.10771	2.33385	1.55402	1.67193	2.04381	1.46731	1.49158
69.2	0	0	0	0	0	0	0	0	0	0	0	0	0	0	0	0	0	0	0	0	0	0	0	0	0	0	0	0	0	0	0	0	0	0	0	0	0	0	0	0	0	0	0	0	0	0	0	0	0
69.4	0	0	0	0	0	0	0	0	0	0	0	0	0	0	0	0	0	0	0	0	0	0	0	0	0	0	0	0	0	0	0	0	0	0	0	0	0	0	0	0	0	0	0	0	0	0	0	0	0
69.6	0.317211	0.31825	0.311237	0.291141	0.194707	0.227658	0.264913	0.21824	0.206301	0.238486	0.317659	0.310548	0.209883	0.276668	0.303786	0.178431	0.423294	0.342321	0.334865	0.198047	0.289265	0.261397	0.261462	0.281023	0.455732	0.272326	0.209272	0.226295	0.271808	0.309988	0.254842	0.360495	0.254131	0.242821	0.243639	0.336438	0.27996	0.23897	0.271133	0.250517	0.239943	0.228145	0.25617	0.280807	0.261283	0.209804	0.181302	0.153702	0.103119
69.8	0	0	0	0	0	0	0	0	0	0	0	0	0	0	0	0	0	0	0	0	0	0	0	0	0	0	0	0	0	0	0	0	0	0	0	0	0	0	0	0	0	0	0	0	0	0	0	0	0
70	1.08068	1.14915	0.882674	1.11035	0.629543	0.867367	0.907669	0.758464	0.821865	0.758441	0.939822	1.04063	0.739477	0.780457	0.759457	0.872141	1.16904	1.00723	1.0178	1.05115	0.947508	0.98777	0.671763	1.03201	1.51234	0.981834	0.563087	0.931137	0.987856	0.91395	1.00463	1.17906	1.09445	0.740325	0.845045	0.982147	0.925999	0.817372	1.054	1.03882	1.02173	1.22251	1.10633	1.20497	0.727196	0.997605	0.84864	0.655996	0.447512
70.2	0	0	0	0	0	0	0	0	0	0	0	0	0	0	0	0	0	0	0	0	0	0	0	0	0	0	0	0	0	0	0	0	0	0	0	0	0	0	0	0	0	0	0	0	0	0	0	0	0
70.4	0	0	0	0	0	0	0	0	0	0	0	0	0	0	0	0	0	0	0	0	0	0	0	0	0	0	0	0	0	0	0	0	0	0	0	0	0	0	0	0	0	0	0	0	0	0	0	0	0
70.6	0.0280127	0.0243924	0.0105159	0.0140054	0	0	0.0127247	0	0	0.013954	0	0	0.0188378	0.0188527	0.0158522	0	0	0.0208407	0.0138145	0	0.015707	0.017502	0.0138307	0.01319	0.0724532	0	0	0	0.0163524	0.00921944	0.0263756	0	0	0	0.0102633	0.0314513	0	0.0104791	0.0236719	0.0193257	0.0118684	0	0.0291111	0.0272138	0.022478	0.0182258	0	0.0116157	0
70.8	0	0	0	0	0	0	0	0	0	0	0	0	0	0	0	0	0	0	0	0	0	0	0	0	0	0	0	0	0	0	0	0	0	0	0	0	0	0	0	0	0	0	0	0	0	0	0	0	0
71	2.83366	2.55468	2.43866	2.91024	2.0254	1.75535	2.03391	1.74598	1.98137	1.5673	1.62669	1.85198	1.52365	1.56331	1.12903	1.87973	1.79267	1.80443	1.77485	2.12094	1.68353	2.04821	1.11293	2.55286	1.88922	3.05274	1.24019	1.80127	1.97502	1.67973	1.97577	2.24207	2.53236	1.74331	1.99977	2.45154	1.77862	1.65917	2.64918	2.10348	2.1506	2.28957	2.61179	2.98363	1.69401	2.42427	2.2986	1.7715	1.99172
71.2	0	0	0	0	0	0	0	0	0	0	0	0.00616948	0.00290938	0	0	0	0	0	0	0	0	0	0	0	0	0	0.0171346	0	0	0	0	0	0	0	0	0	0	0	0	0	0	0	0	0	0	0	0	0	0
71.4	0	0	0	0	0	0	0	0	0	0	0	0	0	0	0	0	0	0	0	0	0	0	0	0	0	0	0	0	0	0	0	0	0	0	0	0	0	0	0	0	0	0	0	0	0	0	0	0	0
71.6	0.00787838	0	0	0	0	0	0	0.00333489	0	0	0	0	0	0	0.0041379	0	0.00531799	0	0	0	0	0	0.00639986	0	0	0	0	0	0	0	0	0	0	0	0	0	0	0.00587017	0	0	0	0	0	0	0.0105472	0	0	0	0
71.8	0	0	0	0	0	0	0	0	0	0	0	0	0	0	0	0	0	0	0	0	0	0	0	0	0	0	0	0	0	0	0	0	0	0	0	0	0	0	0	0	0	0	0	0	0	0	0	0	0
72	0.205193	0.17762	0.150099	0.188176	0	0.14497	0.133631	0.133681	0.126703	0.126632	0.120117	0.131466	0.189689	0.200523	0.140073	0.112857	0.175571	0.188141	0.218385	0.11838	0.170693	0.217161	0.133583	0.194508	0.0800319	0.159546	0.0694665	0.0986447	0.18626	0.152223	0.206684	0.128796	0.16289	0.106404	0.128487	0.150264	0.173827	0.182818	0.182592	0.185487	0.18928	0.180612	0.197942	0.160941	0.115073	0.216353	0.135586	0.111747	0
72.2	0	0	0	0	0	0	0	0	0	0	0	0	0	0	0	0	0	0	0	0	0	0	0	0	0	0	0	0	0	0	0	0	0	0	0	0	0	0	0	0	0	0	0	0	0	0	0	0	0
72.4	0	0	0	0	0	0	0	0	0	0	0	0	0	0	0	0	0	0	0	0	0	0	0	0	0	0	0	0	0	0	0	0	0	0	0	0	0	0	0	0	0	0	0	0	0	0	0	0	0
72.6	3.33403	4.1797	1.95121	3.77455	4.11976	3.10009	2.78235	2.48918	3.07916	2.07958	2.8073	3.19047	2.45036	1.92756	1.20856	2.56397	1.91362	1.74653	2.06151	2.40603	1.91886	2.09847	1.02105	2.4439	5.4378	4.58281	1.30844	3.40696	2.42672	1.80706	2.29721	2.98157	2.66699	3.19274	2.87287	3.21781	2.06634	1.66721	3.54672	2.69027	2.52149	3.08991	2.80304	5.65634	2.49001	3.6218	3.31671	2.22983	2.31249
72.8	0	0	0	0	0	0	0	0	0	0	0	0	0	0	0	0	0	0	0	0	0	0	0	0	0	0	0	0	0	0	0	0	0	0	0	0	0	0	0	0	0	0	0	0	0	0	0	0	0
73	1.28796	1.37195	1.37455	1.5267	1.12269	1.17038	1.31334	1.12354	1.20479	1.11721	1.44397	1.4967	0.909637	1.15866	1.23103	1.67353	1.91751	1.63072	1.49855	1.65149	1.37509	1.25333	1.04337	1.53705	0.647215	1.55619	0.908281	1.44186	1.39679	1.50971	1.35113	2.15586	1.59084	1.05317	1.22988	1.43598	1.29238	1.19096	1.43019	1.57787	1.52539	1.65397	1.46127	1.1853	0.872084	1.12149	1.51123	0.947393	0.749359
73.2	0	0	0	0	0	0	0	0	0	0	0	0	0	0	0	0	0	0	0	0	0	0	0	0	0	0	0	0	0	0	0	0	0	0	0	0	0	0	0	0	0	0	0	0	0	0	0	0	0
73.4	0	0	0	0	0	0	0	0	0	0	0	0	0	0	0	0	0	0	0	0	0	0	0	0	0	0	0	0	0	0	0	0	0	0	0	0	0	0	0	0	0	0	0	0	0	0	0	0	0
73.6	0.87172	1.02296	1.02788	0.963916	0.870043	0.654671	0.740937	0.64472	0.726918	0.660553	0.880185	0.863711	0.52852	0.548768	0.621288	0.461426	0.968932	0.705481	0.655003	0.649135	0.632088	0.539954	0.499899	0.731501	1.49627	0.772469	0.600868	0.883285	0.583861	0.764172	0.542102	0.956186	0.766347	0.731867	0.712763	1.12024	0.615633	0.480944	0.845245	0.599072	0.546063	0.587914	0.705325	1.10071	0.787433	0.625392	0.677352	0.545763	0.460401
73.8	0	0	0	0	0	0	0	0	0	0	0	0	0	0	0	0	0	0	0	0	0	0	0	0	0	0	0	0	0	0	0	0	0	0	0	0	0	0	0	0	0	0	0	0	0	0	0	0	0
74	0.41838	0.292549	0.307628	0.470615	0.231255	0.293471	0.335821	0	0.248592	0.333224	0.377226	0.505438	0.28962	0.366878	0.423415	0.231683	0.557533	0.585639	0.446615	0.295158	0.459779	0.411515	0.356991	0.389283	0.296905	0.301139	0.239721	0.53921	0.448621	0.439907	0.505254	0.537673	0.381581	0.220855	0.220645	0.472294	0.366853	0.356361	0.382967	0.496363	0.472777	0.339704	0.500889	0.268806	0.283246	0.298765	0.286585	0.242565	0.113804
74.2	0	0	0	0	0	0	0	0	0	0	0	0	0	0	0	0	0	0	0	0	0	0	0	0	0	0	0	0	0	0	0	0	0	0	0	0	0	0	0	0	0	0	0	0	0	0	0	0	0
74.4	0	0	0	0	0	0	0	0	0	0	0	0	0	0	0	0	0	0	0	0	0	0	0	0	0	0	0	0	0	0	0	0	0	0	0	0	0	0	0	0	0	0	0	0	0	0	0	0	0
74.6	0.382748	0.362376	0.187841	0.293713	0.128194	0.197929	0.252538	0.227497	0.198283	0.21492	0.276229	0.265843	0.210915	0.207175	0.168411	0.0740659	0.279486	0.236714	0.239153	0.139823	0.221246	0.25347	0.18232	0.288552	0.598611	0.218787	0.127189	0.253867	0.235566	0.195611	0.185989	0.203765	0.246188	0.194076	0.207228	0.343494	0.201358	0.188776	0.263326	0.184367	0.167593	0.138748	0.2164	0.399076	0.306227	0.218112	0	0.156146	0
74.8	0	0	0	0	0	0	0	0	0	0	0	0	0	0	0	0	0	0	0	0	0	0	0	0	0	0	0	0	0	0	0	0	0	0	0	0	0	0	0	0	0	0	0	0	0	0	0	0	0
75	0.166543	0.121059	0.139589	0.177963	0.0580886	0.108302	0.121859	0.100729	0.0892264	0.124134	0.148464	0.163546	0.131923	0.170226	0.195103	0.120477	0.248787	0.259203	0.229336	0.155488	0.206276	0.20829	0.171135	0.152526	0	0.0871297	0.0911975	0.193348	0.184817	0.184674	0.246825	0.229959	0.163741	0.0687831	0.0996433	0.201538	0.155481	0.167396	0.118365	0.206573	0.221674	0.152416	0.231617	0.0812206	0.107919	0.109655	0.101149	0.095343	0.0436673
75.2	0	0	0	0	0	0	0	0	0	0	0	0	0	0	0	0	0	0	0	0	0	0	0	0	0	0	0	0	0	0	0	0	0	0	0	0	0	0	0	0	0	0	0	0	0	0	0	0	0
75.4	0	0	0	0	0	0	0	0	0	0	0	0	0	0	0	0	0	0	0	0	0	0	0	0	0	0	0	0	0	0	0	0	0	0	0	0	0	0	0	0	0	0	0	0	0	0	0	0	0
75.6	0.00407709	0	0	0	0	0	0	0	0	0	0.00356492	0.00914558	0	0.00492292	0	0	0	0	0	0	0.00791318	0	0	0	0	0	0.00583315	0	0	0	0.00490548	0	0	0	0	0	0	0.00216501	0	0	0	0	0	0	0	0	0	0	0
75.8	0	0	0	0	0	0	0	0	0	0	0	0	0	0	0	0	0	0	0	0	0	0	0	0	0	0	0	0	0	0	0	0	0	0	0	0	0	0	0	0	0	0	0	0	0	0	0	0	0
76	3.29166	4.1335	2.54967	4.082	4.53341	4.26581	3.74647	3.21952	3.57819	3.19426	4.70426	4.48855	4.57573	5.28653	4.80405	7.89681	6.99502	5.76102	6.1693	6.64216	5.62118	4.04177	3.49787	4.12454	1.77348	4.45949	2.83887	5.10139	5.90453	5.66844	5.89937	7.39823	4.69115	3.81493	3.50191	4.42151	5.58776	4.11233	3.41	7.42137	6.25834	6.0841	4.4896	3.64102	2.35133	3.12509	3.82372	2.53997	3.06247
76.2	0	0	0	0	0	0	0	0	0	0	0	0	0	0	0	0	0	0	0	0	0	0	0	0	0	0	0	0	0	0	0	0	0	0	0	0	0	0	0	0	0	0	0	0	0	0	0	0	0
76.4	0	0	0	0	0	0	0	0	0	0	0	0	0	0	0	0	0	0	0	0	0	0	0	0	0	0	0	0	0	0	0	0	0	0	0	0	0	0	0	0	0	0	0	0	0	0	0	0	0
76.6	0.601014	0.671941	0.41573	0.658755	0.562237	0.735998	0.628952	0.531332	0.539595	0.575269	0.775787	0.752713	0.83039	1.01625	0.970615	1.27566	1.32482	1.06008	1.13781	1.03322	1.0189	0.702479	0.672863	0.684591	0.363133	0.526462	0.499828	0.746764	1.04439	1.03281	1.0414	1.27172	0.781748	0.590304	0.560269	0.750744	1.02645	0.746506	0.596205	1.27382	1.09605	0.957101	0.69825	0.535271	0.452195	0.547563	0.6106	0.407954	0.313557
76.8	0	0	0	0	0	0	0	0	0	0	0	0	0	0	0	0	0	0	0	0	0	0	0	0	0	0	0	0	0	0	0	0	0	0	0	0	0	0	0	0	0	0	0	0	0	0	0	0	0
77	3.41167	4.04201	2.0061	4.27167	4.33212	4.12502	3.52122	3.29341	3.75006	2.82371	3.95555	4.32829	3.50811	3.55717	2.76084	6.32882	4.35015	4.20802	4.63294	5.66648	4.26213	4.31814	2.45417	4.24478	3.65677	5.01586	1.80257	4.82901	4.92756	3.8127	5.33675	5.95337	4.72228	3.50362	3.45898	3.40406	4.1197	3.72685	3.74804	5.8293	6.01481	6.71933	5.12764	4.65396	2.23043	4.21541	3.90515	2.78539	2.74905
77.2	0	0	0	0	0	0	0	0	0	0	0	0	0	0	0	0	0	0	0	0	0	0	0	0	0	0	0	0	0	0	0	0	0	0	0	0	0	0	0	0	0	0	0	0	0	0	0	0	0
77.4	0	0	0	0	0	0	0	0	0	0	0	0	0	0	0	0	0	0	0	0	0	0	0	0	0	0	0	0	0	0	0	0	0	0	0	0	0	0	0	0	0	0	0	0	0	0	0	0	0
77.6	0.10425	0.106138	0.0633142	0.111296	0	0.109369	0.0859435	0.0852289	0.0735827	0.0920374	0.097885	0.112008	0.125832	0.159513	0.142444	0.0731033	0.167834	0.156384	0.182421	0.103134	0.143695	0.125455	0.127839	0.124536	0.151182	0	0.0577504	0.0865143	0.114045	0.125088	0.169165	0.109621	0.106955	0.0631368	0.0841827	0.0940457	0.142339	0.131533	0.101386	0.135439	0.127884	0.103637	0.110044	0.0749784	0.0869835	0.128799	0.0663797	0.0596308	0
77.8	0	0	0	0	0	0	0	0	0	0	0	0	0	0	0	0	0	0	0	0	0	0	0	0	0	0	0	0	0	0	0	0	0	0	0	0	0	0	0	0	0	0	0	0	0	0	0	0	0
78	0.25341	0.265437	0.271112	0.220924	0.122192	0.143301	0.16243	0.141834	0.142909	0.171002	0.225875	0.214085	0.12616	0.144455	0.16662	0.0812595	0.257929	0.192087	0.177613	0.0918417	0.157143	0.149121	0.144626	0.174046	0.594839	0.164069	0.153845	0.131619	0.154402	0.185402	0.147286	0.20834	0.155983	0.147934	0.138248	0.281558	0.140272	0.135013	0.199059	0.129147	0.135708	0.141022	0.159121	0.301018	0.244481	0.15197	0.118152	0.11521	0.0541819
78.2	0	0	0	0	0	0	0	0	0	0	0	0	0	0	0	0	0	0	0	0	0	0	0	0	0	0	0	0	0	0	0	0	0	0	0	0	0	0	0	0	0	0	0	0	0	0	0	0	0
78.4	0	0	0	0	0	0	0	0	0	0	0	0	0	0	0	0	0	0	0	0	0	0	0	0	0	0	0	0	0	0	0	0	0	0	0	0	0	0	0	0	0	0	0	0	0	0	0	0	0
78.6	0.0598514	0.0330929	0.0396921	0	0	0.0268016	0.0294658	0	0	0.0296392	0.0268114	0	0.0309572	0.020836	0.028836	0	0.0329871	0.0402265	0.0270794	0.0178044	0.038551	0.0323087	0.0268129	0.0299177	0.12334	0.0326476	0.0249783	0.0825127	0.029358	0.0228516	0.0351111	0.0214932	0.0188823	0.0219168	0.034217	0.090512	0.0169813	0.0257026	0.0367194	0.0383602	0	0	0.0586581	0.0563291	0.0561718	0.0301721	0.0228286	0.0258922	0
78.8	0	0	0	0	0	0	0	0	0	0	0	0	0	0	0	0	0	0	0	0	0	0	0	0	0	0	0	0	0	0	0	0	0	0	0	0	0	0	0	0	0	0	0	0	0	0	0	0	0
79	0.219608	0.235877	0.129785	0.237845	0.103814	0.167547	0.145197	0.126085	0.150217	0.139355	0.158593	0.19916	0.17672	0.183994	0.142074	0.114993	0.230219	0.212385	0.229029	0.113747	0.207003	0.226458	0.142123	0.218863	0.395172	0.15706	0.0805027	0.134021	0.211916	0.173461	0.22447	0.150154	0.193192	0.123389	0.137741	0.183983	0.192538	0.198422	0.219105	0.193185	0.213745	0.187779	0.250043	0.216708	0.165883	0.228534	0.136918	0.125799	0.0570126
79.2	0	0	0	0	0	0	0	0	0	0	0	0	0	0	0	0	0	0	0	0	0	0	0	0	0	0	0	0	0	0	0	0	0	0	0	0	0	0	0	0	0	0	0	0	0	0	0	0	0
79.4	0	0	0	0	0	0	0	0	0	0	0	0	0	0	0	0	0	0	0	0	0	0	0	0	0	0	0	0	0	0	0	0	0	0	0	0	0	0	0	0	0	0	0	0	0	0	0	0	0
79.6	0.0177816	0.0150104	0.00450149	0.0138832	0	0	0.0166631	0	0	0.0158517	0	0.0154223	0.0084379	0.0103145	0.00911598	0	0.0130606	0.0187164	0.0110263	0	0.0112575	0.0161971	0.0182381	0.00943326	0.013279	0	0.00847204	0	0.00883224	0.0114467	0.018793	0	0	0	0.00857524	0.0213437	0.00962935	0.0144323	0.013245	0.011812	0.0104876	0	0	0.0131554	0.0162612	0.0115627	0	0.00756397	0
79.8	0	0	0	0	0	0	0	0	0	0	0	0	0	0	0	0	0	0	0	0	0	0	0	0	0	0	0	0	0	0	0	0	0	0	0	0	0	0	0	0	0	0	0	0	0	0	0	0	0
80	0.0990184	0.0894694	0.13948	0.0859803	0.0511375	0.0687596	0.0749159	0.0597757	0.0555353	0.0753668	0.0913153	0.0920041	0.0961606	0.150206	0.178163	0.0793881	0.202696	0.156593	0.135566	0.0899371	0.124236	0.0983515	0.126075	0.0863069	0.0147291	0.0447507	0.0616775	0.0534664	0.118416	0.134423	0.0930026	0.129929	0.109529	0.054393	0.0685434	0.0988332	0.115367	0.0970403	0.076874	0.0885435	0.0943618	0.0572274	0.0922045	0.0534844	0.0679759	0.0732449	0.0495402	0.0476652	0.0328861
80.2	0	0	0	0	0	0	0	0	0	0	0	0	0	0	0	0	0	0	0	0	0	0	0	0	0	0	0	0	0	0	0	0	0	0	0	0	0	0	0	0	0	0	0	0	0	0	0	0	0
80.4	0	0	0	0	0	0	0	0	0	0	0	0	0	0	0	0	0	0	0	0	0	0	0	0	0	0	0	0	0	0	0	0	0	0	0	0	0	0	0	0	0	0	0	0	0	0	0	0	0
80.6	0.580301	0.695438	0.535382	0.616664	0.513139	0.522438	0.507336	0.395427	0.427491	0.44072	0.622847	0.550922	0.543432	0.568005	0.56506	0.485518	0.776718	0.56295	0.572653	0.535248	0.537382	0.410144	0.388053	0.461892	0.834488	0.526719	0.448978	0.520141	0.512212	0.588667	0.460712	0.707706	0.498785	0.532584	0.475517	0.876815	0.561619	0.393673	0.581583	0.577894	0.486771	0.449593	0.426768	0.749518	0.534874	0.445671	0.466717	0.352201	0.273275
80.8	0	0	0	0	0	0	0	0	0	0	0	0	0	0	0	0	0	0	0	0	0	0	0	0	0	0	0	0	0	0	0	0	0	0	0	0	0	0	0	0	0	0	0	0	0	0	0	0	0
81	0.29213	0.201638	0.145249	0.240194	0.127598	0.188018	0.201995	0.145668	0.162619	0	0.181993	0.231758	0.218324	0.223206	0.215762	0.231278	0.24583	0.236855	0.275325	0.134144	0.175277	0.236241	0.162945	0.180259	0.13502	0.186169	0.127762	0.208495	0.261491	0.176085	0.242783	0.132523	0.171828	0.126562	0.138951	0.199343	0.21118	0.214898	0.25049	0.230947	0.225444	0.262011	0.232509	0.153617	0.132071	0.218851	0.249427	0.122478	0.0673031
81.2	0	0	0	0	0	0	0	0	0	0	0	0	0	0	0	0	0	0	0	0	0	0	0	0	0	0	0	0	0	0	0	0	0	0	0	0	0	0	0	0	0	0	0	0	0	0	0	0	0
81.4	0	0	0	0	0	0	0	0	0	0	0	0	0	0	0	0	0	0	0	0	0	0	0	0	0	0	0	0	0	0	0	0	0	0	0	0	0	0	0	0	0	0	0	0	0	0	0	0	0
81.6	0.904812	1.05969	0.469812	0.956444	0.800609	0.755022	0.707635	0.662612	0.738431	0.582864	0.731272	0.799393	0.632593	0.542457	0.386246	0.588168	0.625562	0.556628	0.623407	0.617494	0.612066	0.663554	0.357785	0.788142	1.97968	0.957027	0.351163	0.77153	0.728649	0.553378	0.678379	0.810224	0.786433	0.745196	0.673458	0.905074	0.572608	0.532244	0.979366	0.721029	0.714475	0.853382	0.870023	1.49579	0.715632	0.924808	0.770592	0.565181	0.417356
81.8	0	0	0	0	0	0	0	0	0	0	0	0	0	0	0	0	0	0	0	0	0	0	0	0	0	0	0	0	0	0	0	0	0	0	0	0	0	0	0	0	0	0	0	0	0	0	0	0	0
82	0.590671	0.616253	0.708057	0.635413	0.298575	0.29759	0.398151	0.327956	0.299336	0.366749	0.460092	0.737423	0.388384	0.27386	0.316264	0.233432	0.464035	0.413386	0.346313	0.30137	0.357584	0.549038	0.258163	0.407712	0.614183	0.408214	0.312381	0.812158	0.41589	0.316817	0.546913	0.522501	0.41059	0.294768	0.352907	0.733297	0.278927	0.296575	0.610711	0.473531	0.584067	0.385148	0.731802	0.591083	0.491659	0.332035	0.398357	0.303117	0.20109
82.2	0	0	0	0	0	0	0	0	0	0	0	0	0	0	0	0	0	0	0	0	0	0	0	0	0	0	0	0	0	0	0	0	0	0	0	0	0	0	0	0	0	0	0	0	0	0	0	0	0
82.4	0	0	0	0	0	0	0	0	0	0	0	0	0	0	0	0	0	0	0	0	0	0	0	0	0	0	0	0	0	0	0	0	0	0	0	0	0	0	0	0	0	0	0	0	0	0	0	0	0
82.6	0.0318672	0.015576	0.0258646	0.0163179	0	0	0.0121391	0.0107155	0	0.0124271	0	0.0144036	0.00705579	0.011082	0.0161493	0	0.0214889	0.0151313	0.0104263	0	0.0130392	0.0107836	0.015875	0.0114616	0.133642	0	0.0164732	0	0.00571158	0.0115765	0.0105341	0.00845885	0.0146221	0	0	0.0301191	0.00885488	0.0101897	0.0187114	0	0.0127199	0	0.0217534	0.0209221	0.0272324	0.0125014	0	0.00718826	0
82.8	0	0	0	0	0	0	0	0	0	0	0	0	0	0	0	0	0	0	0	0	0	0	0	0	0	0	0	0	0	0	0	0	0	0	0	0	0	0	0	0	0	0	0	0	0	0	0	0	0
83	0	0.0486611	0.410241	0.0431059	0.0227736	0.0323583	0.0343788	0.0323455	0.0339543	0.0421776	0.0594224	0.104326	0.0503877	0.0479096	0.05295	0.0187737	0.06858	0.0851333	0.0439978	0.0496059	0.0722462	0.0862833	0.0426963	0.0363352	0.071658	0.0212169	0.0332162	0.186092	0.0621428	0.0352552	0.161043	0.0493729	0.0411313	0.0242457	0.0237873	0.0956384	0.0342757	0.0364871	0.0549122	0.123218	0.0902508	0.0414574	0.119742	0.0378893	0.0659635	0.0301264	0.035046	0.0253286	0
83.2	0	0	0	0	0	0	0	0	0	0	0	0	0	0	0	0	0	0	0	0	0	0	0	0	0	0	0	0	0	0	0	0	0	0	0	0	0	0	0	0	0	0	0	0	0	0	0	0	0
83.4	0	0	0	0	0	0	0	0	0	0	0	0	0	0	0	0	0	0	0	0	0	0	0	0	0	0	0	0	0	0	0	0	0	0	0	0	0	0	0	0	0	0	0	0	0	0	0	0	0
83.6	0.0408594	0.040306	0.0353429	0.0300994	0	0.0164453	0.0170581	0.022289	0.0142117	0.0193168	0	0.028565	0.0183202	0.0218504	0.0204719	0	0.0172648	0.017566	0.0157165	0.00499237	0.0170371	0.0238409	0.0155992	0.0157975	0.0977725	0	0.00988318	0.023513	0.018999	0.0121252	0.0208163	0	0.0201107	0.0217077	0	0.0354334	0.013477	0.0162229	0.0352166	0.0160343	0.0133063	0	0.0276995	0.0600159	0.0423356	0.0356352	0.0158833	0.0182399	0
83.8	0	0	0	0	0	0	0	0	0	0	0	0	0	0	0	0	0	0	0	0	0	0	0	0	0	0	0	0	0	0	0	0	0	0	0	0	0	0	0	0	0	0	0	0	0	0	0	0	0
84	1.38457	1.83853	0.42734	1.65711	1.3921	1.97832	1.41333	1.26272	1.30482	1.14204	1.51671	1.55158	2.35119	2.26474	1.32684	3.34369	1.82002	1.89383	2.41991	2.53964	2.31412	1.89562	1.20556	1.78922	1.18115	1.83316	0.747029	1.74674	2.60759	1.70322	3.15076	2.16231	1.87793	1.44264	1.24872	1.40797	2.13436	1.85963	1.57258	3.39652	3.05893	3.08767	2.03676	1.89208	0.921088	1.878	1.4889	1.06563	0.840442
84.2	0	0	0	0	0	0	0	0	0	0	0	0	0	0	0	0	0	0	0	0	0	0	0	0	0	0	0	0	0	0	0	0	0	0	0	0	0	0	0	0	0	0	0	0	0	0	0	0	0
84.4	0	0	0	0	0	0	0	0	0	0	0	0	0	0	0	0	0	0	0	0	0	0	0	0	0	0	0	0	0	0	0	0	0	0	0	0	0	0	0	0	0	0	0	0	0	0	0	0	0
84.6	0.0543459	0.0720107	0.058246	0.0614859	0	0.0693744	0.0472321	0.0426596	0	0.0481356	0.0595199	0.0455794	0.124575	0.124947	0.10457	0.043303	0.0996529	0.0950139	0.124429	0.0494182	0.096238	0.0606068	0.0819887	0.0573737	0.0525197	0	0.0369081	0.0391869	0.0869437	0.094237	0.122541	0.0560142	0.0572282	0.0417482	0.0486224	0.0569895	0.102938	0.0825055	0.0587909	0.0764582	0.0856961	0.0802146	0.0580461	0.0530003	0.0617533	0.0697562	0.0309744	0.0400148	0
84.8	0	0	0	0	0	0	0	0	0	0	0	0	0	0	0	0	0	0	0	0	0	0	0	0	0	0	0	0	0	0	0	0	0	0	0	0	0	0	0	0	0	0	0	0	0	0	0	0	0
85	1.48493	1.37581	2.14034	1.57875	1.13203	1.17272	1.30417	1.10725	1.16127	1.10894	1.39965	1.34941	1.29165	1.63181	1.68914	1.72176	2.12998	1.86191	1.66766	1.66366	1.47887	1.33315	1.12319	1.41081	0.495135	1.56744	1.11666	1.23338	1.49067	1.58982	1.37867	2.14879	1.56237	1.14524	1.30121	1.89586	1.5894	1.24995	1.3268	1.72717	1.48677	1.49142	1.53311	1.09365	0.932323	1.08354	1.28096	0.936082	0.800564
85.2	0	0	0	0	0	0	0	0	0	0	0	0	0	0	0	0	0	0	0	0	0	0	0	0	0	0	0	0	0	0	0	0	0	0	0	0	0	0	0	0	0	0	0	0	0	0	0	0	0
85.4	0	0	0	0	0	0	0	0	0	0	0	0	0	0	0	0	0	0	0	0	0	0	0	0	0	0	0	0	0	0	0	0	0	0	0	0	0	0	0	0	0	0	0	0	0	0	0	0	0
85.6	0.0914399	0.0553718	0.0457958	0.0449284	0	0	0.043782	0.0264916	0	0.0425233	0.032685	0	0.0488452	0.0358168	0.0528372	0.0183633	0.0367816	0.0564183	0.0250283	0	0.0544733	0	0.0499977	0.035972	0.0915301	0.0368321	0.0428782	0.029476	0.0267171	0.0363256	0.038258	0.0164677	0.0288844	0.0194474	0.0736545	0.0600448	0	0.0679565	0.0852598	0.0202801	0.0364497	0.0313101	0.0810503	0.0508939	0.0469402	0.0525505	0.0577657	0	0
85.8	0	0	0	0	0	0	0	0	0	0	0	0	0	0	0	0	0	0	0	0	0	0	0	0	0	0	0	0	0	0	0	0	0	0	0	0	0	0	0	0	0	0	0	0	0	0	0	0	0
86	0.508692	0.578396	0.334369	0.520133	0.286571	0.45039	0.392926	0.408509	0.395771	0.378827	0.503005	0.495746	0.439279	0.50223	0.466272	0.495964	0.653426	0.615176	0.643638	0.482994	0.583456	0.54338	0.385339	0.583127	0.688067	0.428466	0.291796	0.460285	0.598629	0.514769	0.648396	0.645192	0.557735	0.351062	0.417772	0.518851	0.527101	0.509915	0.51349	0.624741	0.680955	0.666425	0.596026	0.555777	0.339396	0.524894	0.344464	0.336193	0.179389
86.2	0	0	0	0	0	0	0	0	0	0	0	0	0	0	0	0	0	0	0	0	0	0	0	0	0	0	0	0	0	0	0	0	0	0	0	0	0	0	0	0	0	0	0	0	0	0	0	0	0
86.4	0	0	0	0	0	0	0	0	0	0	0	0	0	0	0	0	0	0	0	0	0	0	0	0	0	0	0	0	0	0	0	0	0	0	0	0	0	0	0	0	0	0	0	0	0	0	0	0	0
86.6	0	0.0163481	0.00758468	0	0	0	0.0157045	0	0	0.010871	0	0.0788887	0.0354829	0.0101961	0.00933945	0	0.0118795	0.0265832	0.0171393	0	0.0218109	0.0365393	0.0137283	0.0127076	0.0505714	0	0.0101315	0.0854374	0	0.010522	0.0419474	0	0	0	0	0	0.00928974	0.0125497	0.0168877	0.022114	0.0280923	0.0156552	0.0884406	0.0244833	0.0310446	0.00794576	0	0	0
86.8	0	0	0	0	0	0	0	0	0	0	0	0	0	0	0	0	0	0	0	0	0	0	0	0	0	0	0	0	0	0	0	0	0	0	0	0	0	0	0	0	0	0	0	0	0	0	0	0	0
87	2.27787	2.33327	2.51174	2.72113	2.58924	2.15929	2.29358	1.96306	2.21231	1.9301	2.50878	2.54793	1.98611	2.53454	2.71552	3.1402	3.61894	2.95635	2.79026	3.15275	2.50753	2.17463	1.87664	2.43293	0.913502	2.71624	1.70545	2.75197	2.60251	2.78539	2.45451	4.03247	2.64813	2.02618	2.21912	2.72918	2.63271	2.01648	2.25944	3.1519	2.74687	2.62691	2.41487	2.20648	1.60396	1.87084	2.3271	1.61119	1.72721
87.2	0	0	0	0	0	0	0	0	0	0	0	0	0	0	0	0	0	0	0	0	0	0	0	0	0	0	0	0	0	0	0	0	0	0	0	0	0	0	0	0	0	0	0	0	0	0	0	0	0
87.4	0	0	0	0	0	0	0	0	0	0	0	0	0	0	0	0	0	0	0	0	0	0	0	0	0	0	0	0	0	0	0	0	0	0	0	0	0	0	0	0	0	0	0	0	0	0	0	0	0
87.6	0	0	0.0123112	0	0	0	0	0	0	0	0.0114332	0	0	0.0116542	0.0161925	0	0.0170824	0	0.0115719	0	0.0129262	0	0.0265027	0	0.0111259	0	0	0	0	0	0	0	0.00704932	0	0	0	0	0	0.00650634	0	0.00690008	0	0.0190886	0	0.0135205	0	0	0.00444824	0
87.8	0	0	0	0	0	0	0	0	0	0	0	0	0	0	0	0	0	0	0	0	0	0	0	0	0	0	0	0	0	0	0	0	0	0	0	0	0	0	0	0	0	0	0	0	0	0	0	0	0
88	0.608181	0.56	0.525961	0.721229	0.505216	0.587436	0.546482	0.493353	0.480451	0.479071	0.590153	0.639832	0.590849	0.671877	0.588285	0.636724	0.826224	0.700419	0.772115	0.691174	0.669664	0.678585	0.451289	0.630372	0.239093	0.581907	0.330946	0.647981	0.7836	0.629457	0.725528	0.823235	0.677576	0.431077	0.484107	0.622024	0.679723	0.661742	0.569737	0.80717	0.748625	0.779512	0.708763	0.494385	0.377665	0.57428	0.460631	0.398411	0.236241
88.2	0	0	0	0	0	0	0	0	0	0	0	0	0	0	0	0	0	0	0	0	0	0	0	0	0	0	0.051049	0	0	0	0	0	0	0	0	0	0	0	0	0	0	0	0	0	0	0	0	0	0
88.4	0	0	0	0	0	0	0	0	0	0	0	0	0	0	0	0	0	0	0	0	0	0	0	0	0	0	0	0	0	0	0	0	0	0	0	0	0	0	0	0	0	0	0	0	0	0	0	0	0
88.6	0.118269	0.154946	0.0203581	0.128317	0.0671495	0.135003	0.083092	0.0559191	0.0789723	0.0737702	0.0867711	0.0882455	0.141748	0.118246	0.0827879	0.061377	0.0908026	0.109779	0.104595	0.0716181	0.10833	0.0951402	0.0782784	0.0941354	0.274542	0.0744197	0.0517812	0.0720825	0.11637	0.0888608	0.147303	0.0738944	0.0734106	0.0894276	0.0785496	0.117024	0.0899547	0.109537	0.0964629	0.113213	0.114959	0.0975876	0.0930705	0.155132	0.103103	0.139792	0.0712796	0.0717596	0.044397
88.8	0	0	0	0	0	0	0	0	0	0	0	0	0	0	0	0	0	0	0	0	0	0	0	0	0	0	0	0	0	0	0	0	0	0	0	0	0	0	0	0	0	0	0	0	0	0	0	0	0
89	0.344539	0.330114	0.375995	0.371264	0.197059	0.300519	0.317127	0.26449	0.230411	0.282586	0.350299	0.363408	0.355606	0.456128	0.500222	0.494371	0.64598	0.55069	0.510263	0.332929	0.436976	0.384677	0.370109	0.375988	0.127454	0.289136	0.252782	0.324852	0.462206	0.451964	0.395598	0.503907	0.363347	0.190267	0.261346	0.390501	0.472424	0.385134	0.358015	0.381096	0.472849	0.443614	0.400986	0.200379	0.232634	0.2583	0.333826	0.206862	0.116763
89.2	0	0	0	0	0	0	0	0	0	0	0	0	0	0	0	0	0	0	0	0	0	0	0	0	0	0	0	0	0	0	0	0	0	0	0	0	0	0	0	0	0	0	0	0	0	0	0	0	0
89.4	0	0	0	0	0	0	0	0	0	0	0	0	0	0	0	0	0	0	0	0	0	0	0	0	0	0	0	0	0	0	0	0	0	0	0	0	0	0	0	0	0	0	0	0	0	0	0	0	0
89.6	0	0	0	0	0	0	0.00760165	0	0	0.00638598	0.00771467	0	0.00765306	0.0108197	0.0191753	0	0.0169025	0.0108538	0.00935566	0	0.00918273	0.0101736	0.0164523	0	0.012739	0	0.00771836	0	0.00895734	0.0125874	0	0	0	0	0	0.012787	0.00813567	0.0111002	0.00569488	0.0122566	0	0	0	0	0.00604048	0	0	0	0
89.8	0	0	0	0	0	0	0	0	0	0	0	0	0	0	0	0	0	0	0	0	0	0	0	0	0	0	0	0	0	0	0	0	0	0	0	0	0	0	0	0	0	0	0	0	0	0	0	0	0
90	0.0388164	0.0370457	0.0197114	0.0503913	0	0	0	0	0.0236675	0.0260321	0.0491625	0.172824	0.0723643	0.0611697	0.0727024	0.0436257	0.0610063	0.0846877	0.0736917	0.0427869	0.0678469	0.134101	0.0547069	0	0	0	0	0.145221	0	0.0316299	0	0	0.0653841	0	0.0253	0	0.0350365	0.0725199	0	0.0578827	0.108511	0.0583791	0.132876	0	0	0	0	0.018551	0
90.2	0	0	0	0	0	0	0.0381552	0.0234501	0	0	0	0.047458	0	0	0	0	0	0	0	0	0	0	0	0.0285026	0.0343346	0	0.0464569	0	0.0377023	0	0	0	0	0	0	0	0	0	0.0478941	0	0	0	0	0	0	0	0.0515381	0	0.0461829
90.4	0	0	0	0	0	0	0	0	0	0	0	0	0	0	0	0	0	0	0	0	0	0	0	0	0	0	0	0	0	0	0	0	0	0	0	0	0	0	0	0	0	0	0	0	0	0	0	0	0
90.6	0.0285235	0.0444231	0	0.0220215	0	0.0196677	0.0192188	0.0140676	0.0184417	0	0.0216058	0	0.0224863	0.0171083	0.01321	0	0.0163573	0.018024	0.0249072	0.0126158	0.0164651	0.0320021	0.0177292	0.0204347	0.149387	0	0.00918248	0.0310348	0.0192217	0.0120316	0.0224607	0	0.0157484	0.0112194	0.0238684	0.0246079	0.0188846	0.0130946	0.0287216	0.00495667	0.0225073	0.0126992	0.0348958	0.0357285	0.0260678	0.0268912	0	0.0106794	0
90.8	0	0	0	0	0	0	0	0	0	0	0	0	0	0	0	0	0	0	0	0	0	0	0	0	0	0	0	0	0	0	0	0	0	0	0	0	0	0	0	0	0	0	0	0	0	0	0	0	0
91	0.0409445	0.0249754	0.017785	0.0409445	0	0.0188361	0.0200379	0.0139858	0.0138866	0.0229689	0.0418131	0.152191	0.0534452	0.0293373	0.0470262	0.0199434	0.0646177	0.0709187	0.0557813	0.0279973	0.0478745	0.132576	0.0477853	0.0278336	0.0169483	0	0.019517	0.124815	0.0707303	0.0335013	0.0826474	0.0617444	0.0418779	0	0.0219572	0.0513868	0.0227846	0.0507385	0.0239104	0.0593196	0.105448	0.0448252	0.183355	0	0.020107	0.0211607	0.0132127	0.0124617	0
91.2	0	0	0	0	0	0	0	0	0	0	0	0	0	0	0	0	0	0	0	0	0	0	0	0	0	0	0	0	0	0	0	0	0	0	0	0	0	0	0	0	0	0	0	0	0	0	0	0	0
91.4	0	0	0	0	0	0	0	0	0	0	0	0	0	0	0	0	0	0	0	0	0	0	0	0	0	0	0	0	0	0	0	0	0	0	0	0	0	0	0	0	0	0	0	0	0	0	0	0	0
91.6	0	0	0.00831154	0.00517338	0	0.00654067	0	0	0	0	0	0	0.00597979	0.00464137	0.00724487	0	0	0	0	0	0.00991083	0.00802943	0	0	0	0	0.00525687	0.00980014	0	0	0.0082474	0	0	0	0	0	0	0.00330773	0	0	0	0	0	0	0	0	0	0	0
91.8	0	0	0	0	0	0	0	0	0	0	0	0	0	0	0	0	0	0	0	0	0	0	0	0	0	0	0	0	0	0	0	0	0	0	0	0	0	0	0	0	0	0	0	0	0	0	0	0	0
92	0.0485849	0	0	0.0114049	0	0.0249837	0.0183344	0.0106515	0	0.0183246	0.0273428	0	0.0540805	0.0996043	0.11615	0.0313787	0.0967325	0.0554035	0.0709331	0	0.0837621	0.0196632	0.116032	0.0171796	0	0	0.0311972	0	0.0577362	0.0635545	0.0801512	0	0.0157954	0.0151282	0	0.0168127	0.0576617	0.0318878	0.00873322	0.0549593	0.0348494	0	0.0256087	0.0103968	0.0155983	0	0	0.00580802	0
92.2	0	0	0	0	0	0	0	0	0	0	0	0	0	0	0	0	0	0	0	0	0	0	0	0	0	0	0	0	0	0	0	0	0	0	0	0	0	0	0	0	0	0	0	0	0	0	0	0	0
92.4	0	0	0	0	0	0	0	0	0	0	0	0	0	0	0	0	0	0	0	0	0	0	0	0	0	0	0	0	0	0	0	0	0	0	0	0	0	0	0	0	0	0	0	0	0	0	0	0	0
92.6	0.0400594	0.0387444	0.0274004	0.0358662	0	0.0385465	0.0256161	0.0250872	0	0.0261209	0.0283862	0.0483268	0.0331339	0.0486201	0.0376679	0	0.0300735	0.0246732	0.0200716	0.0150436	0	0.0268423	0	0.0220355	0.0827423	0	0.00978289	0.0334156	0.0247993	0.0247894	0	0	0.0273004	0.0183474	0.0191758	0.049323	0.0193287	0.0255326	0.0345353	0	0	0.0167084	0.0343317	0.0503604	0.0415052	0.0457479	0	0.0187593	0
92.8	0	0	0	0	0	0	0	0	0	0	0	0	0	0	0	0	0	0	0	0	0	0	0	0	0	0	0	0	0	0	0	0	0	0	0	0	0	0	0	0	0	0	0	0	0	0	0	0	0
93	0.506689	0.154785	0.027358	0.0917352	0	0.325982	0.111767	0.0796382	0.13341	0.0947256	0.117655	0.117219	0.199126	0.224183	0.149286	0.195987	0.197803	0.810113	0.277266	0.162071	0.541155	0.192478	0.160353	0.168759	0.114994	0.11941	0.42683	0.118895	0.257535	0.17488	0.308516	0.124292	0.140632	0.0852493	0.288954	0.0898809	0.215283	0.231726	0.111345	0.275761	0.266403	0.241361	0.678803	0.117248	0.0827908	0.176569	0.0871721	0.075805	0
93.2	0	0	0	0	0	0	0	0	0	0	0	0	0	0	0	0	0	0	0	0	0	0	0	0	0	0	0	0	0	0	0	0	0	0	0	0	0	0	0	0	0	0	0	0	0	0	0	0	0
93.4	0	0	0	0	0	0	0	0	0	0	0	0	0	0	0	0	0	0	0	0	0	0	0	0	0	0	0	0	0	0	0	0	0	0	0	0	0	0	0	0	0	0	0	0	0	0	0	0	0
93.6	0	0.0125478	0.0103329	0.0100205	0	0	0	0	0	0.0110757	0	0	0.0130201	0.0120668	0.0149364	0	0.0210851	0	0.0138987	0	0.0285124	0.0142478	0.022146	0.00988389	0.0117731	0	0.0252661	0	0.00936497	0.0138621	0.020824	0	0.0102349	0	0.0379955	0.0153956	0.00924454	0.0388976	0	0.0103717	0	0.0129661	0.0396702	0	0.0088529	0.00985656	0	0	0
93.8	0	0	0	0	0	0	0	0	0	0	0	0	0	0	0	0	0	0	0	0	0	0	0	0	0	0	0	0	0	0	0	0	0	0	0	0	0	0	0	0	0	0	0	0	0	0	0	0	0
94	0.0246863	0	0.0116454	0	0	0.0220699	0.00963866	0.0132333	0	0.0138855	0.0157036	0.0147309	0.011516	0.0129004	0.0298412	0	0.024483	0.0613731	0.0150425	0.00869717	0.0376684	0.0137069	0.0239693	0	0.00953481	0	0.0297988	0	0.0176053	0	0.0122263	0.0147855	0.0107493	0	0.0209658	0	0	0.0340412	0.0123287	0.00961232	0	0	0.039695	0	0	0.0172859	0	0	0
94.2	0	0	0	0	0	0	0	0	0	0	0	0	0	0	0	0	0	0	0	0	0	0	0	0	0	0	0	0	0	0	0	0	0	0	0	0	0	0	0	0	0	0	0	0	0	0	0	0	0
94.4	0	0	0	0	0	0	0	0	0	0	0	0	0	0	0	0	0	0	0	0	0	0	0	0	0	0	0	0	0	0	0	0	0	0	0	0	0	0	0	0	0	0	0	0	0	0	0	0	0
94.6	0.0321548	0.0121118	0	0.00876171	0	0	0.00907918	0	0.0211024	0.0175321	0	0.0291902	0.0118022	0.00799594	0.00994902	0	0.0107281	0.0207604	0.00889631	0	0.0354116	0.0160715	0.0158462	0.0100213	0.0118507	0	0.0219876	0.0213674	0.00707366	0.00681807	0.0161755	0	0	0	0.035798	0.0175778	0.00441762	0.0412058	0.0102231	0	0.0123608	0	0.0596351	0.00867698	0.00870743	0.0146415	0.00976712	0	0
94.8	0	0	0	0	0	0	0	0	0	0	0	0	0	0	0	0	0	0	0	0	0	0	0	0	0	0	0	0	0	0	0	0	0	0	0	0	0	0	0	0	0	0	0	0	0	0	0	0	0
95	0.101096	0.0784652	0.0449219	0.0964844	0	0.0808047	0.0603514	0.050684	0.0477949	0.0589952	0.0777426	0.0818006	0.108974	0.114579	0.0860365	0.074455	0.109598	0.124105	0.136534	0.0775262	0.129425	0.097952	0.0789587	0.092121	0.054875	0.07474	0.0541838	0.0798517	0.135865	0.0969593	0.124018	0.062469	0.0879441	0.049716	0.0603044	0.0702237	0.117682	0.103611	0.0864267	0.138319	0.123036	0.0870855	0.12803	0.0607839	0.0568479	0.0966894	0.0621736	0.0447917	0
95.2	0	0	0	0	0	0	0	0	0	0	0	0	0	0	0	0	0	0	0	0	0	0	0	0	0	0	0	0	0	0	0	0	0	0	0	0	0	0	0	0	0	0	0	0	0	0	0	0	0
95.4	0	0	0	0	0	0	0	0	0	0	0	0	0	0	0	0	0	0	0	0	0	0	0	0	0	0	0	0	0	0	0	0	0	0	0	0	0	0	0	0	0	0	0	0	0	0	0	0	0
95.6	0.0113151	0	0.00375736	0.00553943	0	0.00711251	0.00728698	0	0	0.00580337	0.00765396	0.017848	0.0103166	0.00746204	0.00726152	0	0.0062183	0.0132357	0.00745486	0	0	0.0136432	0.0100839	0.00612274	0.00287315	0	0.00459184	0	0	0.00601373	0.0105513	0	0	0	0	0	0	0.0130424	0	0	0	0	0.0167747	0	0.00739111	0.0077674	0	0	0
95.8	0	0	0	0	0	0	0	0	0	0	0	0	0	0	0	0	0	0	0	0	0	0	0	0	0	0	0	0	0	0	0	0	0	0	0	0	0	0	0	0	0	0	0	0	0	0	0	0	0
96	0.987098	1.02971	1.27329	1.02425	0.689598	0.651645	0.809431	0.626982	0.630242	0.67469	0.809929	0.759307	0.570497	0.640348	0.685969	0.410337	0.938722	0.639249	0.652546	0.551453	0.570503	0.508757	0.467842	0.695833	0.992559	0.799939	0.591454	0.657341	0.545038	0.665891	0.493522	0.820032	0.630013	0.707865	0.685975	1.14533	0.637019	0.492018	0.89529	0.570426	0.429539	0.450344	0.65935	1.02151	0.822488	0.654948	0.727922	0.728073	0.342795
96.2	0	0	0	0	0	0	0	0	0	0	0	0	0	0	0	0	0	0	0	0	0	0	0	0	0	0	0	0	0	0	0	0	0	0	0	0	0	0	0	0	0	0	0	0	0	0	0	0	0
96.4	0	0	0	0	0	0	0	0	0	0	0	0	0	0	0	0	0	0	0	0	0	0	0	0	0	0	0	0	0	0	0	0	0	0	0	0	0	0	0	0	0	0	0	0	0	0	0	0	0
96.6	0	0	0.0045397	0	0	0	0	0	0	0.00486783	0	0	0.00636337	0.00746517	0.0129594	0	0.0156706	0.0134573	0.00860209	0	0.00900886	0.0073549	0.0173052	0	0	0	0	0	0	0.0108277	0	0	0	0	0	0.00519392	0.00850258	0.0160655	0	0	0	0	0	0	0	0	0	0	0
96.8	0	0	0	0	0	0	0	0	0	0	0	0	0	0	0	0	0	0	0	0	0	0	0	0	0	0	0	0	0	0	0	0	0	0	0	0	0	0	0	0	0	0	0	0	0	0	0	0	0
97	0.215419	0.205296	0.214755	0.226357	0.103644	0.152148	0.1459	0.127194	0.121008	0.151224	0.167444	0.201871	0.180769	0.194437	0.202819	0.100055	0.257007	0.210274	0.239599	0.13811	0.183989	0.205374	0.163238	0.188327	0.211613	0.144546	0.0993725	0.185469	0.212852	0.18745	0.186967	0.152279	0.192961	0.127703	0.145502	0.245308	0.200003	0.21163	0.193876	0.157424	0.186426	0.182515	0.200797	0.175064	0.180584	0.161204	0.133637	0.143732	0.0493276
97.2	0	0	0	0	0	0	0	0	0	0	0	0	0	0	0	0	0	0	0	0	0	0	0	0	0	0	0	0	0	0	0	0	0	0	0	0	0	0	0	0	0	0	0	0	0	0	0	0	0
97.4	0	0	0	0	0	0	0	0	0	0	0	0	0	0	0	0	0	0	0	0	0	0	0	0	0	0	0	0	0	0	0	0	0	0	0	0	0	0	0	0	0	0	0	0	0	0	0	0	0
97.6	0	0.00723923	0	0.00702304	0	0	0	0	0	0.00392854	0	0	0.00477796	0.00835804	0.00598011	0	0.00478921	0.00754095	0.00746458	0	0.00882474	0.00919789	0.00978695	0	0.0182615	0	0	0	0.00535579	0.0051739	0.00991582	0	0.00782044	0	0	0.00434336	0	0.0104534	0	0	0.00745697	0	0	0.0050068	0.0055405	0.00764582	0	0	0
97.8	0	0	0	0	0	0	0	0	0	0	0	0	0	0	0	0	0	0	0	0	0	0	0	0	0	0	0	0	0	0	0	0	0	0	0	0	0	0	0	0	0	0	0	0	0	0	0	0	0
98	0.0932761	0.0796448	0.0936106	0.0785346	0.0291728	0.0462276	0.0534859	0.0376499	0.0296658	0.0565664	0.0636506	0.147846	0.0897184	0.0724442	0.0976826	0	0.0899977	0.0725764	0.0638766	0.0286404	0.0667126	0.108704	0.0562135	0.0423392	0.0901987	0.044925	0.0523633	0.101828	0.0860776	0.0528689	0.067908	0.0525537	0.0590526	0.0317397	0	0.115609	0.0457935	0.0569546	0.0770637	0.0538711	0.0827958	0.0518121	0.121307	0.0677182	0.0795429	0.0505113	0.0637711	0.0432144	0
98.2	0	0	0	0	0	0	0	0	0	0	0	0	0	0	0	0	0	0	0	0	0	0	0	0	0	0	0	0	0	0	0	0	0	0	0	0	0	0	0	0	0	0	0	0	0	0	0	0	0
98.4	0	0	0	0	0	0	0	0	0	0	0	0	0	0	0	0	0	0	0	0	0	0	0	0	0	0	0	0	0	0	0	0	0	0	0	0	0	0	0	0	0	0	0	0	0	0	0	0	0
98.6	0.00379556	0	0.00326692	0	0	0	0	0	0	0	0	0	0	0	0	0	0	0	0	0	0	0	0.00166493	0	0	0	0	0	0	0	0	0	0	0	0	0.00456134	0	0	0	0	0	0	0	0	0	0	0	0	0
98.8	0	0	0	0	0	0	0	0	0	0	0	0	0	0	0	0	0	0	0	0	0	0	0	0	0	0	0	0	0	0	0	0	0	0	0	0	0	0	0	0	0	0	0	0	0	0	0	0	0
99	0.0603318	0.0182074	0.0213055	0.0201051	0	0	0.0112444	0.0154475	0.0118517	0	0	0.044936	0.0138789	0.0110732	0.01442	0	0.0162394	0.0184189	0.0160725	0	0	0.0201464	0.0148275	0.0233064	0	0	0.0220534	0.0304565	0.0211307	0	0	0	0	0	0	0.0235743	0	0.0170579	0	0	0.0160188	0	0.0345465	0.0193584	0.0146799	0	0	0	0
99.2	0	0	0	0	0	0	0	0	0	0	0	0	0	0	0	0	0	0	0	0	0	0	0	0	0	0	0	0	0	0	0	0	0	0	0	0	0	0	0	0	0	0	0	0	0	0	0	0	0
99.4	0	0	0	0	0	0	0	0	0	0	0	0	0	0	0	0	0	0	0	0	0	0	0	0	0	0	0	0	0	0	0	0	0	0	0	0	0	0	0	0	0	0	0	0	0	0	0	0	0
99.6	0.00821716	0.00851757	0.00575993	0.0118204	0	0	0.00439087	0.00664044	0	0.00572879	0.00662383	0	0.0076492	0.00536828	0.00605189	0	0.00512091	0.00885423	0.00632927	0.00783532	0.00374769	0.00615487	0.00372194	0.00525132	0.0204317	0	0	0	0	0.00426508	0	0	0	0	0	0.00692038	0.00423669	0.00419652	0	0	0	0	0	0.0121991	0.00612791	0.00973445	0	0	0
99.8	0	0	0	0	0	0	0	0	0	0	0	0	0	0	0	0	0	0	0	0	0	0	0	0	0	0	0	0	0	0	0	0	0	0	0	0	0	0	0	0	0	0	0	0	0	0	0	0	0
100	0	0	0	0.0243229	0	0.0331911	0	0.0176291	0	0.0240056	0	0.0366987	0.0648003	0.0825667	0.0640046	0.0252368	0.0468499	0.0406681	0.0637507	0.0227764	0.0904756	0.0344289	0.090017	0.0269763	0.0147145	0	0	0.0298904	0.0565396	0.047677	0.091738	0	0.0216281	0	0	0	0.0413961	0.0303058	0	0.0377703	0.0529594	0.0347864	0.0361028	0.0183759	0.0170923	0.0323107	0	0	0
100.2	0	0	0	0	0	0	0	0	0	0	0	0	0	0	0	0	0	0	0	0	0	0	0	0	0	0	0	0	0	0	0	0	0	0	0	0	0	0	0	0	0	0	0	0	0	0	0	0	0
100.4	0	0	0	0	0	0	0	0	0	0	0	0	0	0	0	0	0	0	0	0	0	0	0	0	0	0	0	0	0	0	0	0	0	0	0	0	0	0	0	0	0	0	0	0	0	0	0	0	0
100.6	0	0	0	0.00568427	0	0	0.00431252	0	0	0	0	0.00607682	0	0.00510119	0.00626349	0	0.00907348	0.00363912	0.00571363	0	0.00429769	0	0.0103346	0	0.00662413	0	0	0	0	0.00358015	0	0	0	0	0	0.00466547	0	0.00533395	0	0	0	0	0	0	0.00453719	0	0	0.030126	0
100.8	0	0	0	0	0	0	0	0	0	0	0	0	0	0	0	0	0	0	0	0	0	0	0	0	0	0	0	0	0	0	0	0	0	0	0	0	0	0	0	0	0	0	0	0	0	0	0	0	0
101	0.201065	0.0571012	0.76726	0.0505135	0	0.0978226	0.0467659	0.0425852	0.0321289	0.0399421	0.0304063	0	0.148911	0.154966	0.163899	0	0.0988224	0.458828	0.0397224	0	0.203797	0.0348056	0.0638865	0.0458197	0.0439063	0	0.37781	0	0.0364317	0.0644634	0.0381773	0	0.0308193	0	0.107732	0.228351	0.0545349	0	0.0501521	0	0.0279475	0	0.213347	0.0461721	0.0788807	0.0211907	0	0.0447627	0
101.2	0	0	0	0	0	0	0	0	0	0	0	0	0	0	0	0	0	0	0	0	0	0	0	0	0	0	0	0	0	0	0	0	0	0	0	0	0	0	0	0	0	0	0	0	0	0	0	0	0
101.4	0	0	0	0	0	0	0	0	0	0	0	0	0	0	0	0	0	0	0	0	0	0	0	0	0	0	0	0	0	0	0	0	0	0	0	0	0	0	0	0	0	0	0	0	0	0	0	0	0
101.6	0.0724603	0.0189704	0.00500382	0.0119108	0	0.0194572	0	0	0.0290156	0.0357274	0.00885959	0.0245157	0.0180785	0.0145626	0.00933796	0	0.0255177	0.0964034	0.0131163	0	0.109703	0.0173882	0.0184135	0.0169784	0.0141245	0	0.108694	0	0.0142648	0.0107638	0.0230309	0	0.0111766	0.00860121	0.135846	0.0141178	0.0105886	0.101631	0.0109774	0.0116736	0.0236085	0	0.150521	0	0.0162613	0.02171	0	0.0145098	0
101.8	0	0	0	0	0	0	0	0	0	0	0	0	0	0	0	0	0	0	0	0	0	0	0	0	0	0	0	0	0	0	0	0	0	0	0	0	0	0	0	0	0	0	0	0	0	0	0	0	0
102	0.218718	0.0835293	0.183453	0	0.0618939	0.14866	0.0735552	0.0993334	0.112532	0.0912316	0.0639193	0	0.0846728	0.0683978	0.0746038	0.03102	0.0931234	0.399014	0	0	0.25304	0.106619	0.0878781	0.0846189	0	0	0.219168	0.0680989	0.0746683	0.0607226	0.0877904	0	0.0524411	0.0408649	0.18554	0.0838017	0.0536444	0	0.0700253	0.0641563	0.0646157	0	0.34945	0.0617086	0.0693337	0.138952	0.0553164	0.0600192	0.0206534
102.2	0	0	0	0	0	0	0	0	0	0	0	0	0	0	0	0	0	0	0.70224	2.05633	0	0.0361245	0.00629101	0	0	0	0	0	0	0	0	0	0.0394038	0	0	0	0	0.699471	0	0	0	0	0.0312299	0	0	0	0	0	0
102.4	0	0	0	0	0	0	0	0	0	0	0	0	0	0	0	0	0	0	0	0	0	0	0	0	0	0	0	0	0	0	0	0	0	0	0	0	0	0	0	0	0	0	0	0	0	0	0	0	0
102.6	0.0136516	0	0	0	0	0	0	0	0	0	0.00472489	0	0	0	0	0	0.00919049	0.0202343	0	0	0	0	0	0	0	0	0.0133414	0	0	0	0	0	0	0	0	0.0045265	0	0.012874	0	0	0	0	0	0	0	0	0	0	0
102.8	0	0	0	0	0	0	0	0	0	0	0	0	0	0	0	0	0	0	0	0	0	0	0	0	0	0	0	0	0	0	0	0	0	0	0	0	0	0	0	0	0	0	0	0	0	0	0	0	0
103	0.441773	0.481908	0.32301	0.563615	0.348033	0.601591	0.470433	0.563738	0.606867	0.451419	0.513358	0.494631	0.556831	0.483795	0.402613	0.5525	0.482516	0.617894	0.558301	0.480106	0.548486	0.661101	0.452939	0.702293	0.220576	0.492637	0.181812	0.428778	0.639919	0.442569	0.730625	0.477284	0.533314	0.333892	0.41267	0.56278	0.506159	0.508728	0.526059	0.607789	0.653285	0.646496	0.687289	0.449086	0.347839	0.612771	0.4117	0.335496	0.18523
103.2	0	0	0	0	0	0	0	0	0	0	0	0	0	0	0	0	0	0	0.0176077	0	0	0	0	0	0	0	0	0	0	0	0	0	0	0	0	0	0	0.0163033	0	0	0	0	0	0	0	0	0	0	0
103.4	0	0	0	0	0	0	0	0	0	0	0	0	0	0	0	0	0	0	0	0	0	0	0	0	0	0	0	0	0	0	0	0	0	0	0	0	0	0	0	0	0	0	0	0	0	0	0	0	0
103.6	0.00599419	0	0	0	0	0	0	0.00588726	0	0	0.00538996	0	0.008161	0.00417183	0.00795222	0	0	0.00855248	0.00451837	0	0.0143387	0.00673715	0.0156943	0.0113474	0	0	0.00481153	0	0	0	0.0103351	0	0	0	0	0.00676889	0	0.0174302	0	0	0	0	0	0	0	0	0	0	0
103.8	0	0	0	0	0	0	0	0	0	0	0	0	0	0	0	0	0	0	0	0	0	0	0	0	0	0	0	0	0	0	0	0	0	0	0	0	0	0	0	0	0	0	0	0	0	0	0	0	0
104	0.0298177	0	0	0.0514409	0	0	0	0	0	0	0.0557353	0.0589841	0.067711	0.0832917	0.0648981	0.047669	0	0	0.134605	0	0	0.103116	0.0913319	0	0	0	0	0.0518741	0.0929228	0	0.0759711	0.0320082	0.0546736	0	0	0	0.0775748	0.154064	0	0.0364849	0.0727805	0.0737647	0	0	0	0	0	0.29805	0
104.2	0.301304	0	0	0	0	0.612555	0.261589	0.0931567	1.60923	0.543473	0	0	0	0	0	0	0	0.271617	0	0	0.271976	0	0	0.252061	0.0813746	0.119928	0.435559	0	0.0346133	0.189289	0	0	0	0.106054	0.41443	0.0854696	0	0.418582	0	0	0	0	0.0852936	0	0.464755	0.591302	0.0655426	0.22139	0.857123
104.4	0	0	0	0	0	0	0	0	0	0	0	0	0	0	0	0	0	0	0	0	0	0	0	0	0	0	0	0	0	0	0	0	0	0	0	0	0	0	0	0	0	0	0	0	0	0	0	0	0
104.6	0	0	0	0	0	0	0	0	0	0	0	0	0.00399799	0.00269458	0.00267579	0	0	0	0.00882967	0	0.00366208	0	0.00295986	0	0	0	0	0	0	0	0.00441144	0	0	0	0	0	0	0.00852894	0.00594423	0	0.00750983	0	0	0	0	0	0	0	0
104.8	0	0	0	0	0	0	0	0	0	0	0	0	0	0	0	0	0	0	0	0	0	0	0	0	0	0	0	0	0	0	0	0	0	0	0	0	0	0	0	0	0	0	0	0	0	0	0	0	0
105	0.445512	0.396083	0.440451	0.554671	0.273066	0.375851	0.454754	0.362225	0.373226	0.408494	0.512436	0.546946	0.351182	0.475867	0.500892	0.578546	0.821837	0.742066	0.647485	0.683118	0.572707	0.515887	0.460007	0.546382	0.111784	0.414751	0.306746	0.488694	0.582577	0.595758	0.536512	0.828603	0.576037	0.314621	0.367016	0.517815	0.547937	0.453633	0.424203	0.671646	0.599494	0.543896	0.544018	0.315713	0.281528	0.334488	0.37079	0.390234	0.209468
105.2	0	0	0	0	0	0	0	0	0	0	0	0	0	0	0	0	0	0	0	0	0	0	0	0	0	0	0	0	0	0	0	0	0	0	0	0	0	0	0	0	0	0	0	0	0	0	0	0	0
105.4	0	0	0	0	0	0	0	0	0	0	0	0	0	0	0	0	0	0	0	0	0	0	0	0	0	0	0	0	0	0	0	0	0	0	0	0	0	0	0	0	0	0	0	0	0	0	0	0	0
105.6	0.0264051	0	0	0	0	0.013254	0	0	0	0	0	0	0	0	0	0	0	0.0360514	0	0	0.0156104	0	0.00284062	0	0	0	0.0656349	0	0	0	0	0	0	0	0.0151652	0	0	0.00157805	0	0	0	0	0.0160277	0	0	0.00294255	0	0.00423656	0
105.8	0	0	0	0	0	0	0	0	0	0	0	0	0	0	0	0	0	0	0	0	0	0	0	0	0	0	0	0	0	0	0	0	0	0	0	0	0	0	0	0	0	0	0	0	0	0	0	0	0
106	0.0884923	0.0355893	0.0302651	0.0450446	0.0272415	0.0482292	0.042616	0.0363137	0.0545882	0.0511923	0.0387003	0.0461406	0.0505394	0.0666362	0.0763174	0.0320323	0.098943	0.108757	0.0889633	0.0358988	0.0862324	0.0688506	0.075177	0.0548185	0.0196913	0	0.0636872	0.0431683	0.0758034	0.0754332	0.0590578	0.0842459	0.0537571	0	0.0784502	0.0441807	0.0569406	0.0853063	0.0388295	0.0658357	0.067452	0.0584422	0.0908736	0.0224918	0.0324908	0.0419816	0	0.0377953	0
106.2	0	0	0	0	0	0	0	0	0	0	0	0	0	0	0	0	0	0	0	0	0	0	0	0	0	0	0	0	0	0	0	0	0	0	0	0	0	0	0	0	0	0	0	0	0	0	0	0	0
106.4	0	0	0	0	0	0	0	0	0	0	0	0	0	0	0	0	0	0	0	0	0	0	0	0	0	0	0	0	0	0	0	0	0	0	0	0	0	0	0	0	0	0	0	0	0	0	0	0	0
106.6	0.0147241	0	0.00235184	0	0	0.00729602	0	0	0	0.00563856	0	0	0	0	0.00228194	0	0	0	0	0	0.00653367	0	0	0	0.0149189	0	0.0105944	0	0	0	0	0	0	0	0.00997506	0.00521408	0	0.00601793	0	0	0	0	0	0	0.0056718	0.010584	0	0.00378154	0
106.8	0	0	0	0	0	0	0	0	0	0	0	0	0	0	0	0	0	0	0	0	0	0	0	0	0	0	0	0	0	0	0	0	0	0	0	0	0	0	0	0	0	0	0	0	0	0	0	0	0
107	0.0514336	0.0307706	0	0.0504196	0.0190459	0.0415694	0.0384341	0.0269334	0.0351334	0.03557	0.0439932	0.069749	0.0464476	0.0594818	0.0802387	0.045627	0.098114	0.0899372	0.0741212	0.0473509	0.0737463	0.0684066	0.0569195	0.0521975	0.0137768	0.0242314	0.0359612	0.0345401	0.0609639	0.0692085	0.0486621	0.0698602	0.043643	0.0161539	0.0330435	0.0530298	0.0503395	0.0522427	0.0300097	0.0553099	0.0685669	0.0379969	0.0608862	0.0189996	0.0311264	0.0466616	0	0.029242	0
107.2	0	0	0	0	0	0	0	0	0	0	0	0	0	0	0	0	0	0	0	0	0	0	0	0	0	0	0	0	0	0	0	0	0	0	0	0	0	0	0	0	0	0	0	0	0	0	0	0	0
107.4	0	0	0	0	0	0	0	0	0	0	0	0	0	0	0	0	0	0	0	0	0	0	0	0	0	0	0	0	0	0	0	0	0	0	0	0	0	0	0	0	0	0	0	0	0	0	0	0	0
107.6	0	0	0	0	0	0	0	0	0	0.00228432	0	0	0.00283639	0	0.00128278	0	0	0	0	0	0	0	0.00217506	0	0	0	0	0	0	0	0	0	0	0	0	0	0	0	0	0	0	0	0	0	0	0	0	0	0
107.8	0	0	0	0	0	0	0	0	0	0	0	0	0	0	0	0	0	0	0	0	0	0	0	0	0	0	0	0	0	0	0	0	0	0	0	0	0	0	0	0	0	0	0	0	0	0	0	0	0
108	0.162403	0.063445	0.0134205	0	0	0	0	0	0	0	0	0	0	0.00907392	0.0129074	0	0.00670633	0	0.00926523	0	0.010468	0	0.0248546	0	0	0	0.172577	0	0.010666	0.0036395	0	0	0	0	0	0	0.00525306	0.00576982	0.00753481	0	0	0	0	0	0	0	0	0	0.102259
108.2	0	0	0	0	0	0	0	0	0	0	0	0	0	0	0	0	0	0	0	0	0	0	0	0	0	0	0	0	0	0	0	0	0	0	0	0	0	0	0	0	0	0	0	0	0	0	0	0	0
108.4	0	0	0	0	0	0	0	0	0	0	0	0	0	0	0	0	0	0	0	0	0	0	0	0	0	0	0	0	0	0	0	0	0	0	0	0	0	0	0	0	0	0	0	0	0	0	0	0	0
108.6	0	0	0	0	0	0.00573669	0	0	0	0	0	0.00337899	0.00423549	0.00378301	0.00361702	0	0.00727738	0	0	0	0	0.00341353	0	0	0.019053	0	0.00886261	0	0	0	0	0	0	0	0	0	0.0049839	0.0128716	0	0	0	0	0	0	0.00598765	0	0	0.0777512	0
108.8	0	0	0	0	0	0	0	0	0	0	0	0	0	0	0	0	0	0	0	0	0	0	0	0	0	0	0	0	0	0	0	0	0	0	0	0	0	0	0	0	0	0	0	0	0	0	0	0	0
109	0.155108	0	0.00387268	0.0125463	0	0.0825687	0.0245851	0.019999	0.0305144	0.0237398	0	0	0.0250287	0.0168619	0.0261582	0	0.0323658	0.291922	0.0212801	0	0.183698	0.0202971	0.0348117	0	0	0	0.223649	0	0.0173576	0	0	0.0100274	0.0127	0	0.0979709	0.0132146	0.00877093	0.0355345	0	0.00995167	0	0	0.207072	0	0	0.0297608	0	0.0995303	0
109.2	0	0	0	0	0	0	0	0	0	0	0	0	0	0	0	0	0	0	0	0	0	0	0	0	0	0	0	0	0	0	0	0	0	0	0	0	0	0	0	0	0	0	0	0	0	0	0	0	0
109.4	0	0	0	0	0	0	0	0	0	0	0	0	0	0	0	0	0	0	0	0	0	0	0	0	0	0	0	0	0	0	0	0	0	0	0	0	0	0	0	0	0	0	0	0	0	0	0	0	0
109.6	0.0106821	0	0	0	0	0	0.0070076	0	0	0	0	0	0	0	0	0	0	0.00891951	0	0	0.019606	0	0.00686028	0	0	0	0	0	0	0	0	0	0	0	0.017085	0	0	0.0146996	0	0	0	0	0	0	0	0	0	0.0249925	0
109.8	0	0	0	0	0	0	0	0	0	0	0	0	0	0	0	0	0	0	0	0	0	0	0	0	0	0	0	0	0	0	0	0	0	0	0	0	0	0	0	0	0	0	0	0	0	0	0	0	0
110	0	0	0.00955997	0	0	0.0383795	0.0393217	0.369333	0	0.188823	0.092482	0	0.21498	0	0.0683573	0	0.138509	0.099715	0.108613	0	0.251506	0.146321	0.139726	0.145379	0.0219136	0	0.0892363	0	0.0967635	0	0.0855786	0	0	0	0.064935	0.138205	0	0.0868094	0.0479573	0.0316278	0	0	0.0670954	0	0.231162	0	0.0497541	0.0702696	0
110.2	0	0	0	0	0	0	0	0	0	0	0	0	0	0	0	0	0	0	0	0	0	0	0	0	0	0	0	0	0	0	0	0	0	0	0	0	0	0	0	0	0	0	0	0	0	0	0	0	0
110.4	0	0	0	0	0	0	0	0	0	0	0	0	0	0	0	0	0	0	0	0	0	0	0	0	0	0	0	0	0	0	0	0	0	0	0	0	0	0	0	0	0	0	0	0	0	0	0	0	0
110.6	0.0122533	0	0	0	0	0	0	0	0.00933626	0.0107945	0	0	0.00536697	0.00371459	0.00418035	0	0	0.0204912	0	0	0.0349828	0	0.0123627	0.00563535	0	0	0.0153229	0	0.00754602	0.00705167	0.00777873	0	0	0	0.0548343	0.00592949	0	0.0494716	0	0	0.0086654	0	0.0512246	0	0	0.00616051	0	0	0
110.8	0	0	0	0	0	0	0	0	0	0	0	0	0	0	0	0	0	0	0	0	0	0	0	0	0	0	0	0	0	0	0	0	0	0	0	0	0	0	0	0	0	0	0	0	0	0	0	0	0
111	0	0.785658	0	0.224043	0	1.52649	0.991323	1.82395	2.24824	0.895684	0.784746	0.671329	0.976497	0.346385	0.477937	0	0.208632	0.618124	0.162022	0.0563169	0.673587	1.03861	0.924245	1.23647	0.761538	0	0	0.287955	0.887366	0.560102	0.775621	0.145524	0.636449	0.598852	0.277485	0.785816	0.38229	0.828805	0.906777	0	0.748081	0.311991	0.987358	0.319218	0.808224	2.02297	0.485755	0.799399	0.0818531
111.2	0	0	0	0	0	0	0	0	0	0	0.0357259	0	0	0	0	0	0.0214675	0	0.0893151	0	0	0	0	0	0	0	0	0	0	0	0	0	0	0	0	0	0.0397585	0	0	0	0	0	0	0	0	0	0.0268194	0	0
111.4	0	0	0	0	0	0	0	0	0	0	0	0	0	0	0	0	0	0	0	0	0	0	0	0	0	0	0	0	0	0	0	0	0	0	0	0	0	0	0	0	0	0	0	0	0	0	0	0	0
111.6	0	0.0159675	0	0	0	0	0.0243884	0.0622407	0.0757269	0.0269515	0.0202376	0	0.0336661	0.00897035	0.0179972	0	0	0.0229088	0.00263994	0	0.0211553	0.0292061	0.0487185	0.0301154	0.0130614	0	0	0	0.0155428	0.00996434	0	0	0.0104571	0	0	0.0125317	0.0102017	0.0338628	0.0179266	0	0.0113857	0	0.031988	0	0.0217272	0.0617938	0	0.022987	0
111.8	0	0	0	0	0	0	0	0	0	0	0	0	0	0	0	0	0	0	0	0	0	0	0	0	0	0	0	0	0	0	0	0	0	0	0	0	0	0	0	0	0	0	0	0	0	0	0	0	0
112	0.00906902	0.0197277	0	0.0160113	0	0.0407363	0.0673992	0	0.0375264	0.0353357	0.0277746	0.0314813	0.0433065	0.0182003	0.0351149	0.0116291	0	0	0.0149315	0	0.0191848	0.0448743	0.0959876	0	0.0321722	0	0.00634885	0	0.0288383	0.024289	0.0292253	0	0	0.0134661	0	0.0221969	0.0235847	0.033372	0.0197766	0	0.0166943	0	0.0479051	0.00716542	0.0368492	0.0378116	0	0.310042	0
112.2	0	0	0	0	0	0	0	0	0	0	0	0	0	0	0	0	0	0.0295016	0	0	0.0380976	0	0	0	0	0	0	0	0	0	0	0	0	0	0.0305515	0	0	0	0	0	0	0	0	0	0	0	0	0	0
112.4	0	0	0	0	0	0	0	0	0	0	0	0	0	0	0	0	0	0	0	0	0	0	0	0	0	0	0	0	0	0	0	0	0	0	0	0	0	0	0	0	0	0	0	0	0	0	0	0	0
112.6	0.0165502	0.0109762	0	0	0	0	0	0	0	0	0	0	0	0.00222011	0.00225282	0	0	0	0	0	0	0.00231496	0.00785695	0	0	0	0.0132006	0	0	0	0	0	0	0	0	0	0	0	0	0	0	0	0.00516461	0	0.00369371	0	0	0.0314998	0
112.8	0	0	0	0	0	0	0	0	0	0	0	0	0	0	0	0	0	0	0	0	0	0	0	0	0	0	0	0	0	0	0	0	0	0	0	0	0	0	0	0	0	0	0	0	0	0	0	0	0
113	0.0179302	0.00754846	0.0152868	0.0121979	0	0.0313549	0.0385009	0	0.0255893	0.0245495	0.0143258	0.0178861	0.023852	0.0207517	0.0357387	0	0.0243695	0.0227887	0.0203115	0	0.0199749	0.0173207	0.106788	0.0217911	0	0	0.00582359	0	0.0217273	0.0167981	0.0229829	0	0.0146082	0	0.00752424	0.0285248	0.0112727	0.0379556	0	0.0106788	0.0166782	0	0	0	0	0.0528808	0	0.200055	0
113.2	0	0	0	0	0	0	0	0	0	0	0	0	0	0	0	0	0	0	0	0	0	0	0	0	0	0	0	0	0	0	0	0	0	0	0	0	0	0	0	0	0	0	0	0	0	0	0	0	0
113.4	0	0	0	0	0	0	0	0	0	0	0	0	0	0	0	0	0	0	0	0	0	0	0	0	0	0	0	0	0	0	0	0	0	0	0	0	0	0	0	0	0	0	0	0	0	0	0	0	0
113.6	0.0481463	0	0	0	0	0.0164436	0	0	0	0	0	0	0.00232824	0	0	0	0	0.0336893	0.003225	0	0.0178913	0	0.00748507	0	0	0	0.0567999	0	0	0	0	0	0	0	0	0	0	0.00489444	0	0	0	0	0.040589	0	0.00969249	0	0	0.0130088	0
113.8	0	0	0	0	0	0	0	0	0	0	0	0	0	0	0	0	0	0	0	0	0	0	0	0	0	0	0	0	0	0	0	0	0	0	0	0	0	0	0	0	0	0	0	0	0	0	0	0	0
114	0.131674	0.110459	0.154602	0.109429	0	0.0891959	0.0866793	0.0718709	0.0634375	0.0860942	0.0895441	0.0833271	0.0648958	0.076972	0.104573	0.0199232	0.151158	0.114202	0.086385	0.0530241	0.0722157	0.0675457	0.100197	0.0914405	0.123856	0.0534505	0.0895551	0.0681112	0.0616218	0.0965879	0.059916	0.0988724	0.0785965	0.064752	0.0827067	0.139896	0.067257	0.0625954	0.101175	0.0486592	0.0544035	0.0320657	0.0878715	0.106314	0.114694	0.07702	0.0597481	0.0894592	0.0243851
114.2	0	0	0	0	0	0	0	0	0	0	0	0	0	0	0	0	0	0	0	0	0	0	0	0	0	0	0	0	0	0	0	0	0	0	0	0	0	0	0	0	0	0	0	0	0	0	0	0	0
114.4	0	0	0	0	0	0	0	0	0	0	0	0	0	0	0	0	0	0	0	0	0	0	0	0	0	0	0	0	0	0	0	0	0	0	0	0	0	0	0	0	0	0	0	0	0	0	0	0	0
114.6	0	0	0.00257642	0	0	0	0	0	0	0.00462318	0	0	0	0.00252452	0	0	0.0038097	0	0.00406268	0	0.00243743	0	0.00320272	0	0	0	0.00373652	0	0	0.00174839	0	0	0	0	0	0	0	0	0	0	0	0	0	0.00896708	0	0	0	0	0
114.8	0	0	0	0	0	0	0	0	0	0	0	0	0	0	0	0	0	0	0	0	0	0	0	0	0	0	0	0	0	0	0	0	0	0	0	0	0	0	0	0	0	0	0	0	0	0	0	0	0
115	0.0512904	0.0511287	0.0369025	0.0362063	0	0.0370978	0.0292063	0.0291204	0.0262268	0.0407511	0.0271444	0.0467352	0.0398717	0.0299628	0.0558444	0	0.055766	0.0562001	0.0368695	0	0.059109	0	0.0449636	0	0.0318907	0.0212155	0.0428831	0.0869647	0.0431352	0	0.0774538	0.0288627	0	0	0.0431818	0.0776242	0.0215914	0.0406996	0.0386848	0.0811486	0.0374238	0	0.0602497	0	0.0524155	0.0468356	0	0.0285618	0
115.2	0	0	0	0	0	0	0	0	0	0	0	0	0	0	0	0	0	0	0	0	0	0	0	0	0	0	0	0	0	0	0	0	0	0	0	0	0	0	0	0	0	0	0	0	0	0	0	0	0
115.4	0	0	0	0	0	0	0	0	0	0	0	0	0	0	0	0	0	0	0	0	0	0	0	0	0	0	0	0	0	0	0	0	0	0	0	0	0	0	0	0	0	0	0	0	0	0	0	0	0
115.6	0	0	0	0	0	0	0	0	0	0	0	0	0	0	0.00121301	0	0	0	0	0	0.00391592	0	0.00165067	0	0	0	0	0	0	0	0	0	0	0	0	0	0	0	0	0	0	0	0.00556143	0	0	0	0	0.00251876	0
115.8	0	0	0	0	0	0	0	0	0	0	0	0	0	0	0	0	0	0	0	0	0	0	0	0	0	0	0	0	0	0	0	0	0	0	0	0	0	0	0	0	0	0	0	0	0	0	0	0	0
116	0.174995	0.0569791	0.0409585	0	0	0	0.0101057	0	0	0.00841544	0	0	0.0116916	0.0253118	0.0325472	0	0.0215298	0.0243481	0.0209548	0	0.0323279	0	0.047214	0	0.00964223	0.0708788	0	0	0.014201	0.0141479	0	0	0	0	0.0101032	0.0251844	0	0.0169978	0	0	0	0	0	0.013676	0.0138681	0.0108577	0.00989978	0.0153565	0.0329525
116.2	0	0	0	0	0	0	0	0	0	0	0	0	0	0	0	0	0	0	0	0	0	0	0	0	0	0	0	0	0	0	0	0	0	0	0	0	0	0	0	0	0	0	0	0	0	0	0	0	0
116.4	0	0	0	0	0	0	0	0	0	0	0	0	0	0	0	0	0	0	0	0	0	0	0	0	0	0	0	0	0	0	0	0	0	0	0	0	0	0	0	0	0	0	0	0	0	0	0	0	0
116.6	0	0	0	0	0	0	0	0	0	0	0	0	0	0	0	0	0	0.00168374	0	0	0	0	0.0033487	0	0	0	0	0	0	0	0	0	0	0	0	0	0	0	0	0	0	0	0	0	0.00356169	0	0	0.0327566	0
116.8	0	0	0	0	0	0	0	0	0	0	0	0	0	0	0	0	0	0	0	0	0	0	0	0	0	0	0	0	0	0	0	0	0	0	0	0	0	0	0	0	0	0	0	0	0	0	0	0	0
117	0.268437	0.185546	0.332568	0.128222	0.0836748	0.123631	0.244334	0.0675784	0.063596	0.0705161	0.0642758	0.0625907	0.483128	0.415301	0.250371	0.108839	0.144443	0.118308	0.111118	0.0573358	0.115808	0.0947238	0.144948	0.096145	0.235122	0.156052	0.23955	0.0486771	0.153361	0.114737	0.089673	0.0757251	0.0997999	0.0855723	0.0742608	0.407931	0.15314	0.115567	0.133641	0.143467	0.0938438	0.0648571	0.0928632	0.198621	0	0.100505	0.0900207	0.888222	0
117.2	0	0	0	0	0	0	0	0	0	0	0	0	0	0	0	0	0	0	0	0	0	0	0	0	0	0	0	0	0	0	0	0	0	0	0	0	0	0	0	0	0	0	0	0	0	0	0	0	0
117.4	0	0	0	0	0	0	0	0	0	0	0	0	0	0	0	0	0	0	0	0	0	0	0	0	0	0	0	0	0	0	0	0	0	0	0	0	0	0	0	0	0	0	0	0	0	0	0	0	0
117.6	0	0	0	0	0	0	0	0	0	0	0	0	0	0	0	0	0	0	0	0	0.00765091	0	0.0130516	0	0	0	0	0	0	0	0	0	0	0	0	0	0	0.0113293	0	0	0	0	0.00736613	0	0	0	0	0.0697077	0
117.8	0	0	0	0	0	0	0	0	0	0	0	0	0	0	0	0	0	0	0	0	0	0	0	0	0	0	0	0	0	0	0	0	0	0	0	0	0	0	0	0	0	0	0	0	0	0	0	0	0
118	0.111611	0.0987014	0.07102	0.0910438	0.0641699	0.0494821	0.102434	0.479545	0.0334553	0.303452	0.223774	0.0771906	0.294501	0.082306	0.14176	0	0.394138	0.174344	0.222534	0.106291	0.479484	0.227411	0.205225	0.183415	0.0385039	0.0749446	0.239081	0.0925232	0.169082	0.103035	0.18639	0.0510895	0.0930743	0.0376728	0.116592	0.209437	0.110885	0.106457	0.0944124	0.0416416	0.138952	0.047425	0.122309	0.0373078	0.269701	0.0636971	0.120562	0.108287	0.0404521
118.2	0	0	0	0	0	0	0	0	0	0	0	0	0	0	0	0	0	0	0	0	0	0	0	0	0	0	0	0	0	0	0	0	0	0	0	0	0	0	0	0	0	0	0	0	0	0	0	0	0
118.4	0	0	0	0	0	0	0	0	0	0	0	0	0	0	0	0	0	0	0	0	0	0	0	0	0	0	0	0	0	0	0	0	0	0	0	0	0	0	0	0	0	0	0	0	0	0	0	0	0
118.6	0.00827268	0	0	0	0	0.00636685	0	0.0464417	0	0.0355074	0.0220682	0.00842002	0.0365715	0.00707417	0.0162719	0	0.0493836	0.0189973	0.0173154	0	0.0863159	0.0186225	0.0280861	0.0174858	0	0	0.0279848	0	0.0201811	0.00883974	0.022322	0	0	0	0.065313	0.0180558	0.00864235	0.0261316	0	0	0.0136143	0	0	0.00512765	0.0266512	0	0	0.0111994	0
118.8	0	0	0	0	0	0	0	0	0	0	0	0	0	0	0	0	0	0	0	0	0	0	0	0	0	0	0	0	0	0	0	0	0	0	0	0	0	0	0	0	0	0	0	0	0	0	0	0	0
119	0.111304	0.471572	0.0767068	0.207549	0.0749578	0.972175	0.566342	1.02052	1.15432	0.602746	0.658809	0.517147	0.672448	0.351385	0.513958	0.203984	0.505393	0.67606	0.308212	0.187374	0.696807	0.619151	0.64381	0.707407	0.222681	0.0547816	0.0877183	0.251435	0.712381	0.590733	0.670274	0.387692	0.402513	0.322913	0.218994	0.714984	0.360537	0.50699	0.543013	0.209353	0.649908	0.364494	0.608258	0.232189	0.505692	0.76921	0.338245	0.360434	0.0861383
119.2	0	0	0	0	0	0	0	0	0	0	0	0	0	0	0	0	0	0	0	0	0	0	0	0	0	0	0	0	0	0	0	0	0	0	0	0	0	0	0	0	0	0	0	0	0	0	0	0	0
119.4	0	0	0	0	0	0	0	0	0	0	0	0	0	0	0	0	0	0	0	0	0	0	0	0	0	0	0	0	0	0	0	0	0	0	0	0	0	0	0	0	0	0	0	0	0	0	0	0	0
119.6	0.00933322	0.029082	0.00930805	0	0	0.115562	0.0492698	0.101931	0.120254	0.061755	0.056527	0	0.0751834	0.0329117	0.072045	0.0587879	0	0.0863103	0.014935	0.0140806	0.0875836	0	0.108167	0.0498089	0.0216436	0	0	0	0	0.0558455	0.0656253	0	0.0403831	0.0203832	0.0250744	0	0	0.0541192	0	0.0220963	0	0.0727326	0.112378	0.0337489	0.0434541	0.087641	0	0.0224214	0
119.8	0	0	0	0	0	0	0	0	0	0	0	0	0	0	0	0	0	0	0	0	0	0	0	0	0	0	0	0	0	0	0	0	0	0	0	0	0	0	0	0	0	0	0	0	0	0	0	0	0
120	0.0228258	0.163277	0.0108662	0.0389107	0	0.412336	0.316044	0.481573	0.571965	0.24299	0.222078	0.164452	0.319103	0.139329	0.22906	0.0358909	0.0919601	0.262804	0.05549	0	0.274624	0.360587	0.40783	0.343372	0.167036	0	0.00776681	0	0.332045	0.207896	0.26192	0	0.162783	0.107155	0.0538437	0.248355	0.120046	0.304708	0.201261	0	0.248126	0.0776443	0.286848	0	0.230487	0.508938	0.0769863	0.585293	0
120.2	0	0	0	0	0	0	0	0	0	0	0	0	0	0	0	0	0	0	0	0	0	0	0	0	0	0	0	0	0	0	0	0	0	0	0	0	0	0	0	0	0	0	0	0	0	0	0	0	0
120.4	0	0	0	0	0	0	0	0	0	0	0	0	0	0	0	0	0	0	0	0	0	0	0	0	0	0	0	0	0	0	0	0	0	0	0	0	0	0	0	0	0	0	0	0	0	0	0	0	0
120.6	0.0334559	0	0	0	0	0	0	0.00819582	0	0	0	0	0.00568967	0.00213635	0.00573975	0	0	0.00428981	0	0	0	0	0.0144221	0	0	0	0	0	0	0	0	0	0	0	0	0	0	0.00652706	0	0	0	0	0.0113992	0	0.00414076	0.00936954	0	0.0197823	0
120.8	0	0	0	0	0	0	0	0	0	0	0	0	0	0	0	0	0	0	0	0	0	0	0	0	0	0	0	0	0	0	0	0	0	0	0	0	0	0	0	0	0	0	0	0	0	0	0	0	0
121	0	0.0307375	0.0170693	0	0	0.0617244	0.0567894	0.0934877	0.0268704	0.586972	0.0187515	0	0	0.0387108	0.0830682	0	0	0.282443	0.0685191	0.0327877	0.0568471	0	0.619125	0	0.025364	0	0.0164926	0.0281494	0.0847172	0.0450611	0	0.0620104	0	0	0	0	0.0224874	0.0533169	0	0.0639801	0.0330657	0.0574959	0	0	0.0330722	0	0.027042	0.166788	0.0392854
121.2	0	0	0	0	0	0	0	0	0	0	0	0	0	0	0	0	0	0	0	0	0	0	0	0	0	0	0	0	0	0	0	0	0	0	0	0	0	0	0	0	0	0	0	0	0	0	0	0	0
121.4	0	0	0	0	0	0	0	0	0	0	0	0	0	0	0	0	0	0	0	0	0	0	0	0	0	0	0	0	0	0	0	0	0	0	0	0	0	0	0	0	0	0	0	0	0	0	0	0	0
121.6	0	0	0.00336553	0	0	0	0	0.0157831	0	0	0	0	0.00698433	0.00232689	0	0	0.00418855	0	0	0	0.00634448	0	0.0251563	0	0.0121477	0	0.0172087	0	0	0	0	0	0	0	0	0.00412134	0.00408483	0	0	0	0	0	0	0	0.0167302	0	0	0.011937	0
121.8	0	0	0	0	0	0	0	0	0	0	0	0	0	0	0	0	0	0	0	0	0	0	0	0	0	0	0	0	0	0	0	0	0	0	0	0	0	0	0	0	0	0	0	0	0	0	0	0	0
122	0	0	0	0	0	0	0	0	0	0.0304229	0	0	0	0.00507331	0.0125032	0	0.0725224	0	0	0	0.0488798	0	0.0864617	0.0153521	0.00595475	0	0	0	0.0147442	0.0105383	0	0	0	0	0	0	0	0	0	0	0	0	0	0	0	0	0	0.0230139	0
122.2	0	0	0	0	0	0	0	0	0	0	0	0	0	0	0	0	0	0	0	0	0	0	0	0	0	0	0	0	0	0	0	0	0	0	0	0	0	0	0	0	0	0	0	0	0	0	0	0	0
122.4	0	0	0	0	0	0	0	0	0	0	0	0	0	0	0	0	0	0	0	0	0	0	0	0	0	0	0	0	0	0	0	0	0	0	0	0	0	0	0	0	0	0	0	0	0	0	0	0	0
122.6	0.0286604	0.0246193	0.0379711	0.0249308	0	0.00809041	0.0166953	0.0795506	0	0.053884	0.033223	0.00947909	0.046116	0.00879035	0.0172559	0	0.0528654	0.026728	0.0195415	0	0.0572893	0.0201754	0.0249824	0.0277209	0.0543109	0	0.051746	0	0.0129394	0.0136779	0.0155656	0	0.0174878	0.00485574	0.0252198	0.0566221	0.00445595	0.00992755	0.0203877	0	0.00897102	0	0.022271	0	0.0898987	0.0132531	0	0.0149272	0
122.8	0	0	0	0	0	0	0	0	0	0	0	0	0	0	0	0	0	0	0	0	0	0	0	0	0	0	0	0	0	0	0	0	0	0	0	0	0	0	0	0	0	0	0	0	0	0	0	0	0
123	0.0466321	0.0374623	0.0374725	0.0297866	0	0.059476	0.0299081	0.022276	0.0233838	0	0.0236446	0	0	0.0989212	0.105898	0.0216701	0.0881793	0.139503	0	0.0172182	0	0.043283	0.0743728	0	0	0	0.0548595	0.0178237	0.0452441	0	0	0.0257262	0	0.0242562	0.045451	0.0342759	0	0.035705	0	0.0243018	0	0.0282747	0	0.0374508	0	0.0546038	0	0	0
123.2	0	0	0	0	0	0	0	0	0	0	0	0	0	0	0.000802889	0	0	0	0	0	0	0	0	0	0	0	0	0	0	0	0	0	0	0	0	0	0	0	0	0	0	0	0	0	0	0	0	0	0
123.4	0	0	0	0	0	0	0	0	0	0	0	0	0	0	0	0	0	0	0	0	0	0	0	0	0	0	0	0	0	0	0	0	0	0	0	0	0	0	0	0	0	0	0	0	0	0	0	0	0
123.6	0	0.0782887	0	0.0193176	0	0.160706	0.0776709	0.182187	0.192306	0.0976602	0.0885397	0.0566616	0.0764693	0.0222957	0.0616884	0	0.0234472	0.0520287	0.011492	0	0.0568796	0.052162	0.0920294	0.0923469	0.177545	0	0.00397527	0.0188769	0.0528438	0.0595966	0.0324898	0	0.0242974	0.0302455	0.0211013	0.14386	0.0182007	0.0440607	0.0885159	0	0.0239676	0	0.0547425	0.0261711	0.150287	0.1409	0.0264998	0.0604338	0
123.8	0	0	0	0	0	0	0	0	0	0	0	0	0	0	0	0	0	0	0	0	0	0	0	0	0	0	0	0	0	0	0	0	0	0	0	0	0	0	0	0	0	0	0	0	0	0	0	0	0
124	0.665266	0.356597	0	0	0.14497	0.0707208	0	0.0336931	0.0552276	0.0156793	0.0234172	0	0	0.0322873	0.0463716	0	0.036507	0	0	0.0444566	0	0	0.035446	0.0234499	0.0320729	0.363128	0.654574	0	0.0617583	0	0	0.059814	0	0	0	0	0	0.0329862	0.0552805	0.0393592	0	0.015623	0	0.0720923	0.0329361	0.0589443	0.0286215	0.0211799	0.686725
124.2	0	0	0	0	0	0	0	0	0	0	0	0	0	0	0	0	0	0	0	0	0	0	0	0	0	0	0	0	0	0	0	0	0	0	0	0	0	0	0	0	0	0	0	0	0	0	0	0	0
124.4	0	0	0	0	0	0	0	0	0	0	0	0	0	0	0	0	0	0	0	0	0	0	0	0	0	0	0	0	0	0	0	0	0	0	0	0	0	0	0	0	0	0	0	0	0	0	0	0	0
124.6	0.0669745	0.019818	0	0	0	0.0185611	0.015869	0.0144259	0	0.00881175	0.00658648	0	0.00679645	0	0.00870097	0	0	0.00711223	0	0	0.00419284	0	0.0100987	0.00780239	0.0226753	0	0.0721654	0	0	0.00361505	0.00560568	0	0	0	0	0.00990186	0	0.00585953	0	0	0	0	0	0	0.0127719	0	0	0.0417568	0
124.8	0	0	0	0	0	0	0	0	0	0	0	0	0	0	0	0	0	0	0	0	0	0	0	0	0	0	0	0	0	0	0	0	0	0	0	0	0	0	0	0	0	0	0	0	0	0	0	0	0
125	0	0.0826264	0.0268032	0	0	0	0.222956	0.106992	0	0.0643485	0.0627138	0	0.0868524	0.0936161	0.154651	0	0.114107	0.0532575	0.0701638	0	0.0810295	0.0925468	0.183406	0.099854	0.0708343	0.243089	0.180056	0	0.0516661	0.043376	0.0537249	0	0.0558083	0.032388	0	0.040384	0	0.0673381	0.0485044	0	0.0326295	0.0118032	0	0	0.128926	0.0276556	0	0.749248	0.169586
125.2	0	0	0	0	0	0	0	0	0	0	0	0	0	0	0	0	0	0	0	0	0	0	0	0	0	0	0	0	0	0	0	0	0	0	0	0	0	0	0	0	0	0	0	0	0	0	0	0	0
125.4	0	0	0	0	0	0	0	0	0	0	0	0	0	0	0	0	0	0	0	0	0	0	0	0	0	0	0	0	0	0	0	0	0	0	0	0	0	0	0	0	0	0	0	0	0	0	0	0	0
125.6	0	0	0	0	0	0	0.022173	0	0	0.00481872	0	0	0.00360454	0.00204195	0.00443178	0	0	0.00315174	0	0	0	0	0.0388451	0	0.00421923	0.019387	0.0118639	0	0	0	0	0	0	0	0	0	0	0	0	0	0	0	0	0	0.00577452	0	0	0.114165	0
125.8	0	0	0	0	0	0	0	0	0	0	0	0	0	0	0	0	0	0	0	0	0	0	0	0	0	0	0	0	0	0	0	0	0	0	0	0	0	0	0	0	0	0	0	0	0	0	0	0	0
126	0.18246	0.201562	0	0.140239	0.104629	0	0.324226	1.22741	0.110643	0.724426	0.475854	0.130342	0.822225	0.192489	0.22438	0	0.623116	0.189893	0.519153	0	0.942229	0.552422	0.421231	0.589375	0.169573	0.101035	0.375503	0.145714	0.442046	0.21249	0.529438	0	0.206752	0.0632503	0.297336	0.30718	0.256353	0.307524	0.248918	0.0337692	0.326366	0.0946857	0.149545	0.0723839	0.689256	0.186362	0.293568	0.58806	0.144452
126.2	0	0	0	0	0	0	0	0	0	0	0	0	0	0	0	0	0	0	0	0	0	0	0	0	0	0	0	0	0	0	0	0	0	0	0	0	0	0	0	0	0	0	0	0	0	0	0	0	0
126.4	0	0	0	0	0	0	0	0	0	0	0	0	0	0	0	0	0	0	0	0	0	0	0	0	0	0	0	0	0	0	0	0	0	0	0	0	0	0	0	0	0	0	0	0	0	0	0	0	0
126.6	0	0	0	0	0	0	0	0.0425897	0	0.0296666	0	0	0.0404405	0.00579215	0.0082792	0	0.0285326	0.0116579	0.017373	0	0.0879234	0.026354	0.0266672	0.020717	0	0	0.0169048	0	0.00874777	0.00604981	0.0137248	0	0.00320864	0	0.0556431	0.00580088	0.00716906	0.016221	0	0	0.00796819	0	0	0	0.0221369	0.00602306	0	0.0246447	0
126.8	0	0	0	0	0	0	0	0	0	0	0	0	0	0	0	0	0	0	0	0	0	0	0	0	0	0	0	0	0	0	0	0	0	0	0	0	0	0	0	0	0	0	0	0	0	0	0	0	0
127	0.0697681	0.640844	0.0283454	0.179228	0	1.42984	0.79344	1.54599	1.80479	0.779876	0.744391	0.616969	1.01354	0.383435	0.466713	0.042343	0.259021	0.5873	0.188235	0.0765302	0.727163	0.918113	0.849792	0.974365	0.515852	0	0.0367044	0	0.915488	0.538322	0.889882	0.146301	0.481377	0.517812	0.24735	0.578784	0.399236	0.779921	0.663184	0.0384988	0.866162	0.35298	0.744492	0.237238	0.59533	1.68056	0.39937	0.611376	0.070584
127.2	0	0	0	0	0	0	0	0	0	0	0	0	0	0	0	0	0	0	0	0	0	0	0	0	0	0	0	0	0	0	0	0	0	0	0	0	0	0	0	0	0	0	0	0	0	0	0	0	0
127.4	0	0	0	0	0	0	0	0	0	0	0	0	0	0	0	0	0	0	0	0	0	0	0	0	0	0	0	0	0	0	0	0	0	0	0	0	0	0	0	0	0	0	0	0	0	0	0	0	0
127.6	0	0.0219918	0	0	0	0.0561552	0.0212143	0.0667253	0.0617361	0.0304345	0.0219703	0	0.0551947	0.0122727	0.0281808	0.0376975	0	0.0366737	0	0	0.0433029	0.0333124	0.0592571	0.0333133	0.0173661	0	0	0	0.0294718	0.0140505	0.0334286	0.0247188	0.0123075	0	0.00847814	0.015856	0	0.0386212	0.0152877	0.00915655	0.0251761	0.0154335	0.0235509	0	0.0232091	0.0830333	0	0.0136078	0
127.8	0	0	0	0	0	0	0	0	0	0	0	0	0	0	0	0	0	0	0	0	0	0	0	0	0	0	0	0	0	0	0	0	0	0	0	0	0	0	0	0	0	0	0	0	0	0	0	0	0
128	0.0466936	0.0357887	0.0229787	0.0229859	0	0.0655728	0.0331367	0.0595767	0.0530266	0.0390554	0.033367	0.0347143	0.0741954	0	0	0	0	0.0542025	0.0322251	0	0.0831888	0.0517957	0.0785457	0.0336249	0.0187117	0	0	0	0.0490732	0.0332782	0.0600317	0	0.0260024	0.0235814	0	0	0.0175672	0.0443797	0.0332716	0	0.0296935	0	0.0438426	0.0133372	0.0493619	0.0789262	0.0171397	0.0480558	0
128.2	0	0	0	0	0	0	0	0	0	0	0	0	0	0	0	0	0	0	0	0	0	0	0	0	0	0	0	0	0	0	0	0	0	0	0	0	0	0	0	0	0	0	0	0	0	0	0	0	0
128.4	0	0	0	0	0	0	0	0	0	0	0	0	0	0	0	0	0	0	0	0	0	0	0	0	0	0	0	0	0	0	0	0	0	0	0	0	0	0	0	0	0	0	0	0	0	0	0	0	0
128.6	0	0.0306568	0	0	0	0	0	0	0	0	0	0	0.00310583	0	0.00337191	0	0	0.00575286	0	0	0	0	0.00625927	0	0	0	0.0547111	0	0.00652185	0	0	0	0	0	0	0	0	0.00224169	0	0	0	0	0	0	0	0	0	0	0.0314591
128.8	0	0	0	0	0	0	0	0	0	0	0	0	0	0	0	0	0	0	0	0	0	0	0	0	0	0	0	0	0	0	0	0	0	0	0	0	0	0	0	0	0	0	0	0	0	0	0	0	0
129	0.0818213	0.052384	0	0	0	0.0914481	0.1493	0.0661687	0.0561165	0.0504861	0	0	0.0819203	0.0368637	0.0576397	0.228285	0.0309139	0.0763551	0.024979	0	0.083384	0.0474818	0.180389	0.0528957	0	0.100347	0.026162	0.0722977	0.0601504	0.0403271	0.0788942	0	0	0	0.0141698	0	0.0227657	0.106896	0.145431	0.0826198	0	0.142546	0.0593271	0	0.0679569	0.092415	0.336166	0.148733	0
129.2	0	0	0	0	0	0	0	0	0	0	0	0	0	0	0	0	0	0	0	0	0	0	0	0	0	0	0	0	0	0	0	0	0	0	0	0	0	0	0	0	0	0	0	0	0	0	0	0	0
129.4	0	0	0	0	0	0	0	0	0	0	0	0	0	0	0	0	0	0	0	0	0	0	0	0	0	0	0	0	0	0	0	0	0	0	0	0	0	0	0	0	0	0	0	0	0	0	0	0	0
129.6	0.0184608	0	0	0	0	0	0.028075	0	0	0.00448165	0	0	0	0	0.00299426	0	0	0.00253109	0	0	0	0	0.0216722	0	0.0208399	0	0.0305639	0	0	0	0	0	0	0	0	0	0	0	0	0	0	0	0	0	0.0100811	0	0	0.129701	0
129.8	0	0	0	0	0	0	0	0	0	0	0	0	0	0	0	0	0	0	0	0	0	0	0	0	0	0	0	0	0	0	0	0	0	0	0	0	0	0	0	0	0	0	0	0	0	0	0	0	0
130	0.129391	0	0	0.0375158	0	0	0.014863	0	0.0205994	0.00980294	0.0887664	0	0.00678535	0	0.0186643	0.0114904	0.273855	0	0.0783629	0	0	0.0780404	0.0437961	0.129101	0.0155769	0	0.23174	0.0658612	0	0.0501108	0.0719784	0	0	0	0	0	0.0158165	0.0291948	0.0257619	0	0.0530981	0	0.10466	0	0.00866073	0	0	0.050324	0
130.2	0	0	0	0	0	0	0	0	0	0	0.00257995	0.0228717	0.0319168	0.00881385	0.00879383	0.0180343	0.00547727	0.0214643	0.00958557	0	0	0.0122523	0.00653804	0.00924039	0	0	0	0.0288231	0.0247979	0.00772721	0.0316237	0	0.00956872	0	0.109114	0.0442857	0.00629961	0.0182034	0	0.0122681	0.0360283	0	0.0267913	0	0.00307841	0	0	0	0
130.4	0	0	0	0	0	0	0	0	0	0	0	0	0	0	0	0	0	0	0	0	0	0	0	0	0	0	0	0	0	0	0	0	0	0	0	0	0	0	0	0	0	0	0	0	0	0	0	0	0
130.6	0.0629212	0.0632254	0	0.0247676	0	0	0.0461962	0.36502	0.0205036	0.174931	0.114735	0.0254869	0.155966	0.0173657	0.0288147	0	0.134421	0.0414744	0.0614499	0	0.164417	0.0728731	0.0771857	0.130574	0.199543	0	0.0861664	0.0285622	0.0525335	0.0241539	0.049492	0	0.0354371	0	0.0725202	0.116647	0.0296428	0.0290279	0.0663251	0	0.0281981	0.0151372	0.0187912	0.0193679	0.321363	0.0391364	0.0666296	0.0854283	0
130.8	0	0	0	0	0	0	0	0	0	0	0	0	0	0	0	0	0	0	0	0	0	0	0	0	0	0	0	0	0	0	0	0	0	0	0	0	0	0	0	0	0	0	0	0	0	0	0	0	0
131	0.109414	0.127699	0.0833893	0.0895862	0	0.0726028	0.0867281	0.105065	0.0421006	0.0837319	0.123331	0.127048	0.119269	0.0880913	0.096204	0.0366566	0.210029	0.197162	0.170585	0.066633	0.185018	0.130652	0.0837632	0.150501	0.0857452	0	0.0771377	0.117469	0.0948912	0.10026	0.156882	0.0541927	0.0834526	0.047664	0	0.115312	0.0782628	0.115361	0.110093	0.118713	0.120697	0.0792254	0.101391	0.0899533	0.0987925	0.101862	0.0681498	0	0
131.2	0	0	0	0	0	0	0	0	0	0	0	0	0	0	0	0	0	0	0	0	0	0	0	0	0	0	0	0	0	0	0	0	0	0	0	0	0	0	0	0	0	0	0	0	0	0	0	0	0
131.4	0	0	0	0	0	0	0	0	0	0	0	0	0	0	0	0	0	0	0	0	0	0	0	0	0	0	0	0	0	0	0	0	0	0	0	0	0	0	0	0	0	0	0	0	0	0	0	0	0
131.6	0.0120013	0.39389	0.00447305	0.0606118	0	0.669056	0.397079	0.777217	1.02496	0.369454	0.328459	0.215205	0.365706	0.0838456	0.13552	0	0.0536911	0.143313	0.0287295	0	0.185745	0.284614	0.272911	0.43741	1.09834	0	0.00680583	0.0853289	0.18648	0.134629	0.156625	0.0191305	0.154157	0.23366	0.0966837	0.395575	0.0760286	0.215864	0.397308	0	0.158451	0.0356836	0.285685	0.188368	0.519551	0.927721	0.161897	0.330978	0
131.8	0	0	0	0	0	0	0	0	0	0	0	0	0	0	0	0	0	0	0	0	0	0	0	0	0	0	0	0	0	0	0	0	0	0	0	0	0	0	0	0	0	0	0	0	0	0	0	0	0
132	0.170918	0.0967111	0.0227073	0.0265617	0	0.0707951	0	0.0596402	0.0518067	0	0.0297319	0.0358968	0.0459509	0	0.0412199	0	0.0468924	0	0.0316966	0	0	0.0384985	0.0818343	0.040838	0.0743114	0	0.117425	0	0	0.0297526	0.0319781	0	0.0216939	0.0176721	0	0.0437981	0	0.0285362	0	0	0.0269809	0	0	0	0.053618	0.0743454	0.0221418	0.0324141	0
132.2	0	0	0	0	0	0	0	0	0	0.0261955	0	0	0	0.034409	0	0	0	0.10414	0	0.0586194	0	0	0	0	0	0	0.055681	0	0.0698996	0	0.0345095	0	0	0	0.0561002	0	0	0	0	0.0680676	0	0	0	0.0586232	0	0	0	0	0
132.4	0	0	0	0	0	0	0	0	0	0	0	0	0	0	0	0	0	0	0	0	0	0	0	0	0	0	0	0	0	0	0	0	0	0	0	0	0	0	0	0	0	0	0	0	0	0	0	0	0
132.6	0.0036188	0	0	0	0	0	0	0	0	0.00463958	0	0	0.0049437	0	0.00456112	0	0.00335821	0.0118335	0	0.0118091	0.00376465	0	0.00808354	0	0	0	0	0	0	0	0	0	0	0	0	0	0	0	0	0.00706715	0	0	0	0	0.00741909	0.00788231	0	0	0
132.8	0	0	0	0	0	0	0	0	0	0	0	0	0	0	0	0	0	0	0	0	0	0	0	0	0	0	0	0	0	0	0	0	0	0	0	0	0	0	0	0	0	0	0	0	0	0	0	0	0
133	0.414956	0.138637	0.738334	0.0929887	0.1125	0.0986627	0.36096	0.105499	0.0541551	0.108253	0.107298	0.0972411	0.293023	0.327195	0.312564	0.0976409	0.206902	0.166165	0.148367	0	0.135818	0.106245	0.223957	0.108744	0.198692	1.1621	0.395575	0.0838695	0.162535	0.151178	0.120552	0.07	0.0615246	0.103671	0.0576803	0.389856	0.180783	0.132324	0.119943	0.13343	0.123544	0.046286	0.0891591	0.106561	0.177409	0.0721531	0.0817622	1.02515	0.600361
133.2	0	0	0	0	0	0	0	0	0	0	0	0	0	0	0	0	0	0	0	0	0	0	0	0	0	0	0	0	0	0	0	0	0	0	0	0	0	0	0	0	0	0	0	0	0	0	0	0	0
133.4	0	0	0	0	0	0	0	0	0	0	0	0	0	0	0	0	0	0	0	0	0	0	0	0	0	0	0	0	0	0	0	0	0	0	0	0	0	0	0	0	0	0	0	0	0	0	0	0	0
133.6	0.0102628	0.00810165	0.0112575	0	0	0	0.0167922	0.00670984	0	0.0056957	0	0	0.0043961	0.00217554	0.00470719	0	0.00424152	0	0	0	0	0.00545246	0.0246129	0.0056895	0.00980662	0	0	0	0	0.00316299	0.00333052	0	0	0	0	0	0	0	0	0	0	0	0	0	0.00994653	0.00782156	0	0.0691745	0.0139873
133.8	0	0	0	0	0	0	0	0	0	0	0	0	0	0	0	0	0	0	0	0	0	0	0	0	0	0	0	0	0	0	0	0	0	0	0	0	0	0	0	0	0	0	0	0	0	0	0	0	0
134	0	0.03402	0	0.0193523	0	0	0.0343	0.0946506	0	0.0783823	0.0564581	0	0.15944	0.0663821	0.098973	0	0.13551	0.0427788	0.0711158	0.01225	0.148497	0.0652216	0.092553	0.0517618	0	0.0447507	0.0754622	0	0.0662035	0.0483461	0.0720834	0.0128243	0.0184974	0	0	0.0781024	0.038498	0	0.0263124	0.023864	0.0374091	0.01452	0.043295	0.0206968	0.0744503	0.0249945	0.0263772	0.0741496	0
134.2	0	0	0	0	0	0	0	0	0	0	0	0	0	0	0	0	0	0	0	0	0	0	0	0	0	0	0	0	0	0	0	0	0	0	0	0	0	0	0	0	0	0	0	0	0	0	0	0	0
134.4	0	0	0	0	0	0	0	0	0	0	0	0	0	0	0	0	0	0	0	0	0	0	0	0	0	0	0	0	0	0	0	0	0	0	0	0	0	0	0	0	0	0	0	0	0	0	0	0	0
134.6	0	0	0	0	0	0	0	0.00922882	0	0.0059401	0	0	0.0110641	0.00288716	0.0056486	0	0.0137361	0	0	0	0.0164936	0	0.0125355	0	0	0	0.0060759	0	0	0	0	0	0	0	0	0.00383852	0.00243459	0.00280304	0	0	0	0	0	0	0.00515026	0.0048628	0	0.00759913	0
134.8	0	0	0	0	0	0	0	0	0	0	0	0	0	0	0	0	0	0	0	0	0	0	0	0	0	0	0	0	0	0	0	0	0	0	0	0	0	0	0	0	0	0	0	0	0	0	0	0	0
135	0.119587	0.0940394	0	0.137276	0.0921717	0.122587	0.107623	0.158151	0.0860037	0.112838	0.101054	0.0645276	0.261667	0.124813	0.13747	0.308433	0.182787	0.156132	0.210988	0.144422	0.250134	0.222402	0.160955	0.133518	0.0616122	0.121908	0.0822635	0.0582291	0.221262	0.103702	0.195041	0.173042	0.10933	0.0522065	0	0.220469	0.101168	0.122169	0.106477	0.296773	0.202311	0.222516	0.124029	0.110489	0.11933	0.13877	0.104369	0.0881504	0.0377696
135.2	0	0	0	0	0	0	0	0	0	0	0	0	0	0	0	0	0	0	0	0	0	0	0	0	0	0	0	0	0	0	0	0	0	0	0	0	0	0	0	0	0	0	0	0	0	0	0	0	0
135.4	0	0	0	0	0	0	0	0	0	0	0	0	0	0	0	0	0	0	0	0	0	0	0	0	0	0	0	0	0	0	0	0	0	0	0	0	0	0	0	0	0	0	0	0	0	0	0	0	0
135.6	0	0.00674208	0	0	0	0	0	0	0	0	0	0	0	0.0107076	0.00418197	0.0813726	0	0.0191973	0.011898	0.0160474	0	0.021988	0	0.0147711	0	0	0	0	0.04403	0.0101572	0.0145426	0.0383922	0.0227964	0	0	0.00579764	0.0140417	0.00981045	0.0115389	0.0249674	0.0184194	0.0778955	0.0356215	0	0.00342731	0	0	0	0
135.8	0	0	0	0	0	0	0	0	0	0	0	0	0	0	0	0	0	0	0	0	0	0	0	0	0	0	0	0	0	0	0	0	0	0	0	0	0	0	0	0	0	0	0	0	0	0	0	0	0
136	0.188241	0.0254169	0	0	0	0.0779945	0.0244704	0.0514011	0.0644686	0.03116	0.0288669	0	0.0597401	0.0290577	0.0364354	0	0	0.0574669	0	0	0.0510058	0.064912	0.0838233	0.0617896	0.0215659	0	0.0219412	0	0.0520266	0.0349884	0.0518007	0	0	0	0	0.0218768	0	0.0580665	0	0	0.0437085	0	0	0	0.0260391	0.111133	0	0.0252639	0
136.2	0	0	0.014257	0	0	0	0	0	0	0	0	0	0	0	0	0.0365454	0	0	0.0214566	0	0	0	0	0	0	0	0	0	0	0	0	0	0	0	0	0	0	0	0	0	0	0	0	0	0	0	0	0	0
136.4	0	0	0	0	0	0	0	0	0	0	0	0	0	0	0	0	0	0	0	0	0	0	0	0	0	0	0	0	0	0	0	0	0	0	0	0	0	0	0	0	0	0	0	0	0	0	0	0	0
136.6	0	0	0	0	0	0	0	0	0	0	0	0	0.00327402	0	0	0	0	0	0	0	0	0.00288327	0.00246666	0	0	0	0	0	0.00852713	0	0	0.00394763	0	0	0	0	0	0	0	0	0	0	0	0	0	0	0	0	0
136.8	0	0	0	0	0	0	0	0	0	0	0	0	0	0	0	0	0	0	0	0	0	0	0	0	0	0	0	0	0	0	0	0	0	0	0	0	0	0	0	0	0	0	0	0	0	0	0	0	0
137	0.0308846	0.0805978	0	0.0567057	0	0.0401649	0.244608	0.0634237	0.0264641	0.127632	0.0885088	0.0438575	0.0921518	0.139446	0.174502	0.0673292	0.0950645	0.0904263	0.110844	0	0.0433943	0.0704335	0.267381	0.0783534	0.175947	0	0.0104199	0	0.079483	0.127824	0.034845	0.0397689	0.0923879	0.13132	0.128124	0.0764104	0.114277	0.101977	0.0627126	0.0527286	0.0251327	0.0360176	0	0	0.232565	0.0610247	0.0843789	0.824105	0
137.2	0	0	0	0	0	0	0	0	0	0	0	0	0	0	0	0	0	0	0	0	0	0	0	0	0	0	0	0	0	0	0	0	0	0	0	0	0	0	0	0	0	0	0	0	0	0	0	0	0
137.4	0	0	0	0	0	0	0	0	0	0	0	0	0	0	0	0	0	0	0	0	0	0	0	0	0	0	0	0	0	0	0	0	0	0	0	0	0	0	0	0	0	0	0	0	0	0	0	0	0
137.6	0.0659433	0	0	0	0	0	0.0616949	0	0	0.00663192	0	0	0.00179628	0.00263556	0.00363546	0	0	0	0	0	0	0	0.0224046	0	0.0876163	0.19154	0.0556951	0	0	0	0	0	0	0	0	0	0	0	0	0	0	0	0	0	0.0265997	0	0	0.357844	0
137.8	0	0	0	0	0	0	0	0	0	0	0	0	0	0	0	0	0	0	0	0	0	0	0	0	0	0	0	0	0	0	0	0	0	0	0	0	0	0	0	0	0	0	0	0	0	0	0	0	0
138	0	0	0.00603554	0.0403513	0	0	0	0	0	0	0	0.0493533	0	0.0199149	0	0.01015	0	0	0.0629443	0	0	0.074801	0	0	0	0	0.0433745	0	0	0.022959	0	0	0.0247104	0	0	0.0238015	0	0	0	0	0	0	0	0	0.022995	0.0317454	0	0.0868141	0
138.2	0	0	0	0	0	0	0	0.0168845	0	0.227847	0	0	0	0	0	0	0	0	0	0	0	0	0.226139	0	0	0	0	0	0.0305994	0	0	0	0	0	0	0	0	0	0	0	0	0	0	0	0	0	0	0	0
138.4	0	0	0	0	0	0	0	0	0	0	0	0	0	0	0	0	0	0	0	0	0	0	0	0	0	0	0	0	0	0	0	0	0	0	0	0	0	0	0	0	0	0	0	0	0	0	0	0	0
138.6	0	0	0	0	0	0	0	0	0	0	0	0	0.00295584	0	0.00207597	0	0.0323748	0.0169134	0.00654838	0	0.0184219	0	0.00390339	0.00783864	0	0	0.00809516	0	0	0	0	0	0	0	0	0.00354613	0	0	0	0	0	0	0	0	0.00290109	0	0	0	0
138.8	0	0	0	0	0	0	0	0	0	0	0	0	0	0	0	0	0	0	0	0	0	0	0	0	0	0	0	0	0	0	0	0	0	0	0	0	0	0	0	0	0	0	0	0	0	0	0	0	0
139	0.0978171	0	0.0210519	0	0	0	0	0	0.0269451	0	0.067572	0.0833081	0.0872271	0.15889	0.120435	0.0236482	0.173508	0.176619	0	0.0166837	0.122191	0.100533	0	0.114942	0.0666501	0	0.0956239	0.0423097	0.0575893	0.0890548	0	0	0.0758224	0.068392	0.0451622	0.0543202	0.0741473	0.0723319	0	0.0329773	0	0.0229435	0.0560492	0	0.0762735	0	0	0.0615151	0
139.2	0	0	0	0	0	0	0	0	0	0	0	0	0	0	0	0	0	0	0	0	0	0	0	0	0	0	0	0	0	0	0	0	0	0	0	0	0	0	0	0	0	0	0	0	0	0	0	0	0
139.4	0	0	0	0	0	0	0	0	0	0	0	0	0	0	0	0	0	0	0	0	0	0	0	0	0	0	0	0	0	0	0	0	0	0	0	0	0	0	0	0	0	0	0	0	0	0	0	0	0
139.6	0.00515227	0	0	0	0	0	0	0	0	0.00705042	0	0	0	0.00269082	0	0	0.0139178	0	0.00557828	0	0.0160153	0.00627961	0.00915008	0.00889289	0	0	0.00824521	0	0	0	0	0	0	0	0	0.00657089	0.00562193	0.00307824	0	0	0	0	0.00465601	0	0.0141167	0	0	0.00776661	0
139.8	0	0	0	0	0	0	0	0	0	0	0	0	0	0	0	0	0	0	0	0	0	0	0	0	0	0	0	0	0	0	0	0	0	0	0	0	0	0	0	0	0	0	0	0	0	0	0	0	0
140	0.095406	0	0	0	0	0	0.0271703	0	0	0	0	0.0375489	0	0	0.0366895	0	0.0406293	0	0.0458494	0	0.0498578	0.0351312	0.0315295	0	0	0	0.114051	0	0	0.0310482	0	0	0.0283621	0	0	0	0	0	0	0	0	0.0232539	0.0481932	0	0	0	0	0.0297593	0.0514779
140.2	0	0	0.0239687	0.0300821	0	0	0	0	0.0307232	0	0	0	0	0.0334786	0	0.0450518	0	0.0923828	0	0.0818778	0	0	0	0	0.0334899	0	0	0	0.125393	0	0	0	0	0	0	0	0.031281	0	0.0325033	0.0880886	0	0	0	0.162043	0	0.0515926	0	0	0
140.4	0	0	0	0	0	0	0	0	0	0	0	0	0	0	0	0	0	0	0	0	0	0	0	0	0	0	0	0	0	0	0	0	0	0	0	0	0	0	0	0	0	0	0	0	0	0	0	0	0
140.6	0	0.00878774	0	0	0	0	0	0.0165884	0	0.00907391	0.00584808	0.00646516	0.00960483	0	0.00743506	0	0	0	0	0.00770377	0.00702845	0.0108592	0.0131709	0.00757959	0.0206592	0	0.00680288	0	0	0	0	0	0	0	0	0	0	0.00448403	0	0	0	0	0	0	0.00736658	0.0167488	0	0.00544639	0
140.8	0	0	0	0	0	0	0	0	0	0	0	0	0	0	0	0	0	0	0	0	0	0	0	0	0	0	0	0	0	0	0	0	0	0	0	0	0	0	0	0	0	0	0	0	0	0	0	0	0
141	0.114023	0.0476902	0	0.0327718	0	0.0571774	0.0480691	0.0788139	0.0376079	0.0481982	0.053752	0.0854153	0.274562	0.105205	0.116747	0	0.0626253	0.0790398	0.0759263	0	0.0771184	0.0875695	0.0845876	0.0586897	0	0.252793	0.18158	0.0514314	0.0955682	0.0377045	0.124426	0	0.038153	0	0.0147506	0.0968501	0.0470112	0.0559305	0.0423598	0	0.046982	0	0.0480643	0	0.0604625	0.0536473	0	0.0853152	0.130266
141.2	0	0	0	0	0	0	0	0	0	0	0	0	0	0	0	0.0263158	0	0	0	0.0157821	0	0	0	0	0	0	0	0	0	0	0	0	0	0	0	0	0	0	0	0	0	0	0	0	0	0	0	0	0
141.4	0	0	0	0	0	0	0	0	0	0	0	0	0	0	0	0	0	0	0	0	0	0	0	0	0	0	0	0	0	0	0	0	0	0	0	0	0	0	0	0	0	0	0	0	0	0	0	0	0
141.6	0.00373399	0	0	0	0	0	0	0	0	0	0	0	0	0	0	0	0	0	0	0	0	0	0.0050406	0	0	0.023274	0.00933139	0	0	0	0.00348603	0	0	0	0	0	0	0	0	0	0	0	0	0	0	0	0	0	0
141.8	0	0	0	0	0	0	0	0	0	0	0	0	0	0	0	0	0	0	0	0	0	0	0	0	0	0	0	0	0	0	0	0	0	0	0	0	0	0	0	0	0	0	0	0	0	0	0	0	0
142	0.0820102	0.0208883	0	0	0	0.0232155	0.032959	0.0740167	0.0142335	0.0501766	0.0343103	0	0.112201	0.0235864	0.0295613	0	0.0469691	0.0284356	0.0347299	0	0.102288	0.0446867	0.067365	0.0281416	0.0168653	0.142115	0.104533	0	0.0365671	0.013948	0.062507	0	0	0	0	0.0280361	0.022486	0.0233388	0.0207771	0	0.0269929	0	0.014456	0.0165669	0.0502553	0.0287252	0	0.0772188	0.0763181
142.2	0	0	0	0	0	0	0	0	0	0	0	0	0	0	0	0.0118061	0	0	0	0	0	0	0	0	0	0	0	0	0	0	0	0	0	0	0	0	0	0	0	0	0	0	0	0	0	0	0	0	0
142.4	0	0	0	0	0	0	0	0	0	0	0	0	0	0	0	0	0	0	0	0	0	0	0	0	0	0	0	0	0	0	0	0	0	0	0	0	0	0	0	0	0	0	0	0	0	0	0	0	0
142.6	0	0	0	0	0	0	0	0	0	0	0	0	0.00506483	0.00227873	0.0030368	0	0	0	0	0	0.0141725	0	0.00482534	0	0.00588778	0	0.00605239	0	0	0.00525353	0	0	0	0	0	0	0	0.00540856	0	0	0	0	0	0	0	0.00346384	0	0	0
142.8	0	0	0	0	0	0	0	0	0	0	0	0	0	0	0	0	0	0	0	0	0	0	0	0	0	0	0	0	0	0	0	0	0	0	0	0	0	0	0	0	0	0	0	0	0	0	0	0	0
143	0.166161	0.0447509	0.0230739	0	0	0.0597426	0.0326273	0.0333806	0.0326222	0.0413521	0.0418471	0.0469331	0.0530561	0.0430836	0.0702707	0.0308776	0.0472982	0.0680096	0.0485676	0.0210113	0.0521329	0.0406479	0.0857577	0.0401235	0	0	0.0472149	0.034646	0.0621995	0.0380693	0.0543338	0	0	0	0	0.0301602	0.0348088	0.0479831	0.0460435	0	0.0330103	0	0.031257	0	0	0.0599509	0	0.0236367	0
143.2	0	0	0	0	0	0	0	0	0	0	0	0	0	0	0	0	0	0	0	0	0	0	0	0	0	0	0	0	0	0	0	0	0	0	0	0	0	0	0	0	0	0	0	0	0	0	0	0	0
143.4	0	0	0	0	0	0	0	0	0	0	0	0	0	0	0	0	0	0	0	0	0	0	0	0	0	0	0	0	0	0	0	0	0	0	0	0	0	0	0	0	0	0	0	0	0	0	0	0	0
143.6	0	0	0	0	0	0	0	0	0	0	0	0	0	0	0.00332137	0	0	0	0	0	0	0	0.00302653	0	0.0361574	0	0	0	0	0	0	0	0	0	0	0	0	0	0	0	0	0	0	0	0.0112589	0	0	0	0
143.8	0	0	0	0	0	0	0	0	0	0	0	0	0	0	0	0	0	0	0	0	0	0	0	0	0	0	0	0	0	0	0	0	0	0	0	0	0	0	0	0	0	0	0	0	0	0	0	0	0
144	0.24714	0	0	0	0	0	0	0.0150982	0	0	0	0	0.0189074	0.0213444	0.01853	0.054661	0	0.0301596	0.053939	0.0372221	0	0.0254095	0.0171597	0.0143981	0	0	0.0736762	0	0.0342778	0.0259531	0	0.0319178	0.0267214	0	0.0156135	0.0169906	0.022768	0.0462528	0	0	0.0201305	0.0337361	0.0251194	0	0	0	0.0237304	0.0102726	0
144.2	0	0	0	0.052314	0	0	0.0137777	0	0	0	0	0	0	0	0	0	0	0	0	0	0	0	0	0	0	0	0	0	0	0	0	0	0	0	0	0	0	0	0.0341129	0.015878	0	0	0	0.0388751	0	0.0275738	0	0	0
144.4	0	0	0	0	0	0	0	0	0	0	0	0	0	0	0	0	0	0	0	0	0	0	0	0	0	0	0	0	0	0	0	0	0	0	0	0	0	0	0	0	0	0	0	0	0	0	0	0	0
144.6	0.0186805	0	0.00864553	0	0	0	0.00335293	0	0	0	0	0	0.00264345	0.00468693	0.00214865	0	0	0.0163224	0	0	0	0.00472188	0.000827346	0	0	0	0.0110621	0	0.0205771	0.00648866	0	0	0	0	0	0.00362896	0	0	0.00491807	0	0	0	0	0.0612185	0.0060599	0.0110416	0	0	0
144.8	0	0	0	0	0	0	0	0	0	0	0	0	0	0	0	0	0	0	0	0	0	0	0	0	0	0	0	0	0	0	0	0	0	0	0	0	0	0	0	0	0	0	0	0	0	0	0	0	0
145	0.139609	0	0.105308	0.0475992	0	0.041477	0.0590331	0.0395782	0.0273865	0.0923297	0.0709827	0.0495337	0.10063	0.108162	0.147221	0	0.0727401	0.0952914	0.0568226	0	0.0787025	0.0897821	0.144261	0.0795889	0.0423331	0	0.0777206	0.040193	0.111254	0.105534	0.087065	0	0.0603767	0.0411859	0.0374271	0.127578	0.0779659	0.0992392	0.0712322	0.0631951	0	0	0	0	0.106857	0.0479518	0	0	0.0287981
145.2	0	0	0	0	0	0	0	0	0	0	0	0	0	0	0	0	0	0	0	0	0	0	0	0	0	0	0	0	0	0	0	0	0	0	0	0	0	0	0	0	0	0	0	0	0	0	0	0	0
145.4	0	0	0	0	0	0	0	0	0	0	0	0	0	0	0	0	0	0	0	0	0	0	0	0	0	0	0	0	0	0	0	0	0	0	0	0	0	0	0	0	0	0	0	0	0	0	0	0	0
145.6	0.0093866	0	0	0	0	0	0	0.00900144	0	0	0	0	0.00961788	0.00569196	0.00495865	0	0.00541277	0	0	0	0.00425817	0.00895767	0.00564186	0	0.0164078	0	0	0	0	0	0	0	0	0	0	0	0	0	0	0	0	0	0	0	0.0119103	0	0	0.00439171	0
145.8	0	0	0	0	0	0	0	0	0	0	0	0	0	0	0	0	0	0	0	0	0	0	0	0	0	0	0	0	0	0	0	0	0	0	0	0	0	0	0	0	0	0	0	0	0	0	0	0	0
146	0.0337758	0	0	0.0333872	0	0.0359047	0	0.0199997	0	0	0.0609051	0.0359788	0.0259112	0.0191571	0.0473251	0	0.188143	0.132173	0.0749982	0	0.167199	0.0760533	0.0322347	0.0738862	0	0.00683878	0.0321792	0.0425779	0	0.0427997	0.0836823	0	0.0358259	0	0	0.0160592	0.0196134	0.0249719	0	0	0	0.0121384	0	0	0.0268652	0.0158499	0	0.0191497	0
146.2	0	0	0	0	0	0	0	0	0	0	0	0	0	0	0	0	0	0	0	0	0	0	0	0	0	0	0	0	0	0	0	0	0	0	0	0	0	0	0	0	0	0	0	0	0	0	0	0	0
146.4	0	0	0	0	0	0	0	0	0	0	0	0	0	0	0	0	0	0	0	0	0	0	0	0	0	0	0	0	0	0	0	0	0	0	0	0	0	0	0	0	0	0	0	0	0	0	0	0	0
146.6	0.00807284	0	0	0	0	0	0	0	0	0	0	0	0	0	0.00216998	0	0.0164142	0.0103623	0	0	0.0121838	0.00174887	0	0	0	0	0.00986043	0	0	0	0.00581004	0	0	0	0	0	0	0	0	0	0	0	0	0	0.00419465	0	0	0	0
146.8	0	0	0	0	0	0	0	0	0	0	0	0	0	0	0	0	0	0	0	0	0	0	0	0	0	0	0	0	0	0	0	0	0	0	0	0	0	0	0	0	0	0	0	0	0	0	0	0	0
147	0.382212	0.146761	0.0424386	0.160577	0	0.238438	0.12077	0.127748	0	0.100194	0.113592	0.122054	0	0	0.108851	0.256926	0	0.677624	0	0.119751	0.390062	0	0.116886	0	0	0	0	0	0	0.140071	0	0.146034	0	0.0568972	0	0	0.0997707	0.196884	0.105071	0.251643	0.12509	0.208238	0.425623	0	0.102377	0.179627	0	0.100334	0
147.2	0	0	0	0	0	0	0	0	0	0	0	0	0	0	0	0	0	0	0	0	0	0	0	0	0	0	0.828736	0	0	0	0	0	0	0	0.424859	0	0	0	0	0	0	0	0	0	0	0	0	0	0
147.4	0	0	0	0	0	0	0	0	0	0	0	0	0	0	0	0	0	0	0	0	0	0	0	0	0	0	0	0	0	0	0	0	0	0	0	0	0	0	0	0	0	0	0	0	0	0	0	0	0
147.6	0.0026231	0	0	0	0	0	0	0	0	0	0	0	0.00537015	0	0.00314035	0	0	0.00391324	0	0	0.0057195	0.00513804	0.00639066	0	0	0	0.00405427	0	0	0.00400151	0.00459062	0	0	0	0	0	0	0.00252803	0	0	0	0.00868342	0	0	0.00484148	0	0	0	0
147.8	0	0	0	0	0	0	0	0	0	0	0	0	0	0	0	0	0	0	0	0	0	0	0	0	0	0	0	0	0	0	0	0	0	0	0	0	0	0	0	0	0	0	0	0	0	0	0	0	0
148	0	0	0	0	0	0	0	0.019009	0.0139984	0	0	0.0209548	0.0358141	0	0.0275179	0	0.0482443	0	0.0237638	0	0.0284741	0.0490589	0	0.0180501	0.0197012	0	0	0.0290655	0	0.0210928	0	0	0.0201623	0	0	0	0	0.0268171	0	0	0.0238629	0	0.0437503	0	0.0431724	0.0179023	0	0.0460556	0
148.2	0	0	0	0	0	0	0	0	0	0	0	0	0	0	0	0	0	0	0	0.0246626	0	0	0	0	0	0	0	0	0	0	0	0	0	0	0	0	0	0	0	0	0	0	0	0.0141703	0	0	0	0	0
148.4	0	0	0	0	0	0	0	0	0	0	0	0	0	0	0	0	0	0	0	0	0	0	0	0	0	0	0	0	0	0	0	0	0	0	0	0	0	0	0	0	0	0	0	0	0	0	0	0	0
148.6	0.0183717	0	0	0.0106041	0	0	0	0	0	0	0	0	0	0	0	0	0	0	0	0	0	0	0	0	0.00966149	0	0	0	0	0	0.00902521	0	0	0	0	0	0	0.00309021	0	0	0	0	0.0159448	0	0	0	0	0	0
148.8	0	0	0	0	0	0	0	0	0	0	0	0	0	0	0	0	0	0	0	0	0	0	0	0	0	0	0	0	0	0	0	0	0	0	0	0	0	0	0	0	0	0	0	0	0	0	0	0	0
149	0.416335	0.174145	0.227474	0.147236	0	0.177825	0.10849	0.0971122	0.122821	0.0937701	0.120487	0.159648	0.641137	0.561714	0.307359	0.199323	0.210517	0	0.182273	0	0.171092	0.192543	0.124097	0.115889	0.302494	0.57813	0.168025	0.13911	0	0.162273	0.201857	0.103275	0.10637	0.132288	0.0815634	0.538754	0.219957	0.185127	0.171682	0	0.206337	0.115805	0.239355	0.254694	0.14069	0.168505	0.117488	0.134158	0.245122
149.2	0	0	0	0	0	0	0	0	0	0	0	0	0	0	0	0	0	0.224717	0	0.244965	0	0	0	0	0	0	0	0	0.261874	0	0	0	0	0	0	0	0	0	0	0	0	0	0	0	0	0	0	0	0
149.4	0	0	0	0	0	0	0	0	0	0	0	0	0	0	0	0	0	0	0	0	0	0	0	0	0	0	0	0	0	0	0	0	0	0	0	0	0	0	0	0	0	0	0	0	0	0	0	0	0
149.6	0.00857068	0	0	0	0	0	0	0	0	0	0	0	0	0.00426773	0.00151414	0	0	0.0118571	0.00210948	0	0	0	0.000850504	0	0	0	0.00665311	0	0	0	0	0	0	0	0	0	0	0	0	0.0121307	0	0	0	0	0	0	0	0.00301594	0
149.8	0	0	0	0	0	0	0	0	0	0	0	0	0	0	0	0	0	0	0	0	0	0	0	0	0	0	0	0	0	0	0	0	0	0	0	0	0	0	0	0	0	0	0	0	0	0	0	0	0
150	0.0892214	0	0	0	0	0	0	0	0	0	0	0	0	0.0220479	0.0174787	0	0	0	0.017684	0	0	0	0	0	0	0	0	0	0	0	0	0	0	0	0	0	0	0	0	0	0	0	0	0	0	0.0144238	0	0	0
150.2	0	0	0	0	0	0	0	0.00780053	0	0.127171	0.101356	0.112639	0.155191	0	0	0	0	0.37671	0	0	0.564326	0.14692	0.070086	0.0527813	0.0169008	0	0.0473556	1.49297	0.251855	0	1.683	0.0581238	0	0.0129875	0	0.284249	0	0.016804	0	0.565006	0.517903	0.0112867	0.309577	0.0827577	0.291162	0	0	0.121231	0
150.4	0	0	0	0	0	0	0	0	0	0	0	0	0	0	0	0	0	0	0	0	0	0	0	0	0	0	0	0	0	0	0	0	0	0	0	0	0	0	0	0	0	0	0	0	0	0	0	0	0
150.6	0.00704858	0	0	0	0	0	0	0	0	0	0	0	0	0.00291021	0.00399244	0	0	0	0	0	0	0	0	0	0	0	0.00707834	0	0.00297657	0	0	0	0	0	0	0	0	0	0	0	0	0	0	0	0.00149373	0	0	0	0
150.8	0	0	0	0	0	0	0	0	0	0	0	0	0	0	0	0	0	0	0	0	0	0	0	0	0	0	0	0	0	0	0	0	0	0	0	0	0	0	0	0	0	0	0	0	0	0	0	0	0
151	0.111031	0	0	0	0	0	0	0	0.0149203	0.00809335	0	0	0	0	0.06155	0.0260896	0.0236006	0	0.0218012	0	0	0.0107219	0	0	0	0	0.255621	0	0	0	0	0	0	0	0	0	0	0.0270412	0	0	0.0103269	0	0	0	0	0	0	0	0
151.2	0	0	0	0	0	0	0	0	0	0	0	0	0	0	0	0	0	0	0	0	0	0	0	0	0	0	0	0.0292996	0.0337414	0	0.0534024	0	0.0107812	0	0	0.0212003	0	0	0	0	0.0155231	0	0	0.0137861	0	0	0	0	0
151.4	0	0	0	0	0	0	0	0	0	0	0	0	0	0	0	0	0	0	0	0	0	0	0	0	0	0	0	0	0	0	0	0	0	0	0	0	0	0	0	0	0	0	0	0	0	0	0	0	0
151.6	0	0	0	0	0	0	0.0028507	0	0	0	0	0	0.00252147	0	0.00365827	0	0	0	0	0	0	0	0	0	0	0	0.00571366	0	0	0	0	0	0	0	0	0	0	0	0	0	0.00520307	0.0177705	0	0	0	0	0	0	0
151.8	0	0	0	0	0	0	0	0	0	0	0	0	0	0	0	0	0	0	0	0	0	0	0	0	0	0	0	0	0	0	0	0	0	0	0	0	0	0	0	0	0	0	0	0	0	0	0	0	0
152	0.175007	0	0.0411318	0	0	0.0246266	0	0	0.0293156	0.0127679	0	0	0	0.0238893	0.028599	0	0.0618291	0.0946436	0.0590087	0	0.050763	0	0.0161013	0	0	0	0.270581	0	0	0	0	0	0	0	0	0	0.0150217	0.0437613	0	0	0	0	0.0411252	0	0	0.0183314	0	0	0
152.2	0	0	0	0	0	0	0	0	0	0	0	0	0	0	0	0.0300307	0	0	0	0	0	0	0	0	0	0	0	0	0	0	0	0	0	0	0	0	0	0	0	0	0	0	0	0	0	0	0	0	0
152.4	0	0	0	0	0	0	0	0	0	0	0	0	0	0	0	0	0	0	0	0	0	0	0	0	0	0	0	0	0	0	0	0	0	0	0	0	0	0	0	0	0	0	0	0	0	0	0	0	0
152.6	0	0	0	0	0	0	0	0	0	0.0022572	0.00784167	0	0	0	0.0047631	0.0260946	0	0.00863146	0	0	0	0.0151345	0	0.00571352	0.00710965	0	0	0	0.0147184	0.003664	0	0	0.0139476	0	0	0.0131438	0	0	0.00439016	0.0394419	0.0322448	0.0357527	0.0136911	0.0121479	0	0	0	0	0
152.8	0	0	0	0	0	0	0	0	0	0	0	0	0	0	0	0	0	0	0	0	0	0	0	0	0	0	0	0	0	0	0	0	0	0	0	0	0	0	0	0	0	0	0	0	0	0	0	0	0
153	0.0649925	0.0181638	0.0272301	0	0	0.0427085	0.0311851	0.0206281	0	0.0381559	0	0	0.0734775	0.0524263	0.0502842	0	0.0682979	0.0344637	0	0	0.0366969	0.0587799	0.0398397	0.0403441	0.0203131	0	0.0985742	0	0.0548414	0.032387	0	0	0	0	0	0.0412635	0.0351631	0.027368	0	0	0	0	0	0	0.0337301	0.0499093	0	0.0277715	0
153.2	0	0	0	0	0	0	0	0	0	0	0	0	0	0.0018261	0	0	0	0	0	0	0	0	0	0	0	0	0	0	0	0	0	0	0	0	0	0	0	0	0	0	0	0	0	0	0	0	0	0	0
153.4	0	0	0	0	0	0	0	0	0	0	0	0	0	0	0	0	0	0	0	0	0	0	0	0	0	0	0	0	0	0	0	0	0	0	0	0	0	0	0	0	0	0	0	0	0	0	0	0	0
153.6	0.0185198	0.0102705	0.00718003	0.0060314	0	0	0	0	0	0	0	0	0	0.00622372	0	0	0	0.017206	0	0.0186207	0.00364545	0.00158854	0	0	0.0118965	0	0.00961734	0	0.0217682	0.00485433	0	0	0	0	0	0	0.0072736	0.00393003	0	0.0120804	0	0	0	0.0650145	0.00877654	0.0112726	0	0	0
153.8	0	0	0	0	0	0	0	0	0	0	0	0	0	0	0	0	0	0	0	0	0	0	0	0	0	0	0	0	0	0	0	0	0	0	0	0	0	0	0	0	0	0	0	0	0	0	0	0	0
154	0	0	0	0	0	0	0	0.0215411	0.0329072	0.0224032	0	0.0206036	0.016199	0.0128895	0.0229442	0	0	0	0	0	0	0	0.0278253	0	0	0	0	0	0	0	0	0	0	0	0	0	0	0.0385337	0	0	0	0	0	0	0.0196186	0.0299887	0	0.0143703	0
154.2	0.0201951	0	0.008636	0	0	0	0	0	0	0	0	0	0	0	0	0	0	0	0	0	0	0	0	0	0	0	0.0755292	0	0	0	0	0	0	0	0.0136909	0	0	0	0	0	0	0	0	0	0	0	0	0	0
154.4	0	0	0	0	0	0	0	0	0	0	0	0	0	0	0	0	0	0	0	0	0	0	0	0	0	0	0	0	0	0	0	0	0	0	0	0	0	0	0	0	0	0	0	0	0	0	0	0	0
154.6	0.00519916	0	0	0	0	0	0	0	0	0	0	0	0	0	0.00216272	0	0	0.00452349	0	0	0	0	0.00637825	0	0	0	0.00617216	0	0	0	0	0	0	0	0	0	0	0.00324639	0	0	0	0	0	0	0.00526219	0	0	0	0
154.8	0	0	0	0	0	0	0	0	0	0	0	0	0	0	0	0	0	0	0	0	0	0	0	0	0	0	0	0	0	0	0	0	0	0	0	0	0	0	0	0	0	0	0	0	0	0	0	0	0
155	0.103411	0.0703048	0.037692	0.077062	0.0844207	0.162135	0.099751	0.0511116	0.0666911	0.0801719	0.082187	0.135071	0.093293	0.0898897	0.115427	0	0.0948905	0.203542	0.105397	0	0.137927	0.0708938	0.0814788	0.0706296	0.0723551	0.0775839	0.191841	0.194261	0.119521	0.0580248	0.0927983	0.03753	0.0618194	0.0687578	0.0825238	0.119093	0.0744079	0.0860676	0.0753325	0.102418	0.0578424	0	0.0954168	0.0594586	0.0831861	0.0986121	0.0705577	0.0942133	0.0667318
155.2	0	0	0	0	0	0	0	0	0	0	0	0	0	0	0	0	0	0	0	0	0	0	0	0	0	0	0	0	0	0	0	0	0	0	0	0	0	0	0	0	0	0	0	0	0	0	0	0	0
155.4	0	0	0	0	0	0	0	0	0	0	0	0	0	0	0	0	0	0	0	0	0	0	0	0	0	0	0	0	0	0	0	0	0	0	0	0	0	0	0	0	0	0	0	0	0	0	0	0	0
155.6	0	0	0	0	0	0	0	0	0	0	0	0	0	0	0	0	0	0	0	0	0	0	0.0118688	0.00480414	0	0	0	0	0	0	0.00785124	0	0	0	0	0	0.00257156	0.00426322	0	0	0	0	0	0	0.00613307	0.00577252	0	0	0
155.8	0	0	0	0	0	0	0	0	0	0	0	0	0	0	0	0	0	0	0	0	0	0	0	0	0	0	0	0	0	0	0	0	0	0	0	0	0	0	0	0	0	0	0	0	0	0	0	0	0
156	0.0242942	0.0225826	0	0.0181758	0	0.0389347	0.0138278	0.0176585	0.0250504	0.0295943	0.0169936	0	0.0291253	0	0.03039	0	0	0.0403177	0.0233947	0.0618585	0.0542815	0.045412	0.0234446	0.0139583	0	0	0	0	0	0.0217625	0	0	0	0	0.0316747	0.026881	0	0.0476417	0	0	0	0	0.0341626	0	0.0270584	0.0545745	0	0	0
156.2	0	0	0	0	0	0	0	0	0	0	0	0	0	0	0	0	0	0	0	0	0	0	0	0	0	0	0	0	0	0	0	0	0	0	0	0	0	0	0	0	0	0	0	0.0152219	0	0	0	0	0
156.4	0	0	0	0	0	0	0	0	0	0	0	0	0	0	0	0	0	0	0	0	0	0	0	0	0	0	0	0	0	0	0	0	0	0	0	0	0	0	0	0	0	0	0	0	0	0	0	0	0
156.6	0.0131959	0	0	0	0	0	0	0	0	0	0	0	0	0	0	0	0	0	0	0	0	0	0	0	0	0	0	0	0	0	0	0	0	0	0	0	0	0	0	0	0	0	0	0	0	0	0	0	0
156.8	0	0	0	0	0	0	0	0	0	0	0	0	0	0	0	0	0	0	0	0	0	0	0	0	0	0	0	0	0	0	0	0	0	0	0	0	0	0	0	0	0	0	0	0	0	0	0	0	0
157	0	0	0	0	0	0.0498363	0	0	0	0	0.0421128	0	0	0.0623468	0.0685234	0	0	0.0253567	0	0	0	0.0964549	0.0419015	0.0464868	0	0	0	0	0	0.0574302	0.170497	0	0.0270068	0	0	0	0.014753	0	0	0	0.0799752	0	0.0996781	0	0.0360782	0.0616313	0	0.0436846	0
157.2	0	0	0.022078	0.0440001	0	0	0	0	0	0	0	0	0	0.035487	0.0223705	0.101798	0	0.107116	0.0392046	0.0921469	0	0	0	0	0	0	0	0	0	0	0	0	0	0.0158289	0	0.0864481	0.0384125	0.0450945	0.0466347	0	0	0.0344026	0	0.0543755	0	0	0	0	0
157.4	0	0	0	0	0	0	0	0	0	0	0	0	0	0	0	0	0	0	0	0	0	0	0	0	0	0	0	0	0	0	0	0	0	0	0	0	0	0	0	0	0	0	0	0	0	0	0	0	0
157.6	0	0	0	0	0	0	0	0	0	0	0	0	0	0	0	0	0	0	0	0	0	0	0	0	0	0	0	0	0	0	0	0	0	0	0	0	0	0	0	0.00648681	0	0	0.00620885	0	0	0	0	0	0
157.8	0	0	0	0	0	0	0	0	0	0	0	0	0	0	0	0	0	0	0	0	0	0	0	0	0	0	0	0	0	0	0	0	0	0	0	0	0	0	0	0	0	0	0	0	0	0	0	0	0
158	0.183473	0.0208214	0	0	0	0	0.0192399	0	0	0	0	0	0	0	0.021206	0.0744219	0.0406212	0	0.0465768	0	0	0.0154858	0.00677421	0	0.0162317	0	0.241537	0	0	0	0	0	0	0	0	0.0207028	0.0563942	0	0	0	0	0	0.0180461	0	0	0.0297063	0	0	0
158.2	0	0	0	0.0324759	0	0	0	0	0	0	0	0	0	0	0	0	0	0.155327	0	0	0.0415268	0	0	0	0	0	0	0	0.145038	0.0177001	0	0	0	0	0.0487866	0	0	0.0221219	0.0213263	0.0819885	0	0	0	0.0868194	0	0	0	0.0369917	0
158.4	0	0	0	0	0	0	0	0	0	0	0	0	0	0	0	0	0	0	0	0	0	0	0	0	0	0	0	0	0	0	0	0	0	0	0	0	0	0	0	0	0	0	0	0	0	0	0	0	0
158.6	0.0334325	0	0	0	0	0	0	0	0	0	0	0	0	0	0.00155101	0	0	0.00836152	0	0	0	0	0.00126552	0	0	0	0.039402	0	0	0	0	0	0	0	0	0	0	0	0	0	0	0	0	0	0	0	0	0	0
158.8	0	0	0	0	0	0	0	0	0	0	0	0	0	0	0	0	0	0	0	0	0	0	0	0	0	0	0	0	0	0	0	0	0	0	0	0	0	0	0	0	0	0	0	0	0	0	0	0	0
159	0.0779346	0	0.0182808	0.0263999	0.0349452	0.055908	0	0	0.0424906	0.0224568	0	0	0.045984	0.0430344	0.056754	0	0	0.0668624	0.0505094	0.0143752	0	0	0	0	0	0	0.0519842	0	0	0.0330873	0	0.0159584	0	0	0	0.022274	0.0359434	0.0628953	0	0.0390237	0.0234349	0	0.0428615	0	0.0244745	0.0505306	0	0	0
159.2	0	0	0	0	0	0	0	0	0	0	0	0	0	0	0	0	0	0	0	0	0	0	0	0	0	0	0	0	0	0	0	0	0	0	0	0	0	0	0	0	0	0	0	0	0	0	0	0	0
159.4	0	0	0	0	0	0	0	0	0	0	0	0	0	0	0	0	0	0	0	0	0	0	0	0	0	0	0	0	0	0	0	0	0	0	0	0	0	0	0	0	0	0	0	0	0	0	0	0	0
159.6	0	0	0	0	0	0.00330102	0	0	0	0	0	0	0	0	0	0	0	0.00817866	0	0	0.0193469	0.0190588	0.00391069	0	0.0109119	0	0.00545026	0	0.0125956	0	0	0	0	0	0	0	0	0.00534549	0	0.0193383	0.0396253	0.0654443	0.0187744	0.0173428	0	0	0	0	0
159.8	0	0	0	0	0	0	0	0	0	0	0	0	0	0	0	0	0	0	0	0	0	0	0	0	0	0	0	0	0	0	0	0	0	0	0	0	0	0	0	0	0	0	0	0	0	0	0	0	0
160	0.0432164	0	0.110782	0	0	0.0192968	0	0	0	0	0	0	0.0181444	0.050131	0.039601	0	0.157842	0.0504503	0.122125	0	0.0337412	0.012701	0.0208111	0.0298864	0	0	0.0367027	0	0	0.029192	0.0388612	0	0.0197784	0	0	0	0.0415319	0.0421963	0	0	0	0	0	0	0.0202868	0	0	0	0
160.2	0	0	0	0	0	0	0	0	0	0	0	0	0	0	0	0	0	0	0	0	0	0	0	0	0	0	0	0	0	0	0	0	0	0	0	0	0	0	0	0	0	0	0	0	0	0	0	0	0
160.4	0	0	0	0	0	0	0	0	0	0	0	0	0	0	0	0	0	0	0	0	0	0	0	0	0	0	0	0	0	0	0	0	0	0	0	0	0	0	0	0	0	0	0	0	0	0	0	0	0
160.6	0.0459115	0.0198339	0.0356146	0.0400026	0.022823	0.0184624	0.0300792	0.0183263	0.0228972	0.0117887	0.0388186	0	0.0104046	0.0139839	0	0.0543276	0.018812	0.0367954	0.0240972	0.0396046	0.103535	0.12245	0	0.0422004	0.0715816	0	0	0.14816	0.169106	0.0170973	0.0343358	0	0.0994719	0	0	0.0619596	0.03698	0.0594786	0.0308288	0.290251	0.298932	0.481006	0.131784	0.127935	0.018539	0	0.0683694	0.00718899	0
160.8	0	0	0	0	0	0	0	0	0	0	0	0	0	0	0	0	0	0	0	0	0	0	0	0	0	0	0	0	0	0	0	0	0	0	0	0	0	0	0	0	0	0	0	0	0	0	0	0	0
161	0.384314	0.384937	0	0.722028	0.316353	0.326498	0.493483	0.231741	0.265687	0.174639	0.30417	0.782433	0.244398	0.273794	0.210107	0.687645	0.414848	0.267016	0.531383	0.503469	0.362006	0.522608	0.190587	0.322428	0.252635	0.334814	0.11275	1.02711	0.28047	0.386416	0.787119	1.12144	0.389069	0	0.19951	0.606533	0.404661	0.500866	0.400025	0.939274	0.492428	0.439595	0.338798	0.536479	0.239017	0	0.274056	0.149316	0.396254
161.2	0	0	0	0	0	0	0	0	0	0	0	0	0	0	0	0	0	0	0	0	0	0	0	0	0	0	0	0	0	0	0	0	0	0	0	0	0	0	0	0	0	0	0	0	0	0	0	0	0
161.4	0	0	0	0	0	0	0	0	0	0	0	0	0	0	0	0	0	0	0	0	0	0	0	0	0	0	0	0	0	0	0	0	0	0	0	0	0	0	0	0	0	0	0	0	0	0	0	0	0
161.6	0.0620939	0.0515797	0	0.0753716	0	0.0411236	0.0826496	0.0228073	0	0.0164876	0.0490734	0.141741	0.0081024	0.036907	0.0295965	0.069774	0.0633954	0.0354821	0.0753563	0.040594	0.0615893	0.0686085	0.0298049	0.0381843	0.0191664	0	0.0235598	0.155499	0.0207594	0.0514728	0.0299249	0.17146	0.0372051	0	0.0293355	0.0890637	0.0420398	0.073534	0.0541398	0.0965899	0.0416495	0.0425263	0.0369514	0.0466189	0.0101041	0.0101922	0	0.0151864	0
161.8	0	0	0	0	0	0	0	0	0	0	0	0	0	0	0	0	0	0	0	0	0	0	0	0	0	0	0	0	0	0	0	0	0	0	0	0	0	0	0	0	0	0	0	0	0	0	0	0	0
162	0.0503929	0.0632787	0	0.13732	0	0.2232	0.177196	0.138702	0.0896041	0.541041	0.251676	0.165814	0.13248	0.354841	1.15546	0.0505086	0.536915	0.247009	0.362817	0.0506269	0.175357	0.342552	0.477268	0.213064	0.0568913	0.0305889	0.0271733	0.134735	0.124019	0.0882125	0.0571355	0.124963	0.0646564	0.0547924	0.331717	0.0986731	0.208413	0.655324	0.0652173	0.0809865	0.0635487	0	0.0241465	0.083086	0.56263	0.64368	0.225338	0.122117	0
162.2	0	0	0	0	0	0	0	0	0	0	0	0	0	0	0	0	0	0	0	0	0	0	0	0	0	0	0	0	0	0	0	0	0	0	0	0	0	0	0	0	0	0	0	0	0	0	0	0	0
162.4	0	0	0	0	0	0	0	0	0	0	0	0	0	0	0	0	0	0	0	0	0	0	0	0	0	0	0	0	0	0	0	0	0	0	0	0	0	0	0	0	0	0	0	0	0	0	0	0	0
162.6	0	0	0	0.00521064	0	0.0296364	0.0216848	0	0.00959592	0.105997	0.0383186	0.0124946	0.0201312	0.0559287	0.30726	0	0.0792144	0.0415593	0.0390716	0	0.027722	0.0378634	0.128972	0.0220787	0.00910578	0	0	0	0	0	0.00696968	0	0.00635913	0	0.04009	0.00873602	0.0205196	0.141528	0	0.00885102	0	0	0	0.0145885	0.101593	0.132922	0.0270384	0.0221848	0
162.8	0	0	0	0	0	0	0	0	0	0	0	0	0	0	0	0	0	0	0	0	0	0	0	0	0	0	0	0	0	0	0	0	0	0	0	0	0	0	0	0	0	0	0	0	0	0	0	0	0
163	0	0	0	0	0	0	0	0	0	0	0	0	0.167546	0.148594	0.330379	0	0.206608	0	0	0	0.112399	0.190598	0.144651	0.104497	0	0	0.205686	0	0.241399	0	0.115609	0.099515	0.0789858	0	0	0	0	0.291536	0	0.162198	0.127422	0.106285	0	0	0	0	0	0	0
163.2	0	0	0	0.226989	0.198185	0.206005	0	0.181298	0.170412	0	0	0.235438	0	0	0	0.326879	0	0	0	0	0	0	0	0	0	0.0876783	0	0.17393	0	0	0	0	0	0.150654	0	0	0	0	0	0	0	0	0	0	0	0	0.190252	0	0.0444291
163.4	0	0	0	0	0	0	0	0	0	0	0	0	0	0	0	0	0	0	0	0	0	0	0	0	0	0	0	0	0	0	0	0	0	0	0	0	0	0	0	0	0	0	0	0	0	0	0	0	0
163.6	0.00901931	0	0	0	0	0.0148547	0	0	0	0.010708	0	0.0146749	0	0	0.0280108	0.0208029	0	0	0.0202265	0.0126537	0.00331404	0	0.012417	0	0	0	0.00947485	0	0.0109789	0	0	0	0	0	0	0	0	0.0154886	0.0100389	0	0	0	0	0	0.00896703	0	0	0.00536647	0
163.8	0	0	0	0	0	0	0	0	0	0	0	0	0	0	0	0	0	0	0	0	0	0	0	0	0	0	0	0	0	0	0	0	0	0	0	0	0	0	0	0	0	0	0	0	0	0	0	0	0
164	0	0.0113843	0	0	0	0	0	0	0	0	0	0	0	0	0.0310911	0	0	0	0	0	0	0	0	0	0	0	0.0118287	0	0	0	0	0	0	0	0	0	0	0.0174835	0.0208256	0	0	0	0	0	0	0	0	0	0
164.2	0	0	0	0	0	0	0	0	0	0	0	0	0	0	0	0	0	0	0	0.0113613	0	0	0	0	0	0	0	0	0	0	0	0	0	0	0	0	0.00977324	0	0	0	0	0	0	0	0	0	0	0	0
164.4	0	0	0	0	0	0	0	0	0	0	0	0	0	0	0	0	0	0	0	0	0	0	0	0	0	0	0	0	0	0	0	0	0	0	0	0	0	0	0	0	0	0	0	0	0	0	0	0	0
164.6	0	0	0	0	0	0	0	0	0	0	0	0	0	0	0.00251539	0	0	0	0	0	0	0	0	0	0	0	0	0	0	0	0	0	0	0	0	0.00254432	0	0	0	0	0	0	0	0	0	0	0	0	0
164.8	0	0	0	0	0	0	0	0	0	0	0	0	0	0	0	0	0	0	0	0	0	0	0	0	0	0	0	0	0	0	0	0	0	0	0	0	0	0	0	0	0	0	0	0	0	0	0	0	0
165	0	0	0	0	0	0	0	0	0	0	0	0	0	0	0.0222672	0	0	0	0	0	0	0	0.00514944	0	0	0	0	0	0	0	0	0	0	0	0	0	0	0	0	0	0	0	0	0	0	0	0	0.02479	0
165.2	0	0	0	0.0148647	0	0.0287971	0.0125147	0.00826827	0.0182154	0.00903078	0	0.0174105	0	0.0176984	0	0	0	0.0360166	0.0182225	0.0353516	0	0	0	0	0.00596358	0	0	0.0163056	0.0315165	0.0135372	0	0	0	0	0	0	0	0.0121629	0	0.0280602	0	0	0	0	0.00933373	0	0.0127596	0	0
165.4	0	0	0	0	0	0	0	0	0	0	0	0	0	0	0	0	0	0	0	0	0	0	0	0	0	0	0	0	0	0	0	0	0	0	0	0	0	0	0	0	0	0	0	0	0	0	0	0	0
165.6	0	0	0	0	0	0	0	0	0	0	0	0	0	0	0.00094276	0	0	0	0	0	0	0	0	0	0	0	0	0	0	0	0	0	0	0	0	0	0	0	0	0	0	0	0	0	0	0	0	0	0
165.8	0	0	0	0	0	0	0	0	0	0	0	0	0	0	0	0	0	0	0	0	0	0	0	0	0	0	0	0	0	0	0	0	0	0	0	0	0	0	0	0	0	0	0	0	0	0	0	0	0
166	0.462426	0	0	0	0	0	0	0	0	0	0	0	0	0.00793698	0	0	0	0	0	0	0	0	0	0	0	0	0.495615	0	0	0	0.0031602	0	0	0	0	0	0	0	0.00614636	0.0072971	0	0	0	0	0	0	0	0	0
166.2	0	0	0.018264	0.0341563	0	0.0302577	0.0220557	0.0134833	0	0.0145369	0.0216818	0	0.02313	0.0321184	0.0296541	0	0.0361375	0	0.0374429	0.0407567	0.0317533	0.02416	0.00845216	0.0182308	0.0104984	0	0	0.0324814	0.029024	0.0263401	0.028018	0.0241731	0	0	0	0.0381611	0.0172513	0.0228353	0.0294197	0.0327292	0.0265481	0.0262237	0.0515599	0.0415856	0	0	0.0199053	0	1.76736
166.4	0	0	0	0	0	0	0	0	0	0	0	0	0	0	0	0	0	0	0	0	0	0	0	0	0	0	0	0	0	0	0	0	0	0	0	0	0	0	0	0	0	0	0	0	0	0	0	0	0
166.6	0.0241167	0	0	0	0	0	0	0	0	0	0.00442956	0	0.0013368	0.00388963	0.00530527	0	0.00579936	0	0.00625497	0	0.0030441	0	0	0	0	0	0.0410909	0	0.00346908	0	0	0	0	0	0	0	0	0	0.00620331	0	0	0	0	0	0	0	0	0	0
166.8	0	0	0	0	0	0	0	0	0	0	0	0	0	0	0	0	0	0	0	0	0	0	0	0	0	0	0	0	0	0	0	0	0	0	0	0	0	0	0	0	0	0	0	0	0	0	0	0	0
167	0.061406	0	0	0	0	0	0	0	0	0	0	0	0	0	0	0	0.0324383	0	0	0	0	0	0	0	0	0	0.203952	0	0	0	0.0231402	0	0	0	0	0	0	0	0	0	0	0	0	0	0.00720927	0	0	0.0151744	0
167.2	0	0.0200658	0.0168709	0	0	0	0	0	0	0	0	0.0430093	0	0	0	0	0	0	0	0	0	0	0	0	0.0165716	0	0	0.0250054	0	0	0	0	0	0	0	0.027819	0.0264963	0	0	0	0	0	0.0311797	0	0	0	0	0	0.0662538
167.4	0	0	0	0	0	0	0	0	0	0	0	0	0	0	0	0	0	0	0	0	0	0	0	0	0	0	0	0	0	0	0	0	0	0	0	0	0	0	0	0	0	0	0	0	0	0	0	0	0
167.6	0	0	0	0	0	0	0	0	0	0	0	0	0	0.00178808	0.00256146	0	0	0	0	0	0	0	0	0	0	0	0.00885289	0	0	0	0	0	0	0	0	0	0	0	0	0.00433239	0	0	0	0	0	0	0	0	0
167.8	0	0	0	0	0	0	0	0	0	0	0	0	0	0	0	0	0	0	0	0	0	0	0	0	0	0	0	0	0	0	0	0	0	0	0	0	0	0	0	0	0	0	0	0	0	0	0	0	0
168	0.0396886	0	0	0.0554742	0	0.0386012	0	0	0	0.0172682	0.0381489	0	0.0316848	0.0982787	0.0325895	0	0.171823	0.0702345	0.201448	0	0.0525688	0.0336422	0.0288597	0.0726511	0.0164707	0	0.052862	0	0.0274419	0.0424961	0.0861032	0	0.0561842	0	0	0	0.0672184	0.0831354	0.0155001	0	0	0	0	0	0.026282	0.0283913	0	0	0
168.2	0	0	0.00550061	0	0	0	0	0	0	0	0	0	0	0	0	0	0	0	0	0	0	0	0	0	0	0	0	0	0	0	0	0	0	0	0	0	0	0	0	0	0	0	0	0.0143303	0	0	0	0	0
168.4	0	0	0	0	0	0	0	0	0	0	0	0	0	0	0	0	0	0	0	0	0	0	0	0	0	0	0	0	0	0	0	0	0	0	0	0	0	0	0	0	0	0	0	0	0	0	0	0	0
168.6	0	0	0	0.0126132	0	0	0	0	0	0	0	0	0	0.00412311	0.00614635	0	0.0132167	0.0152605	0.00664477	0	0.0417148	0.0182633	0	0	0	0	0.00388803	0	0.0370555	0.00768372	0	0	0.0177966	0	0	0	0.00826052	0	0	0.0763693	0.0464581	0.0753952	0.0180633	0	0	0	0	0	0
168.8	0	0	0	0	0	0	0	0	0	0	0	0	0	0	0	0	0	0	0	0	0	0	0	0	0	0	0	0	0	0	0	0	0	0	0	0	0	0	0	0	0	0	0	0	0	0	0	0	0
169	0.767339	0.594865	0.184223	1.14773	0.530283	0.657292	0.776182	0.399812	0.584901	0.185673	0.357415	1.06091	0.147761	0.327486	0.195155	0.799537	0.40866	0.417314	0.65528	0.635718	0.554777	0.762905	0.152961	0.450566	0.199588	0.635623	0.964642	1.27767	0.317039	0.336785	0.364804	1.01402	0.533326	0.158832	0.414092	0.646519	0.470096	0.831505	0.529681	0.994378	0.62166	0.631408	0.465234	0.969688	0.108519	0.281862	0.577078	0.24761	0.623702
169.2	0	0	0	0	0	0	0	0	0	0	0	0	0	0	0	0	0	0	0	0	0	0	0	0	0	0	0	0	0	0	0	0	0	0	0	0	0	0	0	0	0	0	0	0	0	0	0	0	0
169.4	0	0	0	0	0	0	0	0	0	0	0	0	0	0	0	0	0	0	0	0	0	0	0	0	0	0	0	0	0	0	0	0	0	0	0	0	0	0	0	0	0	0	0	0	0	0	0	0	0
169.6	0.0605642	0.0304667	0.00854352	0.0889135	0	0.0455176	0.0777842	0.0270738	0.0329634	0.0177172	0.0280085	0.0974364	0.00736794	0.0238017	0.0181549	0.0523928	0.0211042	0.0148174	0.0590743	0.0379001	0.0473709	0.0717547	0.0169257	0.0444907	0.0183273	0	0.0151552	0.0949815	0.0183738	0.0235218	0.0295349	0.0602063	0.0297174	0	0.0304024	0.0489836	0.0433277	0.100279	0.0376224	0.0582514	0.0378187	0	0	0.0750696	0	0.0131374	0	0.0210848	0
169.8	0	0	0	0	0	0	0	0	0	0	0	0	0	0	0	0	0	0	0	0	0	0	0	0	0	0	0	0	0	0	0	0	0	0	0	0	0	0	0	0	0	0	0	0	0	0	0	0	0
170	0.103987	2.06504	0	1.68542	0	0.702241	2.57055	1.55887	1.07412	3.42487	3.00313	0.893078	1.9986	3.28564	4.24203	0	2.30948	1.33097	2.42103	0.118232	0.821539	2.05446	4.0436	2.30245	2.58673	0	0.0667262	0.42778	1.42328	3.34637	0.327808	0.54902	3.38146	4.01065	3.9972	1.34656	3.61054	2.97852	1.52963	0.039758	0.192259	0.727804	0.0513111	0.745174	3.38937	2.66706	2.33028	2.24279	0.0750248
170.2	0	0	0	0	0	0	0	0	0	0	0	0	0	0	0	0	0	0	0	0	0	0	0	0	0	0	0	0	0	0	0	0	0	0	0	0	0	0	0	0	0	0	0	0	0	0	0	0	0
170.4	0	0	0	0	0	0	0	0	0	0	0	0	0	0	0	0	0	0	0	0	0	0	0	0	0	0	0	0	0	0	0	0	0	0	0	0	0	0	0	0	0	0	0	0	0	0	0	0	0
170.6	0.00777654	0.473854	0	0.320119	0	0.0817066	0.593846	0.286326	0.165422	0.791988	0.68842	0.125388	0.522669	0.827462	0.987653	0	0.551368	0.291847	0.618589	0	0.145588	0.455779	1.03921	0.507515	0.662638	0	0	0.0379738	0.284347	0.852392	0.041394	0.0929269	0.845807	0.96982	0.941025	0.271669	0.944233	0.668642	0.306994	0	0	0.0806894	0	0.0808767	0.812846	0.42083	0.374566	0.498338	0
170.8	0	0	0	0	0	0	0	0	0	0	0	0	0	0	0	0	0	0	0	0	0	0	0	0	0	0	0	0	0	0	0	0	0	0	0	0	0	0	0	0	0	0	0	0	0	0	0	0	0
171	0.361069	0.36955	0	0.28223	0.206407	0.134681	0.452599	0.352092	0.276432	0.586197	0.52533	0.132907	0.431137	0.696964	0.919233	0	0.521843	0.269533	0.551187	0	0.179331	0.400985	0.745599	0.43222	0.498549	0	0.273539	0.0842149	0.276947	0.696095	0.0937051	0.0809149	0.668077	0.678689	0.681649	0.304412	0.79888	0.571975	0.327131	0	0.0589424	0.108313	0	0.0877756	0.571618	0.324438	0.293019	0.500812	0.0675692
171.2	0	0	0	0	0	0	0	0	0	0	0	0	0	0	0	0.0591997	0	0	0	0.0409396	0	0	0	0	0	0	0	0	0	0	0	0	0	0	0	0	0	0	0	0	0	0	0	0	0	0	0	0	0
171.4	0	0	0	0	0	0	0	0	0	0	0	0	0	0	0	0	0	0	0	0	0	0	0	0	0	0	0	0	0	0	0	0	0	0	0	0	0	0	0	0	0	0	0	0	0	0	0	0	0
171.6	0.0113106	0.0200894	0	0	0	0	0.0283642	0.0309346	0.0139489	0.0428416	0.0344423	0	0.0298724	0.0861201	0.165842	0	0.0505766	0.0160454	0.0475921	0	0.00774868	0.0219926	0.099364	0.0269767	0.0278534	0	0.00996746	0	0.0120299	0.0626737	0	0	0.0297896	0.0401572	0.0428429	0.0126573	0.0788387	0.0669091	0	0	0	0	0	0	0.0470507	0.0156193	0.0183962	0.0313942	0
171.8	0	0	0	0	0	0	0	0	0	0	0	0	0	0	0	0	0	0	0	0	0	0	0	0	0	0	0	0	0	0	0	0	0	0	0	0	0	0	0	0	0	0	0	0	0	0	0	0	0
172	0	0	0	0	0	0.0971971	0	0.239088	0.419877	0	0	0	0.0259722	0.0767077	0.263384	0	0.173727	0	0.187459	0	0.0158563	0.0239452	0.0427506	0.0181387	0	0	0.00910166	0	0	0.0307075	0	0	0.0218998	0	0.0756719	0.0279974	0.0782524	0.185508	0	0	0	0	0	0	0.0342702	0.206142	0	0	0
172.2	0	0	0	0.0416137	0	0	0	0	0	0	0	0	0	0	0	0	0	0	0	0	0	0	0	0	0	0	0	0.0389792	0.0383732	0	0	0	0	0	0	0	0	0	0	0	0	0	0	0	0	0	0	0	0
172.4	0	0	0	0	0	0	0	0	0	0	0	0	0	0	0	0	0	0	0	0	0	0	0	0	0	0	0	0	0	0	0	0	0	0	0	0	0	0	0	0	0	0	0	0	0	0	0	0	0
172.6	0	0	0	0	0	0	0	0.0217416	0.0503289	0	0	0	0	0.00670988	0.0464787	0	0.0204656	0	0.0159237	0	0	0	0.00388119	0	0	0	0	0	0	0	0	0	0	0	0	0.00371572	0	0.0175399	0	0	0	0	0	0	0	0.0168291	0	0	0
172.8	0	0	0	0	0	0	0	0	0	0	0	0	0	0	0	0	0	0	0	0	0	0	0	0	0	0	0	0	0	0	0	0	0	0	0	0	0	0	0	0	0	0	0	0	0	0	0	0	0
173	0.194718	0	0	0	0	0.0833823	0	0.0645178	0.0585853	0.0419014	0.0329826	0	0.152332	0.128373	0.337546	0	0.119473	0.117047	0.0750393	0	0	0.0453695	0.0563107	0.0473525	0	0	0.233278	0	0	0.0839691	0	0	0	0	0	0	0	0.0661263	0	0	0	0	0	0	0	0.06916	0	0.0322957	0
173.2	0	0	0	0.0332473	0	0	0	0	0	0	0	0	0	0	0	0	0	0	0	0.0394976	0	0	0	0	0.0320123	0	0	0.0545472	0	0	0	0	0	0	0	0	0	0	0.050128	0	0	0	0	0	0	0	0	0	0
173.4	0	0	0	0	0	0	0	0	0	0	0	0	0	0	0	0	0	0	0	0	0	0	0	0	0	0	0	0	0	0	0	0	0	0	0	0	0	0	0	0	0	0	0	0	0	0	0	0	0
173.6	0.00805212	0	0	0	0	0	0	0	0	0	0	0	0	0	0.0113325	0	0	0	0	0	0	0	0	0	0	0	0.018971	0	0	0	0	0	0	0	0	0	0	0	0	0	0	0	0	0	0	0	0	0	0
173.8	0	0	0	0	0	0	0	0	0	0	0	0	0	0	0	0	0	0	0	0	0	0	0	0	0	0	0	0	0	0	0	0	0	0	0	0	0	0	0	0	0	0	0	0	0	0	0	0	0
174	0	0	0	0	0	0	0	0	0	0	0	0	0	0	0	0	0	0	0	0	0	0	0	0	0	0	0.512978	0	0	0	0	0	0	0	0	0	0	0	0	0	0	0	0	0	0	0	0	0	0
174.2	0.507727	0.277397	0.186335	0.362374	0.306604	0.437907	0.235247	0.207876	0.294689	0.106408	0.26566	0.486242	0.197318	0.224278	0.136755	0.924273	0.256734	0.327146	0.405061	0.773026	0.10556	0.144589	0.0288485	0.123486	0.185989	0.243827	0	0.418034	0.543364	0.196238	0.153602	0.149083	0.136742	0.234488	0.145206	0.202596	0.33948	0.174427	0.288837	0.356274	0.160775	0.218688	0.264586	0.59721	0.108517	0.224594	0.379526	0.203154	0.0887744
174.4	0	0	0	0	0	0	0	0	0	0	0	0	0	0	0	0	0	0	0	0	0	0	0	0	0	0	0	0	0	0	0	0	0	0	0	0	0	0	0	0	0	0	0	0	0	0	0	0	0
174.6	0.0456122	0	0.0137007	0.022547	0	0.0344359	0.0210095	0.018477	0.0267177	0.00455332	0.0269724	0.0390819	0.0104813	0.0233792	0.0114923	0.0483468	0.0226882	0.0262997	0.0369214	0.06217	0.0118457	0.0105968	0.00404298	0	0.0205408	0	0.077221	0	0.062612	0	0.0148584	0.00752653	0.011336	0	0	0.0159184	0.0281293	0.0158439	0.0247264	0.0232645	0	0.0183573	0.0227106	0.0448828	0.00876785	0.0173151	0.0254037	0.0135027	0
174.8	0	0	0	0	0	0	0	0	0	0	0	0	0	0	0	0	0	0	0	0	0	0	0	0	0	0	0	0	0	0	0	0	0	0	0	0	0	0	0	0	0	0	0	0	0	0	0	0	0
175	0	0	0	0	0	0	0	0	0	0	0	0	0	0	0	0	0	0.0199028	0	0	0	0	0	0	0	0	0	0	0	0.00878179	0	0	0	0	0	0	0	0	0	0	0.00867782	0	0	0	0	0	0	0	0
175.2	0.187601	0.178612	0	0	1.82942	0.151196	0	0.190873	0.208131	0.314908	0.135123	0	0	0	0	0.171437	0	1.09526	0.527926	1.89565	5.83547	0.172333	0	0	0.116509	0.621267	0	0.211776	0.245241	0.05754	0.113225	0.0911839	0.0652871	0.259221	7.13595	0	0	0.867691	0.0795252	0.0617453	0.133437	0.076812	0.143308	0.11418	0.0443817	0.157798	0.674256	1.80722	1.41655
175.4	0	0	0	0	0	0	0	0	0	0	0	0	0	0	0	0	0	0	0	0	0	0	0	0	0	0	0	0	0	0	0	0	0	0	0	0	0	0	0	0	0	0	0	0	0	0	0	0	0
175.6	0	0	0	0.00812991	0	0	0	0	0	0	0.0031384	0	0	0	0.00341033	0	0	0	0.00496784	0	0.0144804	0	0	0	0.0087409	0	0.0204835	0	0.00666258	0.00326637	0	0	0	0	0	0	0	0	0.0068975	0	0.00560708	0	0	0.0106881	0	0	0	0	0
175.8	0	0	0	0	0	0	0	0	0	0	0	0	0	0	0	0	0	0	0	0	0	0	0	0	0	0	0	0	0	0	0	0	0	0	0	0	0	0	0	0	0	0	0	0	0	0	0	0	0
176	0	0	0	0	0	0.0513795	0	0	0.0204444	0	0	0	0	0	0	0	0	0	0	0	0	0	0	0	0	0	0.0159635	0	0	0	0	0	0	0	0	0	0	0	0	0	0	0	0.0342349	0	0	0	0	0	0
176.2	0.0152606	0.0194633	0.00825052	0	0.0814524	0	0	0.0185693	0	0	0.0222111	0	0	0	0	0.0260202	0	0	0.0417702	0.0880587	0.438071	0.0169088	0	0.0077889	0.0125804	0	0	0	0.0215691	0	0	0	0	0.0166694	0.410203	0	0.0111114	0.0569326	0	0.0219727	0	0	0	0	0	0.0131343	0	0.0886694	0
176.4	0	0	0	0	0	0	0	0	0	0	0	0	0	0	0	0	0	0	0	0	0	0	0	0	0	0	0	0	0	0	0	0	0	0	0	0	0	0	0	0	0	0	0	0	0	0	0	0	0
176.6	0	0	0	0	0	0	0	0	0.013718	0	0.00362353	0	0.00242776	0.00442344	0.00256051	0	0	0	0	0	0	0.0113922	0	0	0	0	0	0	0.0254812	0	0	0	0.00404751	0	0	0	0	0.0181808	0	0.0376797	0.0350094	0.0621016	0.0347594	0	0	0.00535784	0	0	0
176.8	0	0	0	0	0	0	0	0	0	0	0	0	0	0	0	0	0	0	0	0	0	0	0	0	0	0	0	0	0	0	0	0	0	0	0	0	0	0	0	0	0	0	0	0	0	0	0	0	0
177	0.103001	0	0.120944	0.117669	0	0.0915671	0.3113	0.0917972	0	0.100996	0.0762964	0	0.0972187	0.120269	0.179995	0.152451	0.126077	0.168491	0.157513	0.0998024	0.177901	0.153267	0.197677	0.0908753	0.0968848	0	0.034834	0	0.125302	0.134376	0.175838	0.179504	0.0551781	0.0548671	0	0.169391	0.0996176	0.168183	0.0725567	0.268975	0.132652	0.09443	0.146359	0.0731726	0.223067	0.0715718	0	1.34189	0
177.2	0	0	0	0	0	0	0	0	0	0	0	0	0	0	0	0	0	0	0	0	0	0	0	0	0	0	0	0	0	0	0	0	0	0	0	0	0	0	0	0	0	0	0	0	0	0	0	0	0
177.4	0	0	0	0	0	0	0	0	0	0	0	0	0	0	0	0	0	0	0	0	0	0	0	0	0	0	0	0	0	0	0	0	0	0	0	0	0	0	0	0	0	0	0	0	0	0	0	0	0
177.6	0	0	0	0.0130049	0	0	0	0	0	0	0	0	0.00332576	0	0.00729935	0	0	0	0.00944238	0	0	0	0.00420372	0	0	0	0	0	0	0	0	0.00995148	0	0	0	0	0	0.00917996	0	0	0	0	0	0	0	0	0	0.0147378	0
177.8	0	0	0	0	0	0	0	0	0	0	0	0	0	0	0	0	0	0	0	0	0	0	0	0	0	0	0	0	0	0	0	0	0	0	0	0	0	0	0	0	0	0	0	0	0	0	0	0	0
178	0.143915	3.28213	0.024632	2.78811	0	0.598022	3.83337	2.14828	1.48535	3.87713	3.47411	1.05217	3.38552	4.22991	3.33551	0.0612032	1.72569	1.26929	2.95225	0.108132	0.948726	2.88083	4.68468	3.09289	5.64901	0	0.00930384	0.531594	2.10776	3.70505	0.570857	0.511962	5.38787	6.46222	5.25735	1.61672	5.12453	3.48927	2.46308	0.0927504	0.263807	1.22622	0.0831992	1.2159	4.03565	2.18941	3.15927	3.96694	0.118522
178.2	0	0	0	0	0	0	0	0	0	0	0	0	0	0	0	0	0	0	0.0050392	0	0	0	0.00825587	0	0	0	0	0	0	0	0	0	0	0	0	0	0	0	0	0	0	0	0	0	0	0	0	0	0
178.4	0	0	0	0	0	0	0	0	0	0	0	0	0	0	0	0	0	0	0	0	0	0	0	0	0	0	0	0	0	0	0	0	0	0	0	0	0	0	0	0	0	0	0	0	0	0	0	0	0
178.6	0.0459783	0.380118	0	0.302168	0	0.0521453	0.47465	0.251829	0.132921	0.55818	0.471524	0	0.491364	0.632	0.550654	0	0.240357	0.167343	0.428709	0.0317259	0.0869736	0.406219	0.702402	0.386978	0.833413	0	0.037641	0	0.228516	0.529082	0.035583	0	0.680694	0.867891	0.68541	0.150154	0.732708	0.533483	0.275447	0	0	0.0746556	0.00625109	0	0.607192	0.2536	0.341921	0.509213	0
178.8	0	0	0	0	0	0	0	0	0	0	0	0	0	0	0	0	0	0	0	0	0	0	0	0	0	0	0	0	0	0	0	0	0	0	0	0	0	0	0	0	0	0	0	0	0	0	0	0	0
179	0	0	0	0	0	0	0.412616	0.489622	0.523651	0.470948	0.347745	0	0.45504	0.637299	0.803249	0	0.481431	0.293632	0.645022	0	0.208528	0.451254	0.538227	0.339692	0.523272	0	0	0	0.430695	0.506611	0.303433	0.144998	0.580233	0.44604	0.589106	0.293655	0.752873	0.73181	0.368156	0.260871	0.18755	0.345645	0	0	0.462142	0.544811	0.372174	0.632429	0
179.2	0	0	0	0	0	0	0	0	0	0	0	0.208858	0	0	0	0.402012	0	0	0	0	0	0	0.000572564	0	0	0	0	0.14784	0	0	0	0	0	0	0	0	0	0	0	0	0	0	0	0	0	0	0	0	0
179.4	0	0	0	0	0	0	0	0	0	0	0	0	0	0	0	0	0	0	0	0	0	0	0	0	0	0	0	0	0	0	0	0	0	0	0	0	0	0	0	0	0	0	0	0	0	0	0	0	0
179.6	0	0	0	0	0	0.0183673	0.0161735	0.0270106	0	0.0415851	0	0	0.0288039	0.0762386	0.140974	0	0.0455171	0	0	0	0.0104979	0.0260313	0.0961918	0.0221504	0.039627	0	0.00642033	0	0	0.0498567	0	0	0.0300811	0	0.0478362	0	0.0673823	0.0668805	0.0134097	0	0	0	0	0	0.0368919	0.02802	0	0.0349536	0
179.8	0	0	0	0	0	0	0	0	0	0	0	0	0	0	0	0	0	0	0	0	0	0	0	0	0	0	0	0	0	0	0	0	0	0	0	0	0	0	0	0	0	0	0	0	0	0	0	0	0
180	0	0.0427263	0	0.0967774	0	0.179448	0.0622016	0.487917	0.796387	0.0952834	0.0742823	0.0211084	0.101325	0.209623	0.374165	0	0.247337	0.0283212	0.274397	0	0.0380014	0.0893148	0.212414	0.0686422	0.0969316	0	0	0.027097	0.0582583	0.141819	0.0258222	0	0.126111	0.103425	0.249759	0.0433574	0.204391	0.401917	0.123565	0	0.0150748	0.0240238	0	0	0.108762	0.507215	0.0752485	0.0992356	0.0871671
180.2	0	0	0	0	0	0	0	0	0	0	0	0	0	0	0	0.0157999	0	0	0	0	0	0	0	0	0	0	0	0	0	0	0	0	0	0	0	0	0	0	0	0	0	0	0	0	0	0	0	0	0
180.4	0	0	0	0	0	0	0	0	0	0	0	0	0	0	0	0	0	0	0	0	0	0	0	0	0	0	0	0	0	0	0	0	0	0	0	0	0	0	0	0	0	0	0	0	0	0	0	0	0
180.6	0	0	0	0	0	0	0	0.019887	0.0627264	0	0	0	0	0.0132846	0.0406638	0	0.0171364	0.00347827	0.0188084	0	0	0.00440153	0.016462	0	0.00539295	0	0	0	0	0	0	0	0	0	0	0	0.0109954	0.0269291	0	0	0	0	0	0	0.00602213	0.0287768	0	0	0
180.8	0	0	0	0	0	0	0	0	0	0	0	0	0	0	0	0	0	0	0	0	0	0	0	0	0	0	0	0	0	0	0	0	0	0	0	0	0	0	0	0	0	0	0	0	0	0	0	0	0
181	0.10856	0	0	0	0	0	0	0.0410669	0	0	0	0	0.0238897	0.0392225	0.106611	0	0.0351251	0	0.0324333	0	0.0118207	0.0129774	0.011726	0	0	0	0.137746	0	0	0	0	0	0	0	0.0125142	0	0.0382244	0.0492187	0	0	0	0	0	0.0441485	0	0	0	0.0262868	0
181.2	0	0	0	0	0	0.102188	0	0	0	0	0	0	0	0	0	0.0302468	0	0	0	0	0	0	0.00214207	0	0.0229328	0	0	0	0	0	0	0.00830548	0	0	0	0	0	0	0	0	0.0154814	0	0.0196541	0	0	0.0854671	0	0	0
181.4	0	0	0	0	0	0	0	0	0	0	0	0	0	0	0	0	0	0	0	0	0	0	0	0	0	0	0	0	0	0	0	0	0	0	0	0	0	0	0	0	0	0	0	0	0	0	0	0	0
181.6	0	0	0	0	0	0.00461917	0	0	0	0	0	0	0	0	0.00785393	0	0.00569601	0	0.005278	0	0	0.00358232	0.00139709	0	0	0	0	0	0	0	0	0	0	0	0	0.00407078	0	0	0	0	0	0	0	0.0132479	0	0	0	0	0
181.8	0	0	0	0	0	0	0	0	0	0	0	0	0	0	0	0	0	0	0	0	0	0	0	0	0	0	0	0	0	0	0	0	0	0	0	0	0	0	0	0	0	0	0	0	0	0	0	0	0
182	0.152228	0	0	0	0	0	0	0	0	0	0	0	0	0	0.0029931	0	0	0	0	0	0	0	0	0	0	0	0.260056	0	0	0	0	0	0	0	0	0	0	0	0	0	0	0	0	0	0	0	0	0	0
182.2	0	0.0301729	0.0247386	0.0471837	0.0398448	0.0393394	0.0253965	0	0.0241138	0.0134178	0.0360886	0.0426381	0.0251952	0.0446862	0.0358049	0.073388	0.0522099	0.052901	0.0496376	0.108049	0.0290481	0.0265773	0	0.0216134	0.00897039	0	0	0.0456088	0.0633921	0.0455515	0.0274735	0.0509051	0.0244926	0.0173094	0	0.0437531	0.0378113	0.0295815	0.0338978	0.049617	0.0316223	0.0313093	0.0457604	0.0458145	0	0.0202941	0.0402152	0	0
182.4	0	0	0	0	0	0	0	0	0	0	0	0	0	0	0	0	0	0	0	0	0	0	0	0	0	0	0	0	0	0	0	0	0	0	0	0	0	0	0	0	0	0	0	0	0	0	0	0	0
182.6	0.0099982	0	0	0.00863945	0	0	0	0	0	0	0.00685867	0	0.00340869	0.00723934	0.0197458	0.0108625	0	0.0125963	0.0116355	0	0	0	0.00478005	0	0	0	0.0304371	0	0.00830527	0	0	0	0	0	0	0.00553959	0.00820314	0.00554242	0	0.00835404	0.00739654	0	0	0	0.00619816	0.00684924	0	0	0
182.8	0	0	0	0	0	0	0	0	0	0	0	0	0	0	0	0	0	0	0	0	0	0	0	0	0	0	0	0	0	0	0	0	0	0	0	0	0	0	0	0	0	0	0	0	0	0	0	0	0
183	0.695411	0	0	0	0.685257	0.197903	0.0906472	0.0761962	0.133743	0.162077	0.168715	0.280821	0.117326	0.109869	0.126598	0	0.191223	0.253404	0.13788	0	0.319092	0.172516	0.142022	0.330185	0	0	1.49202	0	0	0.162798	0.365864	0	0.0969213	0	0.125998	0.0628714	0.146153	0	0.0644782	0	0.319231	0	0.570481	0	0.18825	0.12258	0.0870314	0.0952543	0.173473
183.2	0	0	0.024445	0	0	0	0	0	0	0	0	0	0	0	0	0	0	0	0	0.0737579	0	0	0	0	0	0	0	0.061709	0	0	0	0	0	0	0	0	0	0	0	0.0626799	0	0	0	0	0	0	0	0	0
183.4	0	0	0	0	0	0	0	0	0	0	0	0	0	0	0	0	0	0	0	0	0	0	0	0	0	0	0	0	0	0	0	0	0	0	0	0	0	0	0	0	0	0	0	0	0	0	0	0	0
183.6	0.0916714	0	0.00891351	0.0293105	0	0.0257768	0	0.0190374	0	0.017776	0	0	0.00843262	0.00849953	0.0138459	0	0	0.0211734	0.0212975	0	0.0276783	0.0189049	0.0205491	0.0361324	0.0670819	0	0.313891	0	0	0.0166707	0.0371044	0	0.00883293	0.0209514	0	0	0.0208159	0	0	0	0.0303776	0	0.0664969	0.053092	0	0	0	0.0198432	0
183.8	0	0	0	0	0	0	0	0	0	0	0	0	0	0	0	0	0	0	0	0	0	0	0	0	0	0	0	0	0	0	0	0	0	0	0	0	0	0	0	0	0	0	0	0	0	0	0	0	0
184	0.140899	0	0	0	0	0.221224	0.0403291	0.0969738	0.163822	0.076421	0.0564662	0	0.0599976	0.0288321	0.0619207	0	0.0635829	0.335737	0.0409474	0	0.218603	0.057046	0.0778207	0.0618073	0	0	0.210315	0	0	0.0525133	0.0652438	0	0.0285654	0	0	0.0470221	0.0283965	0.0636697	0	0	0.0616722	0.0128625	0.41511	0	0.0743494	0.0944045	0	0.0471655	0
184.2	0	0	0	0	0	0	0	0	0	0	0	0	0	0	0	0	0	0	0	0	0	0	0	0	0	0	0	0	0	0	0	0	0	0	0	0	0	0	0	0	0	0	0	0	0	0	0	0	0
184.4	0	0	0	0	0	0	0	0	0	0	0	0	0	0	0	0	0	0	0	0	0	0	0	0	0	0	0	0	0	0	0	0	0	0	0	0	0	0	0	0	0	0	0	0	0	0	0	0	0
184.6	0	0	0	0	0	0.011131	0	0.00791124	0	0.00399315	0.00370359	0	0	0	0.00542068	0	0	0.0120943	0	0	0.0107702	0	0.00675523	0	0	0	0.0095382	0	0	0	0	0	0	0	0	0	0	0	0	0	0	0	0.0190526	0	0.00433233	0.00538373	0	0	0
184.8	0	0	0	0	0	0	0	0	0	0	0	0	0	0	0	0	0	0	0	0	0	0	0	0	0	0	0	0	0	0	0	0	0	0	0	0	0	0	0	0	0	0	0	0	0	0	0	0	0
185	0.303096	0.202575	0	0.296021	0.155971	0.25296	0.243589	0.161257	0.123021	0.0685042	0.131961	0.373276	0.0752826	0.115742	0.103039	0.321367	0.0779675	0.286225	0.190701	0.202571	0.233706	0.257288	0.083812	0.141842	0.0404174	0.175846	0.767561	0.377839	0.122267	0.121128	0.19304	0.388438	0.142898	0.0448774	0.114304	0.208691	0.134755	0.234048	0.157394	0.380476	0.328937	0.268248	0.221978	0.308318	0.0613028	0.10842	0.155092	0.247961	0.136303
185.2	0	0	0	0	0	0	0	0	0	0	0	0	0	0	0.001333	0	0	0	0	0	0	0	0	0	0	0	0.00347413	0	0	0	0	0	0	0	0	0	0	0	0	0	0	0	0	0	0	0	0	0	0
185.4	0	0	0	0	0	0	0	0	0	0	0	0	0	0	0	0	0	0	0	0	0	0	0	0	0	0	0	0	0	0	0	0	0	0	0	0	0	0	0	0	0	0	0	0	0	0	0	0	0
185.6	0	0.0115479	0	0.0237873	0	0.0135317	0	0.00607957	0	0.00536471	0	0	0.00364291	0.00592274	0.00966859	0	0	0.00796819	0.00995644	0	0.0154997	0.0125609	0	0	0	0	0	0	0	0.00711611	0.0124686	0.0256821	0	0	0	0	0.00631983	0.0155146	0	0.0233957	0.0175787	0	0	0	0	0.00381759	0	0	0
185.8	0	0	0	0	0	0	0	0	0	0	0	0	0	0	0	0	0	0	0	0	0	0	0	0	0	0	0	0	0	0	0	0	0	0	0	0	0	0	0	0	0	0	0	0	0	0	0	0	0
186	0.0212593	0.34084	0	0.222646	0	0.0705536	0.508817	0.243731	0.111391	0.59968	0.6039	0.109856	0.624047	1.0249	1.0848	0	0.520723	0.332215	0.702535	0	0.204302	0.448766	1.15356	0.3676	0.405851	0	0.0255802	0	0.361348	0.940608	0.154708	0.0633517	0.599982	0.761275	0.510092	0.193084	1.00451	0.643981	0.24597	0	0.0690907	0.0945482	0.030531	0.0439543	0.530543	0.170502	0.256213	0.338987	0
186.2	0	0	0	0	0	0	0	0	0	0	0	0	0	0	0	0	0	0	0	0	0	0	0	0	0	0	0	0	0	0	0	0	0	0	0	0	0	0	0	0	0	0	0	0	0	0	0	0	0
186.4	0	0	0	0	0	0	0	0	0	0	0	0	0	0	0	0	0	0	0	0	0	0	0	0	0	0	0	0	0	0	0	0	0	0	0	0	0	0	0	0	0	0	0	0	0	0	0	0	0
186.6	0.0179164	0.0350187	0	0.0226475	0	0	0.0677444	0.0216732	0.0114082	0.0960794	0.0997695	0	0.134001	0.273388	0.304251	0	0.0870942	0.0557631	0.148539	0	0.0321838	0.0598523	0.312843	0.0503516	0.055281	0	0.0197675	0	0.0527322	0.210343	0	0	0.0958092	0.101144	0.0758383	0	0.233899	0.132054	0	0.00513342	0	0	0.0113597	0.0148972	0.0932271	0.0108076	0.023249	0.0453232	0
186.8	0	0	0	0	0	0	0	0	0	0	0	0	0	0	0	0	0	0	0	0	0	0	0	0	0	0	0	0	0	0	0	0	0	0	0	0	0	0	0	0	0	0	0	0	0	0	0	0	0
187	0.0847633	0.237403	0	0.218298	0	0.138334	0.291739	0.26691	0.231017	0.382495	0.327253	0.159555	0.470445	0.671273	0.684394	0	0.349579	0.2652	0.579599	0.119943	0.19196	0.349448	0.687457	0.315089	0.37918	0.0365872	0.0915493	0.116551	0.266052	0.578986	0.133105	0	0.535686	0.452615	0.505646	0.224995	0.749151	0.606577	0.229788	0.055036	0.0821554	0.104853	0.0725456	0.0723061	0.355187	0.224755	0.239318	0.318967	0.0697741
187.2	0	0	0	0	0	0	0	0	0	0	0	0	0	0	0	0	0	0	0	0	0	0	0	0	0	0	0	0	0	0	0	0	0	0	0	0	0	0	0	0	0	0	0	0	0	0	0	0	0
187.4	0	0	0	0	0	0	0	0	0	0	0	0	0	0	0	0	0	0	0	0	0	0	0	0	0	0	0	0	0	0	0	0	0	0	0	0	0	0	0	0	0	0	0	0	0	0	0	0	0
187.6	0	0	0	0	0	0	0	0.017857	0	0.019038	0.0180868	0	0.0254486	0.0576488	0.0888546	0	0.0259757	0.00796968	0.0398842	0	0.00417023	0.0144563	0.0892619	0	0.0156654	0	0	0	0.0130295	0.0263112	0	0	0.0231605	0.0244424	0	0	0.0602197	0.0541634	0	0	0	0	0	0	0.0179929	0.00587005	0	0	0
187.8	0	0	0	0	0	0	0	0	0	0	0	0	0	0	0	0	0	0	0	0	0	0	0	0	0	0	0	0	0	0	0	0	0	0	0	0	0	0	0	0	0	0	0	0	0	0	0	0	0
188	0	0	0	0	0	0	0	0	0	0	0	0	0	0	0	0	0.0100658	0	0	0	0.0180013	0	0.080843	0	0	0	0	0	0	0	0	0	0	0	0	0	0	0	0	0	0	0	0	0	0	0	0	0	0
188.2	0.0773257	0.115618	0.133011	0.144504	0.07653	0.0978144	0.0734181	0	0	0.0449732	0.0928801	0.127305	0.0689242	0.106068	0	0.128564	0.15886	0.0957532	0.162759	0.211374	0.0709556	0.0749691	0	0.0786772	0.035819	0.0328067	0	0.0595882	0.110836	0.115096	0.0841985	0.127186	0.0703281	0.0776403	0	0.132857	0.107099	0	0.108995	0.0642925	0.0686038	0.0980364	0.108145	0.116798	0.0417841	0	0.115769	0	0
188.4	0	0	0	0	0	0	0	0	0	0	0	0	0	0	0	0	0	0	0	0	0	0	0	0	0	0	0	0	0	0	0	0	0	0	0	0	0	0	0	0	0	0	0	0	0	0	0	0	0
188.6	0.0123245	0	0	0.0266223	0	0.0145816	0.00907379	0	0	0.00809872	0.0167145	0.0236479	0.0115404	0.0220247	0	0.0224989	0.0199443	0.0163137	0.0243358	0.0293171	0.0153552	0.0199832	0	0.012193	0.00840209	0	0.00496929	0	0.0179845	0.0200239	0.0109969	0	0.00878918	0	0	0.0253387	0.0171599	0.0223676	0.0189954	0.0127601	0.0251202	0	0	0	0.00544045	0.0075541	0.0124016	0.00512527	0
188.8	0	0	0	0	0	0	0	0	0	0	0	0	0	0	0	0	0	0	0	0	0	0	0	0	0	0	0	0	0	0	0	0	0	0	0	0	0	0	0	0	0	0	0	0	0	0	0	0	0
189	0	0	0	0.0292153	0	0.0674603	0	0	0	0.0504225	0.0645209	0.0976533	0.219444	0.133408	0.169979	0	0.126247	0.162369	0.0662361	0	0.108117	0.0835936	0.0672291	0.153758	0	0	0.0689188	0.0802701	0.0758776	0.0867772	0.0569245	0	0.0287309	0	0	0.0719328	0.079371	0.060906	0.029345	0	0.0327574	0	0.0248308	0	0.0365971	0	0	0	0
189.2	0	0	0.0190222	0	0	0	0	0	0	0	0.0103791	0	0.014093	0.0190079	0.0210248	0	0	0	0	0.0309872	0	0	0.00519065	0	0	0	0	0	0	0	0	0	0.0120912	0	0	0	0.0112113	0	0	0	0	0	0	0.0156986	0	0	0	0	0
189.4	0	0	0	0	0	0	0	0	0	0	0	0	0	0	0	0	0	0	0	0	0	0	0	0	0	0	0	0	0	0	0	0	0	0	0	0	0	0	0	0	0	0	0	0	0	0	0	0	0
189.6	0.0177597	0.0247498	0	0.035802	0	0.0166574	0.0170029	0	0	0	0	0	0.00270044	0.00378977	0	0	0	0	0	0	0.00665047	0.00762832	0.00198886	0.0070371	0	0	0.00494869	0.0287382	0	0	0	0	0.00702486	0	0	0	0	0.0146003	0	0.016173	0.00963281	0	0	0.0467588	0	0	0	0	0
189.8	0	0	0	0	0	0	0	0	0	0	0	0	0	0	0	0	0	0	0	0	0	0	0	0	0	0	0	0	0	0	0	0	0	0	0	0	0	0	0	0	0	0	0	0	0	0	0	0	0
190	0.0870663	0	0	0	0	0	0	0	0	0	0	0	0	0	0	0	0	0	0	0	0.0086587	0	0	0	0	0	0.136922	0	0	0	0	0	0	0	0	0	0	0	0	0	0	0	0	0	0	0	0	0.0304872	0
190.2	0	0.0157696	0	0	0	0.0290871	0	0	0.0165219	0	0.0177881	0	0.0164334	0	0	0	0.0191789	0	0.0279961	0.0429085	0	0.0195416	0	0	0.00830874	0	0	0	0.0505065	0.0142658	0	0	0	0	0	0.0127038	0.0163887	0.0184262	0	0.0215121	0.0139957	0.0165894	0	0	0.00364689	0.0130124	0	0	0
190.4	0	0	0	0	0	0	0	0	0	0	0	0	0	0	0	0	0	0	0	0	0	0	0	0	0	0	0	0	0	0	0	0	0	0	0	0	0	0	0	0	0	0	0	0	0	0	0	0	0
190.6	0.00593196	0.0386937	0	0.0135641	0	0	0.0314866	0.0137966	0	0.0641129	0.059521	0	0.0414344	0.0809347	0.105263	0	0.0273573	0.0109362	0.0323451	0	0.00523983	0.0153112	0.120819	0	0.222929	0	0.00726964	0	0.011235	0.0633457	0	0	0.0421273	0.0879291	0.0623747	0.0202123	0.0729276	0.0313136	0.0153868	0	0	0	0	0	0.115936	0	0	0.0358315	0
190.8	0	0	0	0	0	0	0	0	0	0	0	0	0	0	0	0	0	0	0	0	0	0	0	0	0	0	0	0	0	0	0	0	0	0	0	0	0	0	0	0	0	0	0	0	0	0	0	0	0
191	1.02836	0.171884	0	0.104309	1.03141	0.148169	0.209605	0.1477	0.206755	0.298179	0.347899	0.379153	0.255603	0.198848	0.16252	0	0.219744	0.277309	0.161791	0	0.312375	0.380033	0.236846	0.585794	0.248124	0.318945	1.33529	0.0982869	0.176393	0.228319	0.658588	0	0.184408	0	0.164369	0.127633	0.208451	0.168548	0.154881	0.0385365	0.588527	0.116901	0.980352	0.238816	0.367443	0.114021	0.152737	0.221338	0.291568
191.2	0.00631578	0	0	0	0	0	0	0	0	0	0.00203472	0	0	0.00854981	0.00589614	0	0	0.0566562	0	0	0	0	0	0	0	0	0	0	0	0	0	0	0	0	0	0	0.00764971	0	0	0	0	0	0	0.0260018	0.00482266	0.00573619	0	0	0
191.4	0	0	0	0	0	0	0	0	0	0	0	0	0	0	0	0	0	0	0	0	0	0	0	0	0	0	0	0	0	0	0	0	0	0	0	0	0	0	0	0	0	0	0	0	0	0	0	0	0
191.6	0.0699177	0.00976388	0	0	0	0	0	0.0108527	0	0.019495	0.0175395	0.0187978	0.0169043	0.0188975	0.0328584	0	0.0129402	0.0105415	0.0107197	0	0	0.0186232	0.0271763	0.0350627	0.0440413	0	0.12306	0	0.00451496	0.0164032	0.0285242	0	0.0109458	0.0134056	0	0	0.0179294	0	0.00919228	0	0.0245873	0	0.0444852	0	0.0315065	0	0	0	0
191.8	0	0	0	0	0	0	0	0	0	0	0	0	0	0	0	0	0	0	0	0	0	0	0	0	0	0	0	0	0	0	0	0	0	0	0	0	0	0	0	0	0	0	0	0	0	0	0	0	0
192	0.0342631	0.027532	0	0.00917074	0	0.0535127	0.0333023	0.189428	0.0669349	0.0790976	0.0485329	0.0305669	0.0848362	0.0408772	0.0745228	0	0.0751743	0.0393339	0.0489194	0	0.0830614	0.0615471	0.0688062	0.0764208	0.0239014	0	0.0904458	0.0135959	0.0307639	0.0318692	0.0480443	0	0.0216426	0	0.0155341	0.0334682	0.027094	0.0459795	0.0458093	0	0.0436971	0	0.0512972	0	0.0828395	0.0415888	0.024208	0.0366278	0
192.2	0	0	0	0	0	0	0	0	0	0	0	0	0	0	0.00261078	0	0	0.00463456	0	0	0	0.00295679	0	0	0	0	0	0	0.0045856	0.00236099	0	0	0	0	0	0	0	0	0	0	0	0	0	0	0	0	0	0	0
192.4	0	0	0	0	0	0	0	0	0	0	0	0	0	0	0	0	0	0	0	0	0	0	0	0	0	0	0	0	0	0	0	0	0	0	0	0	0	0	0	0	0	0	0	0	0	0	0	0	0
192.6	0	0	0	0	0	0	0	0.014454	0	0.00540071	0	0	0.00517813	0.00194878	0.007139	0	0.00572833	0	0	0	0.0059282	0.00299753	0.00454348	0	0.00431463	0	0.00782263	0	0	0	0	0	0	0	0	0	0	0.00288256	0	0	0	0	0	0	0	0	0	0	0
192.8	0	0	0	0	0	0	0	0	0	0	0	0	0	0	0	0	0	0	0	0	0	0	0	0	0	0	0	0	0	0	0	0	0	0	0	0	0	0	0	0	0	0	0	0	0	0	0	0	0
193	0.105318	0.11677	0	0.139068	0	0.11319	0.145716	0.423241	0.152636	0.173408	0.112244	0.174968	0.260934	0.0997807	0.121685	0.148685	0.0832363	0.220623	0.0884373	0.149207	0.299056	0.336314	0.159353	0.199381	0.150699	0	0.0401315	0.316365	0.30179	0.139867	0.696917	0.0754618	0.0957438	0.0406946	0.0768154	0.311547	0.092903	0.170644	0.152071	0.536573	0.400097	0.0993366	0.271449	0.169325	0.271561	0.150025	0.166059	0.258682	0
193.2	0	0	0	0	0	0	0	0	0	0	0	0	0	0.00125893	0	0	0	0.0022969	0	0	0	0	0.000772385	0	0	0	0	0	0	0	0	0	0	0	0	0	0	0	0	0	0	0	0	0	0	0	0	0	0
193.4	0	0	0	0	0	0	0	0	0	0	0	0	0	0	0	0	0	0	0	0	0	0	0	0	0	0	0	0	0	0	0	0	0	0	0	0	0	0	0	0	0	0	0	0	0	0	0	0	0
193.6	0	0	0	0	0	0	0	0.0290592	0	0.00982621	0.00498064	0	0.00863083	0	0.00644154	0	0	0	0	0	0.0082752	0	0.00392652	0	0	0	0	0	0	0	0.0072036	0	0	0	0	0	0	0.00655875	0	0	0	0	0	0	0.00953097	0	0	0	0
193.8	0	0	0	0	0	0	0	0	0	0	0	0	0	0	0	0	0	0	0	0	0	0	0	0	0	0	0	0	0	0	0	0	0	0	0	0	0	0	0	0	0	0	0	0	0	0	0	0	0
194	0.0145267	0.389743	0	0.175806	0	0.332131	0.575069	0.625962	0.599335	0.607166	0.470656	0.124184	0.767427	0.81471	0.639207	0	0.227651	0.273439	0.583619	0	0.230041	0.48438	0.904423	0.445186	0.631526	0	0	0.0462938	0.427399	0.668947	0.19516	0.0448943	0.569865	0.66307	0.48322	0.241855	0.886426	0.63229	0.341305	0	0.140574	0.0947484	0.0795104	0.0723607	0.522782	0.418284	0.270601	0.49033	0
194.2	0	0	0	0	0	0	0	0	0	0	0	0	0	0	0	0.0147868	0	0	0	0	0	0	0	0	0	0	0	0	0	0	0	0	0	0	0	0	0	0	0	0	0	0	0	0	0	0	0	0	0
194.4	0	0	0	0	0	0	0	0	0	0	0	0	0	0	0	0	0	0	0	0	0	0	0	0	0	0	0	0	0	0	0	0	0	0	0	0	0	0	0	0	0	0	0	0	0	0	0	0	0
194.6	0	0	0	0	0	0.0274376	0.0341537	0.0519377	0.0670552	0.0492152	0.0320129	0	0.080754	0.0976469	0.0837873	0	0.0159478	0.0197763	0.0531125	0.0115338	0.0105742	0.039082	0.14188	0.0306822	0.0496883	0	0	0	0.0352248	0.0553392	0	0	0.0290419	0	0.0318165	0.01637	0.0867253	0.0508625	0	0	0	0	0	0.0317967	0.0490538	0.0450113	0	0.027147	0
194.8	0	0	0	0	0	0	0	0	0	0	0	0	0	0	0	0	0	0	0	0	0	0	0	0	0	0	0	0	0	0	0	0	0	0	0	0	0	0	0	0	0	0	0	0	0	0	0	0	0
195	0	0	0	0	0	0	0	0	0.0717246	0	0	0	0.0465553	0.066524	0.102385	0	0.0522518	0	0	0	0.0238401	0.0356134	0.0729442	0.0234489	0	0	0	0	0	0	0.0310526	0	0	0	0	0	0	0.063844	0	0	0	0	0	0	0.0278146	0	0	0	0
195.2	0.0210508	0.0396329	0.0125511	0	0	0.083446	0	0.0841219	0	0	0	0.0488904	0	0	0	0.0535307	0	0	0.0738072	0	0	0	0	0	0	0	0	0.0279745	0.0388801	0	0	0	0	0.0270281	0	0	0	0	0	0	0	0	0	0	0	0.0759864	0.0257631	0	0
195.4	0	0	0	0	0	0	0	0	0	0	0	0	0	0	0	0	0	0	0	0	0	0	0	0	0	0	0	0	0	0	0	0	0	0	0	0	0	0	0	0	0	0	0	0	0	0	0	0	0
195.6	0	0	0	0	0	0	0	0	0	0	0	0	0	0.00166422	0.00581341	0	0	0.00331922	0	0	0	0	0.00329998	0	0	0	0	0	0.00693741	0	0	0	0	0	0	0	0	0	0	0	0	0	0	0	0.00207928	0	0	0	0
195.8	0	0	0	0	0	0	0	0	0	0	0	0	0	0	0	0	0	0	0	0	0	0	0	0	0	0	0	0	0	0	0	0	0	0	0	0	0	0	0	0	0	0	0	0	0	0	0	0	0
196	0	0	0	0	0	0	0	0	0	0	0	0	0	0	0	0	0	0	0	0	0.00770357	0	0	0	0	0	0	0	0	0	0	0	0	0	0	0	0	0	0	0	0	0	0	0	0	0	0	0	0
196.2	0.261942	0.320844	0.302617	0.350761	0.253448	0.299572	0.173954	0.166506	0.243225	0.0887256	0.19013	0.257122	0.223628	0.218321	0.119289	0.327184	0.138573	0.137946	0.25673	0.462714	0.166822	0.241416	0.0442269	0.252599	0.14541	0.131905	0.0391703	0.12895	0.263949	0.178709	0.242615	0.278722	0.241559	0.189549	0.123363	0.247662	0.168629	0.18987	0.307432	0.196921	0.256868	0.402098	0.369192	0.418115	0.0964142	0.217966	0.299427	0.131274	0.0692128
196.4	0	0	0	0	0	0	0	0	0	0	0	0	0	0	0	0	0	0	0	0	0	0	0	0	0	0	0	0	0	0	0	0	0	0	0	0	0	0	0	0	0	0	0	0	0	0	0	0	0
196.6	0.0254335	0.0240096	0.0297522	0.0294789	0	0.0275664	0	0.0137856	0.0212822	0	0.014948	0.0206381	0.0246976	0.0269287	0.012213	0.0343838	0.0125347	0	0.0217762	0.0436181	0.0175431	0.0269543	0.00333177	0	0.0192784	0.0202011	0	0	0.0363905	0.0178742	0.020317	0.0231272	0.0232214	0.0221862	0	0	0.0125518	0.0216116	0.0294991	0.0174271	0.0263598	0.0301288	0.0443284	0.0316332	0.0092762	0.0142577	0.035715	0.0154772	0
196.8	0	0	0	0	0	0	0	0	0	0	0	0	0	0	0	0	0	0	0	0	0	0	0	0	0	0	0	0	0	0	0	0	0	0	0	0	0	0	0	0	0	0	0	0	0	0	0	0	0
197	0	0	0	0	0	0	0	0	0	0	0	0	0	0	0	0	0.00496805	0.014673	0	0	0	0.00903619	0	0.0267122	0	0	0	0	0.00322716	0.00409878	0	0	0	0	0	0	0	0	0.00472162	0	0	0	0	0	0	0	0	0	0
197.2	0.021733	0.0212285	0.0216183	0.017841	0	0.109448	0.0100948	0	0.021602	0.00957855	0	0	0.026102	0.0266371	0.0298758	0.0462988	0.0264966	0.0437799	0.0287632	0.0272325	0.0290925	0.0162196	0.0101501	0	0	0	0	0.0126556	0.0315217	0.0213292	0.0266954	0.0344602	0.0188475	0.00841497	0	0	0	0	0	0	0	0	0.0318367	0.010758	0	0.0942522	0	0	0
197.4	0	0	0	0	0	0	0	0	0	0	0	0	0	0	0	0	0	0	0	0	0	0	0	0	0	0	0	0	0	0	0	0	0	0	0	0	0	0	0	0	0	0	0	0	0	0	0	0	0
197.6	0.00280119	0	0	0	0	0	0	0	0	0	0	0.00482436	0	0	0.00285572	0	0	0	0.00489709	0	0	0	0.000827576	0	0	0	0	0	0	0	0	0	0	0	0	0	0	0	0	0	0	0	0	0	0	0	0	0	0
197.8	0	0	0	0	0	0	0	0	0	0	0	0	0	0	0	0	0	0	0	0	0	0	0	0	0	0	0	0	0	0	0	0	0	0	0	0	0	0	0	0	0	0	0	0	0	0	0	0	0
198	0	0	0	0	0	0	0	0	0	0	0	0	0	0	0	0	0	0	0	0	0	0	0	0	0	0	0	0	0	0	0	0	0	0	0	0	0	0	0	0	0	0	0	0	0	0	0	0.0156454	0
198.2	0	0.0203404	0.0176372	0.025121	0	0.0255944	0	0.0105121	0	0	0	0	0.0239068	0.0244813	0.0396648	0.0295742	0	0.023912	0.020347	0.0308717	0.0134064	0.015279	0.0153193	0.0225395	0.00629806	0	0	0	0.0236668	0.0270029	0	0	0.0140131	0	0	0.0184168	0.0138442	0	0.0151928	0.0183828	0	0.0234569	0.025139	0.0107926	0.00796188	0	0.0298681	0	0
198.4	0	0	0	0	0	0	0	0	0	0	0	0	0	0	0	0	0	0	0	0	0	0	0	0	0	0	0	0	0	0	0	0	0	0	0	0	0	0	0	0	0	0	0	0	0	0	0	0	0
198.6	0	0.0606871	0	0.0226522	0	0	0.0713296	0.0276515	0.00967601	0.0807893	0.0690449	0	0.0824798	0.0933617	0.0700847	0	0.0178596	0.0126197	0.0404199	0	0.00544758	0.0312396	0.121785	0.0412479	0.591312	0	0	0	0.0145352	0.0650161	0	0	0.0780413	0.144604	0.106829	0.0214455	0.105199	0.0467112	0.0404798	0	0	0	0	0	0.173234	0.0284372	0.0396427	0.0790526	0
198.8	0	0	0	0	0	0	0	0	0	0	0	0	0	0	0	0	0	0	0	0	0	0	0	0	0	0	0	0	0	0	0	0	0	0	0	0	0	0	0	0	0	0	0	0	0	0	0	0	0
199	0.10745	0.0489227	0	0	0	0	0.0495292	0	0	0	0	0	0.0230592	0.0346794	0.0480836	0	0	0.0298542	0	0	0.0364051	0.0293099	0.039934	0	0.0842886	0	0.162584	0	0	0.0406705	0.050697	0	0.0166433	0	0	0.026044	0.0505173	0	0	0	0.0300914	0	0.0369425	0	0.0629814	0	0	0.0786743	0.0337859
199.2	0	0	0.0182829	0	0	0.0435322	0.00958802	0	0.0299417	0	0	0	0	0	0	0	0	0	0.0514988	0	0	0	0	0	0	0	0.0132179	0.0376056	0.0287266	0	0	0	0	0	0	0.0119978	0	0.00356087	0	0	0	0	0	0	0	0	0.0387544	0	0
199.4	0	0	0	0	0	0	0	0	0	0	0	0	0	0	0	0	0	0	0	0	0	0	0	0	0	0	0	0	0	0	0	0	0	0	0	0	0	0	0	0	0	0	0	0	0	0	0	0	0
199.6	0	0	0	0	0	0	0	0	0	0	0	0	0	0.00511059	0.00769813	0	0.00398003	0	0	0	0	0	0.00485093	0	0.0100569	0	0.0126027	0	0	0	0	0	0	0	0	0	0	0.00381857	0	0	0	0	0	0	0.00498601	0	0	0.00685494	0
199.8	0	0	0	0	0	0	0	0	0	0	0	0	0	0	0	0	0	0	0	0	0	0	0	0	0	0	0	0	0	0	0	0	0	0	0	0	0	0	0	0	0	0	0	0	0	0	0	0	0
200	0.0703267	0	0	0	0	0	0.0261136	0.178545	0	0.0746856	0	0	0.0782637	0.00967876	0.0234455	0	0.0338322	0.0677004	0.0206252	0	0.128609	0.0378852	0.0629324	0.0368452	0	0	0.0840915	0	0	0.0109596	0.0445409	0	0	0	0	0	0	0.0179179	0.0141158	0	0.0223791	0	0.0776226	0	0.100616	0.0141963	0	0.106663	0
200.2	0	0	0	0	0	0	0	0	0	0	0	0	0	0	0.000685527	0	0	0.00385592	0	0	0	0	0	0	0	0	0	0	0	0	0	0	0	0	0	0	0	0	0	0	0	0	0	0	0	0	0	0	0
200.4	0	0	0	0	0	0	0	0	0	0	0	0	0	0	0	0	0	0	0	0	0	0	0	0	0	0	0	0	0	0	0	0	0	0	0	0	0	0	0	0	0	0	0	0	0	0	0	0	0
200.6	0	0	0	0	0	0	0	0	0	0	0	0	0.00355424	0	0	0	0	0	0	0	0.00617165	0	0	0	0	0	0	0	0	0	0	0	0	0	0	0	0	0	0	0	0	0	0	0	0.00469756	0.00165572	0	0.00812213	0
200.8	0	0	0	0	0	0	0	0	0	0	0	0	0	0	0	0	0	0	0	0	0	0	0	0	0	0	0	0	0	0	0	0	0	0	0	0	0	0	0	0	0	0	0	0	0	0	0	0	0
201	0.278083	0.129234	0.255151	0	0	0.105427	0.149138	1.04738	0.137908	0.325512	0.205323	0.0981896	0.39053	0.084026	0.139587	0	0.101107	0.160845	0.0611371	0	0.312445	0.214146	0.201894	0.243131	0.101846	0	0.161309	0	0.167753	0.0875596	0.17864	0.0272867	0.0560069	0.0382467	0	0.199676	0.0753974	0.10211	0.156996	0	0.128298	0.0347527	0.101855	0	0.370276	0.166306	0.102229	0.182758	0
201.2	0	0	0	0	0	0	0	0	0	0	0	0	0	0	0	0	0	0	0	0	0	0	0	0	0	0	0	0	0	0	0	0	0	0	0	0	0	0	0	0	0	0	0	0	0	0	0	0	0
201.4	0	0	0	0	0	0	0	0	0	0	0	0	0	0	0	0	0	0	0	0	0	0	0	0	0	0	0	0	0	0	0	0	0	0	0	0	0	0	0	0	0	0	0	0	0	0	0	0	0
201.6	0	0	0	0	0	0	0	0.0471632	0	0.0148406	0	0	0.021753	0	0	0	0	0	0	0	0.0164668	0.00668108	0.0108796	0.00689525	0	0	0	0	0.00476281	0	0	0	0	0	0	0.00435428	0	0	0	0	0	0	0	0	0.0121374	0	0	0	0
201.8	0	0	0	0	0	0	0	0	0	0	0	0	0	0	0	0	0	0	0	0	0	0	0	0	0	0	0	0	0	0	0	0	0	0	0	0	0	0	0	0	0	0	0	0	0	0	0	0	0
202	0.0212046	0.14181	0.00899096	0	0	0.893935	0.257221	1.16864	1.70517	0.310699	0.180561	0.13971	0.350815	0.0410425	0.112246	0	0.0191556	0.136455	0.0117111	0	0.159966	0.266534	0.331148	0.351073	0.17604	0	0.0155281	0.0279269	0.232431	0.0969824	0.193592	0	0.0454656	0.0595455	0	0.209335	0.0195922	0.182071	0.203077	0	0.148801	0	0.218798	0.0204386	0.247778	1.11354	0.0650991	0.214684	0
202.2	0	0	0	0	0	0	0	0	0	0	0	0	0	0	0	0	0	0	0	0	0	0	0	0	0	0	0	0	0	0	0	0	0	0	0	0	0	0	0	0	0	0	0	0	0	0	0	0	0
202.4	0	0	0	0	0	0	0	0	0	0	0	0	0	0	0	0	0	0	0	0	0	0	0	0	0	0	0	0	0	0	0	0	0	0	0	0	0	0	0	0	0	0	0	0	0	0	0	0	0
202.6	0	0	0	0	0	0.0543068	0.0128307	0.0810518	0	0.0111027	0.00605231	0	0.0219822	0	0.00709425	0	0	0.0049746	0	0	0.00502158	0.0110403	0.0257587	0.0097429	0.00558493	0	0	0	0	0	0.00879458	0	0	0	0	0	0	0.00776817	0	0	0	0	0	0	0.0116472	0.0746752	0	0	0
202.8	0	0	0	0	0	0	0	0	0	0	0	0	0	0	0	0	0	0	0	0	0	0	0	0	0	0	0	0	0	0	0	0	0	0	0	0	0	0	0	0	0	0	0	0	0	0	0	0	0
203	0.20073	0.0903979	0	0.0671491	0.154094	0.0854416	0.137385	0.671011	0.100052	0.301612	0.139371	0.132627	0.453967	0.0786418	0.109759	0	0.181542	0.168875	0.0955167	0	0.659516	0.202758	0.142357	0.208253	0.0704382	0.0568082	0.997723	0.259288	0.181892	0.0762841	0.382355	0	0.0508395	0	0.0941644	0.415214	0.0872735	0.138183	0.118051	0	0.198375	0	0.100506	0	0.387877	0.0982328	0.182967	0.194475	0.261715
203.2	0	0	0	0	0	0	0	0	0	0	0	0	0	0	0	0	0	0	0	0	0	0	0	0	0	0	0	0	0	0	0	0	0	0	0	0	0	0	0	0	0	0	0	0	0	0	0	0	0
203.4	0	0	0	0	0	0	0	0	0	0	0	0	0	0	0	0	0	0	0	0	0	0	0	0	0	0	0	0	0	0	0	0	0	0	0	0	0	0	0	0	0	0	0	0	0	0	0	0	0
203.6	0	0	0	0	0	0	0	0	0	0	0	0	0.00128968	0	0	0	0	0	0	0	0	0	0.00144904	0	0	0	0.0231056	0	0	0	0	0	0	0	0	0	0	0	0.00338726	0	0	0	0	0	0.00203313	0	0	0	0
203.8	0	0	0	0	0	0	0	0	0	0	0	0	0	0	0	0	0	0	0	0	0	0	0	0	0	0	0	0	0	0	0	0	0	0	0	0	0	0	0	0	0	0	0	0	0	0	0	0	0
204	0	0	0	0	0	0	0	0	0	0.0128864	0	0	0.0173681	0	0	0	0	0	0	0	0.0332823	0	0	0	0	0	0.0682314	0	0	0	0	0	0	0	0	0	0	0	0	0	0	0	0	0	0.0124314	0	0	0	0
204.2	0	0.0194684	0.0302786	0.0259375	0	0.03735	0.0140519	0	0	0	0.0234283	0.0256165	0	0.0373988	0.0319016	0.0379367	0.0347437	0.0290668	0.0451131	0.0544348	0	0	0.00686102	0	0.0104451	0	0	0	0.0314592	0.0391377	0	0.0298766	0.019405	0.0153339	0.0182642	0	0.0223362	0.0265301	0.0253241	0.0249684	0	0.0271904	0	0.0355948	0	0	0.0197654	0	0
204.4	0	0	0	0	0	0	0	0	0	0	0	0	0	0	0	0	0	0	0	0	0	0	0	0	0	0	0	0	0	0	0	0	0	0	0	0	0	0	0	0	0	0	0	0	0	0	0	0	0
204.6	0	0	0	0	0	0	0	0	0	0	0	0	0.00392746	0.00635743	0.00596663	0	0	0.00430564	0.00557788	0	0	0	0	0	0	0	0	0	0.0104833	0.00846341	0	0	0	0	0	0.0028905	0.00274637	0.0042218	0	0	0	0	0	0	0	0	0	0	0
204.8	0	0	0	0	0	0	0	0	0	0	0	0	0	0	0	0	0	0	0	0	0	0	0	0	0	0	0	0	0	0	0	0	0	0	0	0	0	0	0	0	0	0	0	0	0	0	0	0	0
205	0.0163507	0	0	0	0	1.18521	0.388998	0	1.3	0	0	0	0.571538	0	0.211634	0	0	0.394539	0	0	0.50544	0.297501	0.161184	0.373096	0	0	0	0.434765	0.354746	0.169991	0.584427	0	0	0	0	0.711682	0	0.272115	0.303712	0	0.516466	0	0.447239	0	0.320494	0	0	0	0
205.2	0.110755	0	0.071199	0.100251	0.244674	0	0	0	0	0	0	0.517092	0	0	0	0.092888	0	0	0.107639	0.167578	0	0	0	0	0	0.108903	0	0	0	0	0	0.1007	0	0	0	0	0	0	0	0.102726	0	0	0	0	0	0	0	0	0
205.4	0	0	0	0	0	0	0	0	0	0	0	0	0	0	0	0	0	0	0	0	0	0	0	0	0	0	0	0	0	0	0	0	0	0	0	0	0	0	0	0	0	0	0	0	0	0	0	0	0
205.6	0.0103398	0	0	0	0	0	0	0.00892275	0	0.00575031	0	0	0.00832749	0.0117566	0.0062371	0	0	0	0.00627941	0	0.00449166	0	0	0	0	0	0	0	0.00612938	0.00699111	0	0	0	0	0	0	0.00320736	0	0	0	0.016467	0	0.0157417	0	0	0	0	0.00964299	0
205.8	0	0	0	0	0	0	0	0	0	0	0	0	0	0	0	0	0	0	0	0	0	0	0	0	0	0	0	0	0	0	0	0	0	0	0	0	0	0	0	0	0	0	0	0	0	0	0	0	0
206	0	0	0	0	0	0	0	0	0	0	0	0	0	0	0	0	0	0	0	0	0	0	0	0	0	0	0	0	0	0	0	0	0	0	0	0.0257322	0	0	0	0	0	0	0	0	0	0	0	0	0
206.2	0	0.0103375	0	0	0	0.0397556	0	0	0	0.0212305	0.0293739	0.0198642	0	0.0394414	0.0768889	0	0.0482731	0.0592531	0.0321008	0	0.0323011	0	0.0409557	0.0274174	0	0	0	0.0234152	0.0201543	0.0207118	0.0446654	0	0.0142838	0	0	0	0.0222052	0.0237368	0	0	0	0	0	0	0.0293435	0.030441	0	0.0807845	0
206.4	0	0	0	0	0	0	0	0	0	0	0	0	0	0	0	0	0	0	0	0	0	0	0	0	0	0	0	0	0	0	0	0	0	0	0	0	0	0	0	0	0	0	0	0	0	0	0	0	0
206.6	0	0	0	0	0	0	0	0	0	0	0	0	0	0	0.00768304	0	0	0.0038359	0	0	0	0	0.00451143	0	0	0	0	0	0	0.00315519	0	0	0	0	0	0	0	0	0	0	0	0	0	0	0	0	0	0	0
206.8	0	0	0	0	0	0	0	0	0	0	0	0	0	0	0	0	0	0	0	0	0	0	0	0	0	0	0	0	0	0	0	0	0	0	0	0	0	0	0	0	0	0	0	0	0	0	0	0	0
207	0.0396549	0.0124191	0	0	0	0	0.0311031	0	0	0.0304539	0	0	0.0513764	0.0331986	0.0470698	0	0	0.0460758	0.0284181	0	0.0337466	0.0366819	0.0510419	0	0.0179089	0.0251051	0.1336	0	0	0.0257656	0.0599305	0	0	0	0	0.0286732	0	0.0235809	0	0.0136889	0.0418336	0	0	0	0.036873	0	0	0.132378	0
207.2	0	0	0	0	0	0	0	0	0	0	0.00480784	0	0	0	0	0	0	0	0	0	0	0	0.000706768	0	0	0	0	0.0237429	0	0	0	0	0	0	0	0	0	0	0	0	0	0	0	0	0	0	0	0	0
207.4	0	0	0	0	0	0	0	0	0	0	0	0	0	0	0	0	0	0	0	0	0	0	0	0	0	0	0	0	0	0	0	0	0	0	0	0	0	0	0	0	0	0	0	0	0	0	0	0	0
207.6	0	0	0	0	0	0	0	0	0	0	0	0	0.00172318	0	0	0	0	0	0	0	0	0	0	0	0	0	0	0	0	0.00171308	0	0	0	0	0	0	0	0	0	0	0	0	0	0	0	0	0	0	0
207.8	0	0	0	0	0	0	0	0	0	0	0	0	0	0	0	0	0	0	0	0	0	0	0	0	0	0	0	0	0	0	0	0	0	0	0	0	0	0	0	0	0	0	0	0	0	0	0	0	0
208	0	0	0	0	0	0	0.0950708	0	0	0.0206483	0.00940207	0	0.0139343	0	0.0149739	0	0	0.0162927	0	0	0.00706811	0.0202827	0.070253	0	0.0443796	0	0	0	0.0107519	0	0.0122193	0	0	0	0	0.00810446	0.00593314	0.00843229	0	0	0	0	0	0	0.0417558	0	0.00653892	0.452061	0
208.2	0	0	0	0	0	0	0	0	0	0	0	0	0	0	0	0	0	0	0	0	0	0	0	0	0	0	0	0	0	0	0	0	0	0	0	0	0	0	0	0	0	0	0	0	0	0	0	0	0
208.4	0	0	0	0	0	0	0	0	0	0	0	0	0	0	0	0	0	0	0	0	0	0	0	0	0	0	0	0	0	0	0	0	0	0	0	0	0	0	0	0	0	0	0	0	0	0	0	0	0
208.6	0.0094296	0.00801565	0.0177667	0.0126528	0	0	0	0	0	0	0	0	0.00409924	0	0.00393012	0	0.00494904	0	0.00360709	0	0	0	0.00306844	0	0	0	0	0	0	0.0062977	0	0.00777094	0	0	0	0.0169992	0	0	0	0	0	0	0	0	0.00355991	0	0	0.0207138	0
208.8	0	0	0	0	0	0	0	0	0	0	0	0	0	0	0	0	0	0	0	0	0	0	0	0	0	0	0	0	0	0	0	0	0	0	0	0	0	0	0	0	0	0	0	0	0	0	0	0	0
209	0	0	0	0	0	0	0	0	0	0	0	0	0.00723323	0	0.014655	0	0	0	0	0	0	0	0.00805184	0	0	0	0	0	0	0	0.0113168	0	0	0	0	0	0	0	0	0	0	0	0	0	0	0	0	0.0109056	0
209.2	0	0	0.00857571	0	0	0	0	0	0	0	0	0.0142878	0	0	0	0	0	0	0	0.0101814	0	0	0	0	0	0	0	0	0	0	0	0	0	0	0	0.015939	0	0	0	0	0	0	0	0	0	0.0341832	0	0	0
209.4	0	0	0	0	0	0	0	0	0	0	0	0	0	0	0	0	0	0	0	0	0	0	0	0	0	0	0	0	0	0	0	0	0	0	0	0	0	0	0	0	0	0	0	0	0	0	0	0	0
209.6	0	0	0	0	0	0	0	0	0	0	0	0	0	0	0	0	0	0	0.00239592	0	0	0	0	0	0	0	0	0	0	0	0	0	0	0	0	0	0	0	0	0	0	0	0	0	0	0	0	0	0
209.8	0	0	0	0	0	0	0	0	0	0	0	0	0	0	0	0	0	0	0	0	0	0	0	0	0	0	0	0	0	0	0	0	0	0	0	0	0	0	0	0	0	0	0	0	0	0	0	0	0
210	0	0	0	0	0	0	0	0	0	0	0	0	0	0	0	0	0.00206838	0	0	0	0	0	0	0	0	0	0	0	0	0	0	0	0	0	0	0	0	0	0	0	0	0	0	0	0	0	0	0	0
210.2	0.145751	0.18183	0.270126	0.23955	0.14435	0.126308	0.0868942	0.0887494	0.111996	0.0496454	0.129686	0.131212	0.130704	0.144215	0.133343	0.196504	0.200826	0.127598	0.215314	0.287364	0.111045	0.109666	0.0457043	0.126938	0.0799061	0.0465947	0.0348889	0.0548641	0.196782	0.170126	0.156738	0.304828	0.142208	0.0821047	0.0617436	0.184563	0.12779	0.111034	0.180266	0.131452	0.152646	0.278456	0.193374	0.15791	0.0848806	0.0864988	0.118775	0.0485024	0
210.4	0	0	0	0	0	0	0	0	0	0	0	0	0	0	0	0	0	0	0	0	0	0	0	0	0	0	0	0	0	0	0	0	0	0	0	0	0	0	0	0	0	0	0	0	0	0	0	0	0
210.6	0.0216338	0.0352576	0.0528146	0.0529359	0	0.0215831	0.0167787	0	0.0224293	0.0121073	0	0.0193955	0.0246318	0.0304261	0.0347405	0.0249751	0.0486204	0.0358311	0.0474063	0.0594422	0.0284514	0.0334358	0.0106156	0.0333639	0.0137384	0	0.00527278	0	0.0390496	0.0357771	0.0327121	0.0598204	0.0390759	0.0168323	0.0137782	0.0405463	0.0247323	0.0210328	0.0319651	0.0207544	0	0.0504664	0.0671056	0.0353798	0.0152864	0.0134091	0.0219168	0.00805767	0
210.8	0	0	0	0	0	0	0	0	0	0	0	0	0	0	0	0	0	0	0	0	0	0	0	0	0	0	0	0	0	0	0	0	0	0	0	0	0	0	0	0	0	0	0	0	0	0	0	0	0
211	0	0	0	0	0	0	0	0	0	0	0	0	0	0	0	0	0	0	0	0	0	0	0	0.00346705	0	0	0.00782287	0	0	0	0	0	0	0	0	0	0	0	0	0	0	0	0	0	0	0	0	0	0
211.2	0	0.0198444	0.0339524	0.0353965	0	0.0750274	0.0112477	0	0	0	0	0.02253	0.0199102	0.0315797	0.0244192	0.0384814	0.0229439	0	0.0361039	0.0363544	0.0113937	0.0236727	0.00689616	0.0292006	0.0092466	0.00906177	0	0	0.0587777	0.0259286	0	0.0389148	0	0	0.00965269	0.0340769	0.0215007	0.0201369	0.0265585	0.0275993	0.0204586	0.027565	0.0333748	0.0196394	0.0106478	0	0.0243712	0	0
211.4	0	0	0	0	0	0	0	0	0	0	0	0	0	0	0	0	0	0	0	0	0	0	0	0	0	0	0	0	0	0	0	0	0	0	0	0	0	0	0	0	0	0	0	0	0	0	0	0	0
211.6	0.00889787	0	0	0	0	0	0	0	0	0	0	0	0	0.0014897	0.00135111	0	0	0.00214541	0	0	0	0	0	0	0	0	0.0158839	0	0	0.00131784	0	0	0	0	0	0	0	0	0	0	0	0	0	0	0.00449224	0	0	0	0
211.8	0	0	0	0	0	0	0	0	0	0	0	0	0	0	0	0	0	0	0	0	0	0	0	0	0	0	0	0	0	0	0	0	0	0	0	0	0	0	0	0	0	0	0	0	0	0	0	0	0
212	0	0	0	0	0	0	0	0	0	0	0	0	0	0	0	0	0	0	0	0	0	0	0	0	0	0	0.00910826	0	0	0	0	0	0	0	0	0	0	0	0	0	0	0	0	0	0	0	0	0	0
212.2	0	0.00411713	0	0.0108969	0	0	0.00967639	0	0	0.00189084	0	0	0	0.0061699	0	0	0	0	0.00935232	0	0	0	0	0	0	0	0	0	0.0102387	0	0	0	0	0	0	0.00591377	0	0	0.0103284	0.00575498	0	0	0	0	0	0	0	0.00449646	0
212.4	0	0	0	0	0	0	0	0	0	0	0	0	0	0	0	0	0	0	0	0	0	0	0	0	0	0	0	0	0	0	0	0	0	0	0	0	0	0	0	0	0	0	0	0	0	0	0	0	0
212.6	0	0	0	0	0	0	0	0	0	0	0	0	0	0	0.00071104	0	0	0	0	0	0	0	0	0	0	0	0	0	0	0	0	0	0	0	0	0	0	0	0	0	0	0	0	0	0	0	0	0	0
212.8	0	0	0	0	0	0	0	0	0	0	0	0	0	0	0	0	0	0	0	0	0	0	0	0	0	0	0	0	0	0	0	0	0	0	0	0	0	0	0	0	0	0	0	0	0	0	0	0	0
213	0	0	0	0	0	0	0	0	0	0	0	0	0	0	0	0	0	0	0	0	0	0	0	0	0	0	0	0	0	0	0	0	0	0	0	0	0	0	0	0	0	0	0	0	0	0	0	0	0
213.2	0	0	0	0	0	0	0	0	0	0	0	0	0.0102266	0	0.0122328	0	0	0	0	0.00683656	0	0	0	0	0	0	0	0	0	0	0	0	0	0	0	0	0	0	0	0	0	0	0	0	0.00470665	0.0295997	0	0	0
213.4	0	0	0	0	0	0	0	0	0	0	0	0	0	0	0	0	0	0	0	0	0	0	0	0	0	0	0	0	0	0	0	0	0	0	0	0	0	0	0	0	0	0	0	0	0	0	0	0	0
213.6	0	0	0	0	0	0	0	0	0	0	0	0	0	0	0	0	0	0	0	0	0	0	0.00148174	0	0	0	0	0	0	0	0	0	0	0	0	0	0	0	0	0	0	0	0	0	0	0	0	0	0
213.8	0	0	0	0	0	0	0	0	0	0	0	0	0	0	0	0	0	0	0	0	0	0	0	0	0	0	0	0	0	0	0	0	0	0	0	0	0	0	0	0	0	0	0	0	0	0	0	0	0
214	0	0	0	0	0	0	0	0	0	0	0	0	0	0	0	0	0	0	0	0	0	0	0.037359	0	0	0.115597	0	0	0	0	0	0	0	0	0	0	0	0	0	0	0	0	0	0	0	0	0	0.174947	0
214.2	0.0165821	0	0.00497578	0	0	0	0	0.0252037	0	0.0183741	0	0	0.0305338	0	0.0474342	0	0.0321024	0.0223578	0.0331492	0	0	0.0229561	0	0.0282148	0.028041	0	0.022482	0	0	0.0259768	0.0227614	0	0	0	0.0096798	0.00564598	0.0287278	0.0188113	0	0	0	0	0	0	0	0.021947	0	0	0
214.4	0	0	0	0	0	0	0	0	0	0	0	0	0	0	0	0	0	0	0	0	0	0	0	0	0	0	0	0	0	0	0	0	0	0	0	0	0	0	0	0	0	0	0	0	0	0	0	0	0
214.6	0	0	0	0	0	0	0	0	0	0	0	0	0	0.00255734	0.00479809	0	0	0	0	0	0	0.00216933	0	0	0	0	0	0	0	0	0	0	0	0	0	0	0	0	0	0	0	0	0	0	0	0	0	0.00617835	0
214.8	0	0	0	0	0	0	0	0	0	0	0	0	0	0	0	0	0	0	0	0	0	0	0	0	0	0	0	0	0	0	0	0	0	0	0	0	0	0	0	0	0	0	0	0	0	0	0	0	0
215	0.0326271	0.0541579	0.0210321	0.0646897	0	0.0510562	0.0468591	0.0797528	0.0403397	0.0432945	0.0352848	0.0756787	0	0	0	0	0	0.0357087	0.071684	0	0.0295163	0	0.0130072	0	0.03577	0	0	0	0.0493422	0.0205261	0	0	0	0.0462592	0.0307985	0.0266332	0.047859	0.0270904	0.0628187	0	0	0	0	0	0.0404703	0	0	0.0582304	0
215.2	0	0	0	0	0	0	0	0	0	0	0	0	0	0	0.0368958	0	0	0	0	0	0	0	0	0	0	0	0	0.0689871	0	0	0	0	0	0	0	0	0	0	0	0	0	0	0	0	0	0	0	0	0
215.4	0	0	0	0	0	0	0	0	0	0	0	0	0	0	0	0	0	0	0	0	0	0	0	0	0	0	0	0	0	0	0	0	0	0	0	0	0	0	0	0	0	0	0	0	0	0	0	0	0
215.6	0	0	0	0	0	0	0	0	0	0	0	0	0	0	0	0	0	0	0	0	0	0	0.00115026	0	0	0	0	0	0	0	0	0	0	0	0	0	0	0	0	0	0	0	0	0	0	0	0	0	0
215.8	0	0	0	0	0	0	0	0	0	0	0	0	0	0	0	0	0	0	0	0	0	0	0	0	0	0	0	0	0	0	0	0	0	0	0	0	0	0	0	0	0	0	0	0	0	0	0	0	0
216	0	0	0	0	0	0	0	0.0575587	0	0	0	0.0165753	0.0273242	0.00666688	0.0115491	0	0	0.0274404	0.0082111	0	0.0135681	0.0270235	0.0180126	0.013947	0	0	0	0	0.0135088	0	0.0129942	0	0	0	0	0	0.00820834	0.0157954	0.00732712	0	0	0	0.0186705	0	0.0224083	0.0102012	0	0	0
216.2	0	0	0	0	0	0	0	0	0	0	0	0	0	0	0	0	0	0	0	0	0	0	0	0	0	0	0	0	0	0	0	0	0	0	0	0	0	0	0	0	0	0	0	0	0	0	0	0.0171505	0
216.4	0	0	0	0	0	0	0	0	0	0	0	0	0	0	0	0	0	0	0	0	0	0	0	0	0	0	0	0	0	0	0	0	0	0	0	0	0	0	0	0	0	0	0	0	0	0	0	0	0
216.6	0	0	0	0	0	0	0	0	0	0	0	0	0.00451709	0	0.00172393	0	0	0	0	0	0	0	0.000841347	0.00543199	0.0125715	0	0	0	0.0057725	0	0	0	0	0	0	0	0	0.00300042	0.00896742	0	0	0	0	0	0	0	0	0	0
216.8	0	0	0	0	0	0	0	0	0	0	0	0	0	0	0	0	0	0	0	0	0	0	0	0	0	0	0	0	0	0	0	0	0	0	0	0	0	0	0	0	0	0	0	0	0	0	0	0	0
217	0	0.03664	0.0154155	0.033286	0	0	0.152749	0.0155478	0	0	0.0252351	0	0.0284767	0.051937	0.0316058	0	0.0424834	0	0.0457641	0	0.024008	0	0.0282497	0	0.0630524	0.506584	0	0	0.0137408	0	0	0	0	0	0	0	0.0309782	0	0.0521787	0.00665349	0.012678	0	0	0.0422654	0.033138	0.052418	0	0	0.606812
217.2	0.265453	0.0151304	0	0.0137594	0	0	0	0	0	0	0	0	0.0112658	0.0124886	0.0138554	0	0.0104061	0	0	0	0	0	0	0	0.022581	0	0	0	0	0	0	0	0	0	0	0	0.00626503	0	0.0176218	0	0	0	0	0.0169447	0	0.0114043	0	0	0
217.4	0	0	0	0	0	0	0	0	0	0	0	0	0	0	0	0	0	0	0	0	0	0	0	0	0	0	0	0	0	0	0	0	0	0	0	0	0	0	0	0	0	0	0	0	0	0	0	0	0
217.6	0	0	0	0	0	0	0	0	0	0	0	0	0	0	0	0	0	0	0	0	0	0	0	0	0	0	0	0	0	0	0	0	0	0	0	0	0	0	0	0	0	0	0	0	0	0	0	0	0
217.8	0	0	0	0	0	0	0	0	0	0	0	0	0	0	0	0	0	0	0	0	0	0	0	0	0	0	0	0	0	0	0	0	0	0	0	0	0	0	0	0	0	0	0	0	0	0	0	0	0
218	0	0	0	0	0	0	0	0	0	0	0	0	0	0	0	0	0	0	0	0	0	0	0	0	0	0	0	0	0	0	0	0	0	0	0	0	0	0	0	0	0	0	0	0	0	0	0	0	0
218.2	0.27263	0.281678	0.276102	0.558301	0.30329	0.263729	0.170609	0.142267	0.19695	0.0687666	0.184511	0.193674	0.23856	0.182297	0.106031	0.412915	0.153984	0.147479	0.349894	0.432122	0.152008	0.224712	0.0493271	0.251	0.245928	0.192716	0.0444687	0.0966856	0.385868	0.164638	0.300218	0.383425	0.279534	0.162171	0.127355	0.239943	0.181062	0.19778	0.327789	0.213973	0.314032	0.60302	0.445584	0.415184	0.12619	0.282743	0.262569	0.134589	0
218.4	0	0	0	0	0	0	0	0	0	0	0	0	0	0	0	0	0	0	0	0	0	0	0	0	0	0	0	0	0	0	0	0	0	0	0	0	0	0	0	0	0	0	0	0	0	0	0	0	0
218.6	0.0272774	0.0296266	0.0268916	0.0555598	0	0.0255052	0	0.0140844	0	0.00707734	0.0177857	0	0.0273073	0.0254971	0.0144215	0.0389616	0.0178526	0.0137337	0.0379486	0.0375125	0.0143598	0.0246662	0.00338276	0.0271772	0.0334738	0	0.00384481	0.0139046	0.0421383	0.0154429	0.0308319	0.0345977	0.0237997	0	0	0.0219836	0.0164832	0.0209388	0.0346945	0.0118499	0.0340256	0.0651757	0.0451736	0.036013	0.00805784	0.0348763	0	0	0
218.8	0	0	0	0	0	0	0	0	0	0	0	0	0	0	0	0	0	0	0	0	0	0	0	0	0	0	0	0	0	0	0	0	0	0	0	0	0	0	0	0	0	0	0	0	0	0	0	0	0
219	0	0	0	0	0	0	0.0208106	0.344081	0	0.183259	0.0405204	0	0.0306627	0.0122499	0.0410269	0	0.0656897	0.0392609	0	0	0.142938	0.0588585	0.0728442	0.0444244	0.0166299	0	0.577023	0	0	0.0232619	0.0918162	0	0	0	0.0162006	0	0	0	0	0	0	0	0	0	0.239922	0	0	0.0462825	0.214581
219.2	0	0	1.37247	0	0	0	0	0	0	0	0.00694228	0	0.00830945	0	0	0.0292894	0	0.00730341	0.0337076	0	0	0	0	0	0	0	0.00222518	0	0	0	0.00945462	0.0165295	0	0	0	0	0	0	0	0	0	0.0232783	0	0	0	0	0	0	0
219.4	0	0	0	0	0	0	0	0	0	0	0	0	0	0	0	0	0	0	0	0	0	0	0	0	0	0	0	0	0	0	0	0	0	0	0	0	0	0	0	0	0	0	0	0	0	0	0	0	0
219.6	0	0	0.397815	0	0	0	0	0	0	0	0	0	0	0	0	0	0	0	0	0	0	0	0	0	0	0	0	0	0	0	0	0	0	0	0	0	0	0	0	0	0	0	0	0	0	0	0	0	0
219.8	0	0	0	0	0	0	0	0	0	0	0	0	0	0	0	0	0	0	0	0	0	0	0	0	0	0	0	0	0	0	0	0	0	0	0	0	0	0	0	0	0	0	0	0	0	0	0	0	0
220	0	0.00452945	0	0	0	0	0	0	0	0	0	0	0	0	0	0	0	0	0	0	0.00860781	0	0.00763918	0	0	0	0	0	0	0.00341054	0	0	0	0	0	0	0	0	0	0	0	0	0	0	0	0	0	0	0
220.2	0	0	0.156502	0	0	0	0	0	0	0	0	0	0	0.0122074	0.015574	0	0	0	0	0	0	0	0	0.00857251	0	0	0	0	0	0	0	0	0	0	0	0	0.0078141	0	0	0	0	0	0	0	0	0	0	0	0
220.4	0	0	0	0	0	0	0	0	0	0	0	0	0	0	0	0	0	0	0	0	0	0	0	0	0	0	0	0	0	0	0	0	0	0	0	0	0	0	0	0	0	0	0	0	0	0	0	0	0
220.6	0	0	0	0	0	0	0	0	0	0	0	0	0	0	0	0	0	0	0	0	0	0	0.000715353	0	0	0	0	0	0	0	0	0	0	0	0	0	0	0	0	0	0	0	0	0	0	0	0	0	0
220.8	0	0	0	0	0	0	0	0	0	0	0	0	0	0	0	0	0	0	0	0	0	0	0	0	0	0	0	0	0	0	0	0	0	0	0	0	0	0	0	0	0	0	0	0	0	0	0	0	0
221	0.0186454	0.0615798	0	0	0	0.171053	0.147416	0.50105	0.346414	0.307888	0.109834	0	0.102557	0	0	0	0.0473538	0.14499	0	0	0.119108	0.154432	0.213555	0.130352	0.104737	0	0.0523291	0	0	0.0684351	0.220561	0	0	0	0	0.0691532	0	0.111707	0	0	0.0571452	0	0.12832	0	0.287121	0.192466	0	0.200528	0.325188
221.2	0.0309765	0	0.0279497	0.0351839	0.0829101	0.136919	0.0382704	0.0661159	0.0681423	0.0140844	0	0.103347	0	0	0.0237424	0.0568292	0	0	0.0534672	0.0795617	0	0.0391948	0	0	0	0	0	0	0.0430212	0	0	0	0	0.0756721	0.0355307	0	0	0	0.0196545	0.0355821	0.0481599	0.0462733	0.0685978	0.0663286	0.00763088	0.0111498	0.103634	0	0
221.4	0	0	0	0	0	0	0	0	0	0	0	0	0	0	0	0	0	0	0	0	0	0	0	0	0	0	0	0	0	0	0	0	0	0	0	0	0	0	0	0	0	0	0	0	0	0	0	0	0
221.6	0	0	0	0.00473938	0	0	0	0	0	0	0	0.00761491	0.00313967	0	0	0	0	0	0	0	0.00212724	0	0.00222342	0	0	0	0	0	0	0	0	0	0	0	0	0	0	0	0	0	0	0	0	0	0	0	0	0	0
221.8	0	0	0	0	0	0	0	0	0	0	0	0	0	0	0	0	0	0	0	0	0	0	0	0	0	0	0	0	0	0	0	0	0	0	0	0	0	0	0	0	0	0	0	0	0	0	0	0	0
222	0	0	0	0	0	0	0.010044	0.0136251	0	0	0	0	0.00669421	0	0	0	0	0.0121303	0	0	0.016073	0	0	0	0.00593589	0	0.0142875	0	0	0	0.00981919	0	0.00409639	0	0	0	0	0	0	0	0.00388973	0	0	0	0.016109	0	0	0.0118685	0
222.2	0.00789778	0	0	0	0	0	0	0	0	0	0	0.0130223	0.00313128	0	0.0128087	0.0691533	0	0.0187381	0	0	0.0153643	0.0150836	0.00147746	0.00814957	0.00639562	0	0.00456873	0.0219014	0.0210011	0.00474233	0.0179148	0.0185725	0.00992661	0	0	0.00437666	0	0	0	0.0455153	0.0178144	0.0276527	0.0395702	0	0	0	0	0	0
222.4	0	0	0	0	0	0	0	0	0	0	0	0	0	0	0	0	0	0	0	0	0	0	0	0	0	0	0	0	0	0	0	0	0	0	0	0	0	0	0	0	0	0	0	0	0	0	0	0	0
222.6	0	0	0	0	0	0	0	0	0	0	0	0	0	0	0	0	0	0	0	0	0	0	0.00631264	0	0	0	0	0	0	0	0	0	0	0	0	0	0	0.00278289	0	0	0	0	0	0	0	0	0	0	0
222.8	0	0	0	0	0	0	0	0	0	0	0	0	0	0	0	0	0	0	0	0	0	0	0	0	0	0	0	0	0	0	0	0	0	0	0	0	0	0	0	0	0	0	0	0	0	0	0	0	0
223	0	0	0	0	0	0	0	0	0	0	0	0	0	0.0141389	0	0	0	0	0	0	0	0	0.0227106	0	0	0	0	0	0	0	0	0	0	0	0	0	0	0.0137227	0	0	0	0	0	0	0.0298902	0	0	0	0
223.2	0	0	0	0	0	0	0	0	0	0	0	0.00952292	0	0	0.0173509	0	0	0.0219619	0	0	0	0	0	0	0.0210611	0	0	0	0	0	0	0	0	0	0	0	0	0	0	0	0	0	0	0	0	0.0310401	0	0	0
223.4	0	0	0	0	0	0	0	0	0	0	0	0	0	0	0	0	0	0	0	0	0	0	0	0	0	0	0	0	0	0	0	0	0	0	0	0	0	0	0	0	0	0	0	0	0	0	0	0	0
223.6	0	0	0	0	0	0	0	0	0	0	0	0	0	0	0.00121931	0	0	0	0	0	0	0	0	0	0	0	0	0	0	0	0	0	0	0	0	0	0	0	0	0	0	0	0	0	0	0	0	0	0
223.8	0	0	0	0	0	0	0	0	0	0	0	0	0	0	0	0	0	0	0	0	0	0	0	0	0	0	0	0	0	0	0	0	0	0	0	0	0	0	0	0	0	0	0	0	0	0	0	0	0
224	0	0	0	0	0	0	0	0	0	0	0	0	0	0	0	0	0	0	0	0	0.00411105	0.0140145	0.00769271	0	0	0	0	0	0	0	0	0	0.00566687	0	0	0	0	0	0	0	0	0	0	0	0	0	0	0	0
224.2	0	0	0	0	0	0.0148208	0	0	0	0	0	0	0	0	0.0151273	0	0	0.0162968	0	0	0	0	0	0	0	0	0	0	0.0386474	0	0	0	0	0	0	0.00633317	0	0.00506424	0.00500259	0	0	0	0	0	0	0.023546	0	0	0
224.4	0	0	0	0	0	0	0	0	0	0	0	0	0	0	0	0	0	0	0	0	0	0	0	0	0	0	0	0	0	0	0	0	0	0	0	0	0	0	0	0	0	0	0	0	0	0	0	0	0
224.6	0	0	0	0	0	0	0	0	0	0	0	0	0	0	0	0	0	0	0	0	0	0	0.000632265	0	0	0	0	0	0	0	0	0	0	0	0	0	0	0	0	0	0	0	0	0	0	0	0	0	0
224.8	0	0	0	0	0	0	0	0	0	0	0	0	0	0	0	0	0	0	0	0	0	0	0	0	0	0	0	0	0	0	0	0	0	0	0	0	0	0	0	0	0	0	0	0	0	0	0	0	0
225	0	0	0	0	0	0	0	0	0	0	0	0	0	0	0	0	0	0	0	0	0	0	0	0	0	0	0	0	0	0	0	0	0	0	0	0	0	0	0	0	0	0	0	0	0	0	0	0	0
225.2	0.0199936	0	0.0132807	0.0182431	0	0	0	0	0	0	0	0	0.010182	0.00930124	0	0.019974	0	0.0106249	0.00883451	0	0	0	0	0	0	0	0	0	0	0.0120553	0	0	0.0102264	0	0	0	0.00762336	0.0108346	0	0	0	0	0.0215507	0	0.00383869	0	0	0	0
225.4	0	0	0	0	0	0	0	0	0	0	0	0	0	0	0	0	0	0	0	0	0	0	0	0	0	0	0	0	0	0	0	0	0	0	0	0	0	0	0	0	0	0	0	0	0	0	0	0	0
225.6	0.0160808	0.0135952	0.0131923	0.0149761	0.0292429	0	0	0.016409	0.0306152	0	0.0145346	0	0.006353	0.0058235	0.0032233	0	0	0	0.00650233	0	0	0	0	0	0.0231114	0	0	0	0	0.00456676	0	0	0	0.0272625	0	0.0123883	0	0	0	0	0	0	0	0.0240702	0.00463771	0	0.0290906	0.014709	0
225.8	0	0	0	0	0	0	0	0	0	0	0	0	0	0	0	0	0	0	0	0	0	0	0	0	0	0	0	0	0	0	0	0	0	0	0	0	0	0	0	0	0	0	0	0	0	0	0	0	0
226	0	0	0	0	0	0.00275591	0	0	0	0	0	0	0	0	0	0	0	0	0	0	0	0	0	0	0	0	0	0	0	0	0	0	0	0	0	0	0	0	0	0	0	0	0	0	0	0	0	0	0
226.2	0.0168423	0	0	0.0214935	0	0.0136931	0	0	0.0103982	0	0.0103422	0	0.00988017	0.00644735	0	0	0.00675401	0.0121432	0.0150874	0.0157781	0	0	0	0.00704191	0	0	0	0.00978367	0.0104953	0	0	0.018565	0	0	0	0.013811	0	0.010637	0	0.0174209	0	0	0	0.0160216	0	0	0	0	0
226.4	0	0	0	0	0	0	0	0	0	0	0	0	0	0	0	0	0	0	0	0	0	0	0	0	0	0	0	0	0	0	0	0	0	0	0	0	0	0	0	0	0	0	0	0	0	0	0	0	0
226.6	0	0	0	0	0	0	0	0	0	0	0	0	0	0.000923641	0	0	0	0	0.00180299	0	0	0	0	0	0	0	0	0	0	0	0	0	0	0	0	0	0	0	0	0	0	0	0	0	0	0	0	0	0
226.8	0	0	0	0	0	0	0	0	0	0	0	0	0	0	0	0	0	0	0	0	0	0	0	0	0	0	0	0	0	0	0	0	0	0	0	0	0	0	0	0	0	0	0	0	0	0	0	0	0
227	0	0	0	0	0	0	0	0	0	0	0	0	0	0	0	0	0	0.00605719	0	0	0.00450982	0	0	0	0	0	0.0326969	0	0	0	0	0	0	0	0	0	0	0	0	0	0	0	0	0	0	0	0	0	0
227.2	0.137327	0	6.5423	0	0	0	0	0	0	0	0	0	0	0	0	0	0	0	0.0922217	0	0	0.0275493	0	0	0	0	0	0	0.0597421	0	0.0280001	0	0	0	0	0	0	0	0	0	0.0584874	0.0740866	0.0568527	0	0.0139974	0	0	0	0
227.4	0	0	0	0	0	0	0	0	0	0	0	0	0	0	0	0	0	0	0	0	0	0	0	0	0	0	0	0	0	0	0	0	0	0	0	0	0	0	0	0	0	0	0	0	0	0	0	0	0
227.6	0	0	1.62032	0.0399985	0	0	0	0	0	0	0	0	0.00149043	0	0	0	0	0	0.011185	0	0	0	0.000846804	0.00727048	0	0	0	0	0	0	0	0	0	0	0	0	0	0	0	0	0	0	0	0	0	0	0	0	0
227.8	0	0	0	0	0	0	0	0	0	0	0	0	0	0	0	0	0	0	0	0	0	0	0	0	0	0	0	0	0	0	0	0	0	0	0	0	0	0	0	0	0	0	0	0	0	0	0	0	0
228	0	0	0	0	0	0	0	0	0	0	0	0	0.0236054	0.0232554	0	0	0.021178	0	0.0160376	0	0.0122307	0.0157646	0.0312672	0	0.00921719	0	0	0	0	0	0	0	0.00767134	0	0	0	0	0.0107699	0	0	0	0	0	0	0.0133199	0	0	0	0
228.2	0	0	0.210116	0	0	0	0	0	0	0.0111874	0	0	0	0	0.00193483	0	0.00148613	0	0	0	0	0	0	0	0	0	0	0	0	0	0	0	0	0	0	0	0	0	0	0	0	0	0	0	0	0	0	0.00320838	0
228.4	0	0	0	0	0	0	0	0	0	0	0	0	0	0	0	0	0	0	0	0	0	0	0	0	0	0	0	0	0	0	0	0	0	0	0	0	0	0	0	0	0	0	0	0	0	0	0	0	0
228.6	0	0	0	0	0	0	0	0	0	0	0	0	0	0	0.00169867	0	0	0	0	0	0	0	0	0	0	0	0	0	0	0	0	0	0	0	0	0	0	0	0	0	0	0	0	0	0	0	0	0	0
228.8	0	0	0	0	0	0	0	0	0	0	0	0	0	0	0	0	0	0	0	0	0	0	0	0	0	0	0	0	0	0	0	0	0	0	0	0	0	0	0	0	0	0	0	0	0	0	0	0	0
229	0.0248823	0.00398759	0	0	0	0	0	0.00972637	0	0	0	0	0	0.00724141	0	0	0	0	0	0	0	0	0	0.00892463	0	0.0152889	0.152128	0	0.00706846	0.00858567	0.00415784	0	0.00497311	0	0	0.0119414	0.00491466	0	0	0	0	0	0	0	0.0235761	0	0	0.0160565	0
229.2	0.0554227	0.0427919	0.0667665	0.0451226	0	0	0	0	0	0	0	0	0	0	0	0.0687999	0	0.0390447	0.0231171	0	0	0.0498346	0	0.0233897	0.0206121	0	0	0	0.0432587	0	0.0337436	0	0.0353713	0	0.00738683	0.0229996	0.0292847	0	0.0438482	0.0646781	0.0515589	0.079039	0	0.0639594	0.0111787	0.042509	0.0345594	0	0
229.4	0	0	0	0	0	0	0	0	0	0	0	0	0	0	0	0	0	0	0	0	0	0	0	0	0	0	0	0	0	0	0	0	0	0	0	0	0	0	0	0	0	0	0	0	0	0	0	0	0
229.6	0	0	0	0	0	0	0	0	0	0	0	0	0	0	0.00151522	0	0	0	0	0	0	0	0.00439054	0	0	0	0	0	0	0	0	0	0	0	0	0	0	0	0	0	0	0	0	0	0	0	0	0	0
229.8	0	0	0	0	0	0	0	0	0	0	0	0	0	0	0	0	0	0	0	0	0	0	0	0	0	0	0	0	0	0	0	0	0	0	0	0	0	0	0	0	0	0	0	0	0	0	0	0	0
230	0	0	0	0	0	0	0	0	0	0	0	0	0	0	0	0	0	0	0	0	0	0.0191977	0.0118444	0	0	0	0	0	0	0	0	0	0	0	0	0	0	0.0116374	0	0	0	0	0	0	0.00786709	0	0	0.00815437	0
230.2	0	0	0	0	0	0	0	0	0	0	0	0	0	0.0125358	0.0153677	0	0	0	0	0	0	0	0	0	0.00599577	0	0	0	0	0	0	0	0.0135638	0	0	0	0	0	0	0	0	0	0	0	0	0	0	0	0
230.4	0	0	0	0	0	0	0	0	0	0	0	0	0	0	0	0	0	0	0	0	0	0	0	0	0	0	0	0	0	0	0	0	0	0	0	0	0	0	0	0	0	0	0	0	0	0	0	0	0
230.6	0	0	0	0	0	0	0	0	0	0	0	0	0	0	0	0	0	0	0	0	0	0	0.00575103	0	0	0	0	0	0	0	0	0	0	0	0	0	0	0.0064772	0	0	0	0	0	0	0.00388845	0	0	0	0
230.8	0	0	0	0	0	0	0	0	0	0	0	0	0	0	0	0	0	0	0	0	0	0	0	0	0	0	0	0	0	0	0	0	0	0	0	0	0	0	0	0	0	0	0	0	0	0	0	0	0
231	0	0	0	0	0	0	0	0	0	0	0	0	0	0	0	0	0	0	0	0	0	0	0	0	0	0	0	0	0	0	0	0	0	0	0	0	0	0	0	0	0	0	0	0	0	0	0	0	0
231.2	0	0	0	0.0416232	0	0.0537594	0.0319454	0.0271602	0	0.0348142	0.0287724	0	0	0	0.0353798	0.0767297	0.0378297	0.0337196	0.0902841	0	0	0	0	0	0	0	0.0839462	0	0.0472921	0.0206681	0	0	0	0.0300921	0	0	0.0341651	0.0331934	0	0	0	0	0	0	0.0191489	0	0.0465595	0.0409068	0
231.4	0	0	0	0	0	0	0	0	0	0	0	0	0	0	0	0	0	0	0	0	0	0	0	0	0	0	0	0	0	0	0	0	0	0	0	0	0	0	0	0	0	0	0	0	0	0	0	0	0
231.6	0	0	0	0	0	0	0	0	0	0	0	0	0	0	0	0	0	0.00148442	0	0	0	0	0	0	0	0	0.00808512	0	0	0	0	0	0	0	0	0	0	0	0	0	0	0	0	0	0	0	0	0	0
231.8	0	0	0	0	0	0	0	0	0	0	0	0	0	0	0	0	0	0	0	0	0	0	0	0	0	0	0	0	0	0	0	0	0	0	0	0	0	0	0	0	0	0	0	0	0	0	0	0	0
232	0	0	0	0	0	0	0	0	0	0	0	0	0	0	0	0	0	0	0	0	0	0	0.000653763	0	0	0	0	0	0	0	0	0	0	0	0	0	0	0	0	0	0	0	0	0	0	0	0	0	0
232.2	0.0548861	0.0807418	0.135688	0.117812	0.0431722	0.0604558	0.0314296	0.0353157	0.0428056	0.0200458	0.0487998	0.073199	0.067207	0.0694637	0.0767408	0.0790338	0.0883124	0.0634367	0.104514	0.128834	0.0488663	0.0528286	0.0178845	0.0622388	0.0320222	0	0	0.0361763	0.0829865	0.0708717	0.049129	0.105801	0.0601653	0.0370729	0.028746	0.0813272	0.0629913	0.0477682	0.0733253	0.0302098	0.0586234	0.0856277	0.0782647	0.0589623	0.0230354	0.039134	0.0583872	0.0261388	0
232.4	0	0	0	0	0	0	0	0	0	0	0	0	0	0	0	0	0	0	0	0	0	0	0	0	0	0	0	0	0	0	0	0	0	0	0	0	0	0	0	0	0	0	0	0	0	0	0	0	0
232.6	0	0.00753649	0	0.0190578	0	0	0	0	0	0.00250122	0	0	0.00857346	0.0154956	0.0175	0	0.0169528	0.0114186	0.0165714	0.0296733	0.00789142	0	0.0043009	0.0126088	0	0	0	0	0.0116319	0.0153435	0	0.0227511	0.0113857	0	0	0.0167165	0.0115505	0	0	0	0	0	0	0.0104575	0	0	0	0.00525813	0
232.8	0	0	0	0	0	0	0	0	0	0	0	0	0	0	0	0	0	0	0	0	0	0	0	0	0	0	0	0	0	0	0	0	0	0	0	0	0	0	0	0	0	0	0	0	0	0	0	0	0
233	0.0957878	0	0	0	0	0	0.052692	0	0	0	0	0	0.0294435	0	0	0	0.0348443	0	0	0	0	0	0.0292679	0	0.022547	0.147373	0.389204	0	0	0.019349	0.0354553	0	0	0	0	0.0155841	0	0.0250034	0	0	0	0	0	0	0.042665	0	0	0.366773	1.15155
233.2	0	0	0.0289308	0	0	0	0	0.0372272	0	0	0	0.0330966	0	0	0	0	0	0	0	0	0	0	0	0	0	0	0	0.0311906	0	0	0	0.0130335	0	0	0	0	0	0	0	0	0	0	0	0.016823	0	0	0	0.00343998	0
233.4	0	0	0	0	0	0	0	0	0	0	0	0	0	0	0	0	0	0	0	0	0	0	0	0	0	0	0	0	0	0	0	0	0	0	0	0	0	0	0	0	0	0	0	0	0	0	0	0	0
233.6	0	0	0	0	0	0	0	0	0	0	0	0	0	0	0	0	0	0	0	0	0	0	0	0	0	0	0	0	0	0	0	0	0	0	0	0	0	0	0	0	0	0	0	0	0	0	0	0	0
233.8	0	0	0	0	0	0	0	0	0	0	0	0	0	0	0	0	0	0	0	0	0	0	0	0	0	0	0	0	0	0	0	0	0	0	0	0	0	0	0	0	0	0	0	0	0	0	0	0	0
234	0	0	0	0	0	0	0	0	0	0	0	0	0	0	0	0	0	0	0	0	0	0	0	0	0	0	0	0	0	0.00493074	0	0	0	0	0	0	0	0	0	0	0	0	0	0	0	0	0	0.00784892	0
234.2	0	0.00858315	0	0	0	0	0	0	0	0	0	0	0	0	0	0.0211777	0	0	0.00903824	0	0	0	0	0	0	0	0	0	0	0	0	0	0	0	0	0.00951665	0	0	0.0117626	0	0	0	0.0124993	0	0	0	0	0	0
234.4	0	0	0	0	0	0	0	0	0	0	0	0	0	0	0	0	0	0	0	0	0	0	0	0	0	0	0	0	0	0	0	0	0	0	0	0	0	0	0	0	0	0	0	0	0	0	0	0	0
234.6	0	0	0	0	0	0.00352942	0	0	0	0	0	0	0	0	0	0	0	0	0	0	0	0	0	0	0	0	0	0	0	0	0	0	0	0	0	0	0	0	0	0	0	0	0	0	0	0	0	0	0
234.8	0	0	0	0	0	0	0	0	0	0	0	0	0	0	0	0	0	0	0	0	0	0	0	0	0	0	0	0	0	0	0	0	0	0	0	0	0	0	0	0	0	0	0	0	0	0	0	0	0
235	0	0	0	0	0	0	0	0	0	0	0	0	0	0	0	0	0	0	0	0	0	0	0.0339452	0	0	0	0	0	0	0	0	0	0	0	0	0	0	0	0	0	0	0	0	0	0	0	0	0	0
235.2	0.0367084	0	0.756457	0	0	0	0	0	0	0.0174544	0	0	0.0207613	0.0475015	0.0824231	0	0.0349637	0.0362058	0	0	0	0	0	0	0	0	0.0251134	0	0	0	0	0	0	0	0	0	0.0447564	0.0367143	0	0	0	0	0	0	0.0121505	0	0	0	0
235.4	0	0	0	0	0	0	0	0	0	0	0	0	0	0	0	0	0	0	0	0	0	0	0	0	0	0	0	0	0	0	0	0	0	0	0	0	0	0	0	0	0	0	0	0	0	0	0	0	0
235.6	0	0	0.19334	0	0	0	0	0	0	0	0	0	0	0.0049221	0.0126557	0	0	0.003086	0.00422418	0	0	0	0.0061754	0	0	0	0	0	0	0	0	0	0	0	0.00923881	0	0	0.0117775	0	0	0	0	0	0	0	0	0	0	0
235.8	0	0	0	0	0	0	0	0	0	0	0	0	0	0	0	0	0	0	0	0	0	0	0	0	0	0	0	0	0	0	0	0	0	0	0	0	0	0	0	0	0	0	0	0	0	0	0	0	0
236	0	0	0	0	0	0	0	0	0	0	0	0	0	0.0270421	0	0	0	0	0	0	0.0141703	0	0.0331418	0.0156131	0	0	0	0	0	0	0.0177221	0	0	0	0	0	0	0	0	0	0	0	0	0	0	0	0	0	0
236.2	0	0	0.197492	0.0180464	0	0	0	0	0	0.0258736	0	0	0	0	0.0379049	0	0	0	0.0221993	0	0	0.013862	0	0	0.00801615	0	0.0242597	0	0	0	0	0	0.0121266	0	0	0	0	0.0307164	0	0	0	0	0	0	0.012591	0.0142541	0	0	0
236.4	0	0	0	0	0	0	0	0	0	0	0	0	0	0	0	0	0	0	0	0	0	0	0	0	0	0	0	0	0	0	0	0	0	0	0	0	0	0	0	0	0	0	0	0	0	0	0	0	0
236.6	0	0	0	0	0	0	0	0	0	0.00176506	0	0	0	0	0.00411007	0	0	0	0	0	0	0	0.00463105	0	0	0	0	0	0	0	0	0	0	0	0	0	0	0.00647175	0	0	0	0	0	0	0	0	0	0	0
236.8	0	0	0	0	0	0	0	0	0	0	0	0	0	0	0	0	0	0	0	0	0	0	0	0	0	0	0	0	0	0	0	0	0	0	0	0	0	0	0	0	0	0	0	0	0	0	0	0	0
237	0	0	0	0	0	0	0	0	0	0	0	0	0.0318615	0	0	0	0	0	0	0	0.0183741	0	0.0326985	0	0	0	0.0118766	0	0	0	0.024691	0	0	0	0	0	0	0	0	0	0	0	0	0	0	0	0	0	0
237.2	0	0	0	0	0	0.0306532	0	0	0	0	0	0	0	0.0258521	0.0291097	0	0	0.0241139	0	0	0	0.0224797	0	0	0	0	0	0.0163182	0	0	0	0	0	0	0	0	0	0	0	0	0.0250893	0.0101379	0	0	0.0231967	0.0171806	0	0	0
237.4	0	0	0	0	0	0	0	0	0	0	0	0	0	0	0	0	0	0	0	0	0	0	0	0	0	0	0	0	0	0	0	0	0	0	0	0	0	0	0	0	0	0	0	0	0	0	0	0	0
237.6	0	0	0	0	0	0	0	0	0	0	0	0	0	0	0	0	0	0	0	0	0	0	0	0	0	0	0	0	0	0	0	0	0	0	0	0	0	0	0	0	0	0	0	0	0	0	0	0	0
237.8	0	0	0	0	0	0	0	0	0	0	0	0	0	0	0	0	0	0	0	0	0	0	0	0	0	0	0	0	0	0	0	0	0	0	0	0	0	0	0	0	0	0	0	0	0	0	0	0	0
238	0	0	0	0	0	0	0	0	0	0	0	0	0	0	0	0	0	0	0	0	0	0.00396014	0.0117822	0	0	0	0.0275274	0	0	0	0.00383008	0	0	0	0	0	0	0	0	0	0	0	0	0	0	0	0	0	0
238.2	0	0	0	0	0	0	0	0	0	0.00774342	0	0	0	0.00699472	0.0091393	0	0	0	0.0140961	0	0.00390674	0	0	0	0	0	0	0	0	0	0	0	0	0	0	0	0.0115018	0.0145687	0	0	0	0	0	0	0	0	0	0	0
238.4	0	0	0	0	0	0	0	0	0	0	0	0	0	0	0	0	0	0	0	0	0	0	0	0	0	0	0	0	0	0	0	0	0	0	0	0	0	0	0	0	0	0	0	0	0	0	0	0	0
238.6	0	0	0	0	0	0	0	0	0	0	0	0	0	0	0	0	0	0	0	0	0	0	0	0	0	0	0	0	0	0	0	0	0	0	0	0	0	0	0	0	0	0	0	0	0	0	0	0	0
238.8	0	0	0	0	0	0	0	0	0	0	0	0	0	0	0	0	0	0	0	0	0	0	0	0	0	0	0	0	0	0	0	0	0	0	0	0	0	0	0	0	0	0	0	0	0	0	0	0	0
239	0	0	0	0	0	0	0	0	0	0	0	0	0.00365698	0	0	0	0	0.00490181	0	0	0.00686569	0	0.0184228	0	0	0	0	0	0	0	0	0	0	0	0	0	0	0	0	0	0	0	0	0	0	0	0	0	0
239.2	0.115757	0.0488374	0.0753681	0.132764	0.196646	0.0917011	0.0472559	0.0313015	0.0426462	0.0309756	0.0256723	0.12739	0.039977	0.0183619	0.0207355	0.204624	0.0378032	0.0493765	0.0455674	0.0590505	0.0482452	0.0547374	0	0.0572698	0.0393799	0.0463054	0	0.147897	0.0752082	0.0292118	0.101529	0.0578275	0.0355422	0.0541459	0.0279754	0.151639	0.0289943	0.0319787	0.10603	0.0662691	0.0842186	0.101185	0.0715632	0.101382	0.0202452	0.0495216	0.0583096	0.0376874	0.0241423
239.4	0	0	0	0	0	0	0	0	0	0	0	0	0	0	0	0	0	0	0	0	0	0	0	0	0	0	0	0	0	0	0	0	0	0	0	0	0	0	0	0	0	0	0	0	0	0	0	0	0
239.6	0	0	0.0663814	0	0	0	0	0	0	0	0	0	0	0	0	0	0	0	0	0	0	0	0	0	0	0	0.00608596	0	0	0	0	0	0	0	0	0	0	0	0	0	0	0	0	0	0	0	0	0	0
239.8	0	0	0	0	0	0	0	0	0	0	0	0	0	0	0	0	0	0	0	0	0	0	0	0	0	0	0	0	0	0	0	0	0	0	0	0	0	0	0	0	0	0	0	0	0	0	0	0	0
240	0	0	0	0	0	0	0	0	0	0	0	0	0	0	0	0	0	0	0	0	0	0	0	0	0	0	0	0	0	0	0	0	0	0	0	0	0	0	0	0	0	0	0	0	0	0	0	0	0
240.2	0.171304	0.231134	0.250718	0.328256	0	0.224459	0.104822	0.125494	0.165306	0.0557164	0.131901	0.178755	0.195031	0.174395	0.104156	0.236962	0.126691	0.0968647	0.249827	0.333397	0.110836	0.190922	0.0277257	0.210905	0.170859	0.0620937	0.0352741	0.114779	0.264982	0.143895	0.174635	0.21377	0.1578	0.153946	0	0.170924	0.161135	0.140295	0.270842	0.118354	0.200356	0.295016	0.266482	0.275121	0.0669416	0.141458	0.208969	0.114875	0
240.4	0	0	0	0	0	0	0	0	0	0	0	0	0	0	0	0	0	0	0	0	0	0	0	0	0	0	0	0	0	0	0	0	0	0	0	0	0	0	0	0	0	0	0	0	0	0	0	0	0
240.6	0	0.0178926	0.0306983	0.0336952	0	0.0210113	0	0	0.014791	0	0.0157305	0.0147461	0.0287312	0.0183401	0.0121814	0.0114214	0	0.0117388	0.0325155	0.0405029	0.0104623	0.0260284	0.0024364	0.0213478	0.0118925	0	0	0	0.0232702	0.0149314	0.0200688	0.0175009	0.0182685	0.0146833	0	0.0200291	0.0173398	0.0187344	0	0.00683161	0.0228155	0.0327679	0.0357848	0.0246285	0.00894313	0.0133523	0	0	0
240.8	0	0	0	0	0	0	0	0	0	0	0	0	0	0	0	0	0	0	0	0	0	0	0	0	0	0	0	0	0	0	0	0	0	0	0	0	0	0	0	0	0	0	0	0	0	0	0	0	0
241	0	0	0	0	0	0	0	0	0	0	0	0	0	0.0173505	0	0	0.0370307	0	0.0276258	0	0	0	0	0	0	0	0	0	0	0	0	0	0	0	0	0	0	0	0	0	0	0	0	0	0	0	0	0	0
241.2	0	0	0.0296742	0	0	0	0	0	0.0183661	0	0	0	0	0.00922481	0	0	0	0	0	0	0	0	0	0	0	0	0.0242129	0	0	0	0	0	0	0	0	0	0	0	0	0.0162337	0	0.0165623	0	0	0	0	0	0	0
241.4	0	0	0	0	0	0	0	0	0	0	0	0	0	0	0	0	0	0	0	0	0	0	0	0	0	0	0	0	0	0	0	0	0	0	0	0	0	0	0	0	0	0	0	0	0	0	0	0	0
241.6	0	0	0	0	0	0	0	0	0	0	0	0	0	0	0	0	0	0	0	0	0	0	0	0	0	0	0	0	0	0	0	0	0	0	0	0	0	0	0	0	0	0	0	0	0	0	0	0	0
241.8	0	0	0	0	0	0	0	0	0	0	0	0	0	0	0.00105898	0	0	0	0	0	0	0	0	0	0	0	0	0	0	0	0	0	0	0	0	0	0	0	0	0	0	0	0	0	0	0	0	0	0
242	0	0	0	0	0	0	0	0	0	0	0	0	0.00405357	0.0108789	0	0	0	0	0	0	0	0	0	0	0	0	0	0	0	0	0	0	0	0	0	0	0	0	0	0	0	0	0	0	0	0	0	0	0
242.2	0.0316402	0.00795068	0	0	0	0	0	0	0	0	0	0	0.0109522	0	0	0	0	0.0222512	0	0	0	0	0	0	0	0	0.0194072	0	0.0164586	0	0	0	0	0	0	0	0	0.019371	0	0	0	0	0	0.011014	0	0	0.0143232	0	0
242.4	1.19923	0.839693	1.73329	1.81306	4.10382	0.850355	0.583179	0.591102	0.750631	0.333235	0.515657	0.783583	0.286195	0.897934	0.356448	0.500796	0.204579	0.25687	0.161608	0.626615	0.25839	1.46471	0.11176	0.374127	0.885935	1.13081	0.553533	0.55328	0.27494	0.532375	0.669162	2.78826	0.296306	3.46632	0.457059	0.943269	0.226929	0.227208	8.79114	0.277119	0.924435	0.726733	0.707373	3.49658	1.32898	0.825085	1.34821	0.512867	1.33578
242.6	0	0	0	0	0	0	0	0	0	0	0	0	0	0	0	0	0	0	0	0	0	0.00175734	0	0	0	0	0	0	0	0	0	0	0	0	0	0	0	0.0022684	0	0	0	0	0	0	0	0	0	0	0
242.8	0	0	0	0	0	0	0	0	0	0	0	0	0	0	0	0	0	0	0	0	0	0	0	0	0	0	0	0	0	0	0	0	0	0	0	0	0	0	0	0	0	0	0	0	0	0	0	0	0
243	0	0	0	0	0	0	0	0	0	0	0	0	0	0	0	0	0	0	0	0	0	0	0.0710001	0	0	0	0	0	0	0	0	0	0	0	0	0	0	0	0	0	0	0	0	0	0	0	0	0	0
243.2	0	0.0270021	0.67331	0	0	0	0.018732	0	0	0.0574805	0	0	0	0.0944978	0.10958	0	0.0455507	0.110113	0.0829904	0.0238561	0.0625175	0	0	0	0	0	0.0284307	0	0	0.037557	0	0.0104231	0.0138128	0	0.0720687	0	0.0840653	0	0	0	0	0	0	0	0.0307843	0.0500992	0	0	0
243.4	0.12026	0	0.152959	0.180635	0.327608	0.0564073	0.0312759	0.0381847	0.040369	0.0221366	0.0327882	0	0.022744	0.110887	0.0398773	0	0.0125477	0.0215408	0	0.0391382	0	0.168474	0.00860131	0.029612	0.0811815	0.0505215	0.0490398	0	0.0147371	0.0462328	0.0431903	0.252843	0	0.390379	0.0220753	0.0823673	0.0102917	0.015014	1.3451	0.0159216	0.0538253	0.033438	0.0485568	0.309028	0.150478	0.0660243	0.0784458	0.03594	0.0676861
243.6	0.00384424	0	0.0769735	0	0	0	0	0	0	0	0	0	0	0.00809216	0.0107024	0	0	0.00925843	0	0	0.00881323	0	0.0133928	0	0	0	0	0	0	0	0	0	0	0	0.0465169	0	0.00509488	0.0341019	0	0	0	0	0	0	0.00385669	0	0	0	0
243.8	0	0	0	0	0	0	0	0	0	0	0	0	0	0	0	0	0	0	0	0	0	0	0	0	0	0	0	0	0	0	0	0	0	0	0	0	0	0	0	0	0	0	0	0	0	0	0	0	0
244	0	0	0	0	0	0	0	0	0	0	0	0	0.0201849	0.0211065	0	0	0	0.0247706	0	0	0	0.0172492	0.0453308	0.00956041	0	0	0	0	0	0	0	0	0	0	0	0	0	0	0	0	0	0	0	0	0	0	0	0	0
244.2	0.00375519	0	0.0142988	0.0072369	0	0.0325625	0	0	0	0.0252449	0	0	0	0	0.0377402	0	0	0.00198656	0	0	0.0166422	0	0.00120653	0	0.00991578	0	0.0128755	0	0	0	0	0	0	0	0.0392071	0	0	0	0.00829416	0	0	0	0	0	0.0157528	0.0115583	0	0.00238601	0
244.4	0	0	0.0158215	0	0	0	0	0	0	0	0	0	0	0	0	0	0	0	0	0	0	0	0	0	0	0	0	0	0	0	0.00137805	0	0	0	0	0	0	0	0.0389703	0	0	0	0	0	0	0	0	0	0
244.6	0	0	0	0	0	0	0	0	0	0	0	0	0	0	0	0	0	0	0	0	0	0	0.004097	0	0	0	0	0	0	0	0	0	0	0	0	0	0	0.0102055	0	0	0	0	0	0	0	0	0	0	0
244.8	0	0	0	0	0	0	0	0	0	0	0	0	0	0	0	0	0	0	0	0	0	0	0	0	0	0	0	0	0	0	0	0	0	0	0	0	0	0	0	0	0	0	0	0	0	0	0	0	0
245	0	0	0	0	0	0	0	0	0	0	0	0	0	0	0	0	0	0	0	0	0.0320913	0	0	0	0	0	0.0630412	0	0	0	0	0	0	0	0	0	0	0	0	0	0	0	0	0	0	0	0	0	0.0456013
245.2	0	0	0	0	0	0.0439952	0	0.0275958	0	0	0	0	0.0436112	0.0608277	0.0540879	0.0136358	0.0375501	0.061456	0	0	0	0	0.00100228	0.0368845	0	0	0	0.0295546	0	0.0495037	0.0333235	0	0	0	0	0	0.0518126	0.0567308	0	0	0	0	0	0	0	0.038751	0	0.0178905	0
245.4	0	0	0	0	0	0	0	0	0	0	0	0	0	0	0	0	0	0	0	0	0	0	0	0	0	0	0	0	0	0	0	0	0	0	0	0	0	0	0	0	0	0	0	0	0	0	0	0	0
245.6	0	0	0	0	0	0	0	0	0	0	0	0	0	0	0	0	0.00246757	0	0	0	0	0	0.00162415	0	0	0	0	0	0	0	0	0	0	0	0	0	0	0	0	0	0	0	0	0	0	0	0	0	0
245.8	0	0	0	0	0	0	0	0	0	0	0	0	0	0	0	0	0	0	0	0	0	0	0	0	0	0	0	0	0	0	0	0	0	0	0	0	0	0	0	0	0	0	0	0	0	0	0	0	0
246	0	0	0	0	0	0	0	0	0	0	0	0	0.00933353	0.014714	0	0	0	0	0	0	0	0	0	0	0	0	0	0	0	0	0	0	0	0	0	0	0	0.054584	0	0	0	0	0	0	0	0	0	0	0
246.2	0	0	0	0.0151555	0	0	0	0	0	0.0145982	0	0	0	0.0020774	0.0164119	0	0	0	0.0266952	0	0	0.0124273	0	0.00731855	0	0	0	0	0	0	0	0	0	0	0	0	0.0182123	0	0	0	0	0	0.00533512	0.0149545	0	0	0	0	0
246.4	0	0	0	0	0	0	0	0	0	0	0	0	0	0	0	0	0	0	0	0	0	0	0	0	0	0	0	0	0	0	0	0	0	0	0	0	0	0	0	0	0	0	0	0	0	0	0	0	0
246.6	0	0	0	0	0	0	0	0	0	0	0	0	0	0.00120561	0	0	0	0	0	0	0	0	0.00140379	0	0	0	0	0	0	0	0	0	0	0	0	0	0	0.00336817	0	0	0	0	0	0	0	0	0	0	0
246.8	0	0	0	0	0	0	0	0	0	0	0	0	0	0	0	0	0	0	0	0	0	0	0	0	0	0	0	0	0	0	0	0	0	0	0	0	0	0	0	0	0	0	0	0	0	0	0	0	0
247	0	0	0	0	0	0	0	0	0	0	0.021634	0	0	0	0	0	0	0	0	0	0.017457	0	0	0.0139116	0	0	0.430994	0	0	0	0	0	0	0	0	0	0	0	0	0	0	0	0	0	0.0718318	0	0	0	0
247.2	0	0	0.00886258	0	0	0	0	0	0	0.0164192	0	0	0	0.02865	0.0326157	0	0	0	0.0396786	0	0	0	0	0	0	0	0.00988954	0	0	0	0	0	0	0.0364359	0	0	0	0.0283607	0	0.0158627	0	0	0.0252398	0	0	0.0180218	0	0.193356	0
247.4	0	0	0	0	0	0	0	0	0	0	0	0	0	0	0	0	0	0	0	0	0	0	0	0	0	0	0	0	0	0	0	0	0	0	0	0	0	0	0	0	0	0	0	0	0	0	0	0	0
247.6	0	0	0.369251	0	0	0	0	0	0	0	0	0	0	0	0	0	0	0	0	0	0	0	0.0190211	0	0	0	0	0	0	0	0	0	0	0	0	0	0	0	0	0	0	0	0	0	0	0	0	0	0
247.8	0	0	0	0	0	0	0	0	0	0	0	0	0	0	0	0	0	0	0	0	0	0	0	0	0	0	0	0	0	0	0	0	0	0	0	0	0	0	0	0	0	0	0	0	0	0	0	0	0
248	0	0	0	0	0	0	0	0	0	0	0	0	0	0	0	0	0.0357915	0	0	0	0	0	0.0204101	0.009471	0	0	0	0	0	0	0	0	0	0	0	0	0	0	0	0	0	0	0	0	0	0	0	0	0
248.2	0	0	0.0604821	0	0	0	0	0	0	0	0	0	0	0	0.0137968	0	0	0	0	0	0	0	0	0	0	0	0	0	0.0106075	0	0	0	0	0	0	0	0	0	0	0.00681123	0	0	0	0	0.00481171	0	0	0.0194873	0
248.4	0	0	0	0	0	0	0	0	0	0	0	0	0	0	0	0	0	0	0	0	0	0	0	0	0	0	0	0	0	0	0	0	0	0	0	0	0	0	0	0	0	0	0	0	0	0	0	0	0
248.6	0	0	0	0	0	0	0	0	0	0	0	0	0	0	0	0	0	0	0	0	0	0	0.00209212	0	0	0	0.0108661	0	0	0	0	0	0	0	0	0	0	0	0	0	0	0	0	0	0	0	0	0	0
248.8	0	0	0	0	0	0	0	0	0	0	0	0	0	0	0	0	0	0	0	0	0	0	0	0	0	0	0	0	0	0	0	0	0	0	0	0	0	0	0	0	0	0	0	0	0	0	0	0	0
249	0.0190331	0.00800549	0	0	0	0.0207844	0	0	0	0	0	0	0	0	0.0206045	0	0.0603917	0.0263971	0	0	0	0.0254521	0	0	0	0	0.144537	0	0	0.0228098	0	0	0	0	0	0.0108798	0.0138524	0	0.00812382	0	0	0	0	0	0.0394427	0	0	0	0
249.2	0.167454	0.0651409	0.0954926	0.0616184	0	0.0868691	0.025955	0	0.0633664	0.0264695	0.0256093	0.0582961	0.0466408	0.0726329	0.0218714	0.137481	0.015249	0.378058	0	0.47266	0	0	0	0	0.0316706	0.0752038	0.0835724	0.162196	0.316286	0.0716466	0.00856223	0	0	0	0	0.0450432	0.0579846	0.0287273	0.0633126	0.795273	0	0.0218493	0	0.65192	0.0741294	0.110326	0.0270174	0	0
249.4	0	0	0	0	0	0	0	0	0	0	0	0	0	0	0	0	0	0	0	0	0	0	0	0	0	0	0	0	0	0	0	0	0	0	0	0	0	0	0	0	0	0	0	0	0	0	0	0	0
249.6	0	0	0	0	0	0	0	0	0	0	0	0	0	0	0	0	0	0	0	0	0	0	0	0	0	0	0	0	0	0	0	0	0	0	0	0	0	0	0	0	0	0	0	0	0	0	0	0	0
249.8	0	0	0	0	0	0	0	0	0	0	0	0	0	0	0	0	0	0	0	0	0	0	0	0	0	0	0	0	0	0	0	0	0	0	0	0	0	0	0	0	0	0	0	0	0	0	0	0	0
250	0.00875016	0.0663002	0	0	0	0	0	0	0	0.00647069	0	0	0.0132421	0.0144578	0	0	0	0	0.0163024	0	0	0	0.0158151	0	0	0	0	0	0	0	0.00648328	0	0	0	0	0	0	0	0	0	0	0	0	0	0	0	0	0	0
250.2	0.00702598	0	0.00967949	0	0	0.0212983	0	0	0	0	0.0117097	0	0	0.00930699	0.0124914	0	0	0.0275412	0	0.0303376	0	0	0	0	0	0	0.0192596	0	0.0208634	0.00512848	0	0	0	0	0	0	0	0.0134973	0	0.053155	0	0	0	0.028667	0	0	0	0.0094304	0
250.4	0	0	0	0	0	0	0	0	0	0	0	0	0	0	0	0	0	0	0	0	0	0	0	0	0	0	0	0	0	0	0	0	0	0	0	0	0	0	0	0	0	0	0	0	0	0	0	0	0
250.6	0	0	0	0	0	0	0	0	0	0	0	0	0	0	0	0	0	0	0	0	0.00318939	0	0	0	0	0	0	0	0	0	0	0	0	0	0	0	0	0	0	0	0	0	0	0	0	0	0	0	0
250.8	0	0	0	0	0	0	0	0	0	0	0	0	0	0	0	0	0	0	0	0	0	0	0	0	0	0	0	0	0	0	0	0	0	0	0	0	0	0	0	0	0	0	0	0	0	0	0	0	0
251	0	0	0	0	0	0	0	0	0	0	0	0	0.143209	0.143849	0.190551	0	0	0.182891	0.140607	0	0.124489	0.123108	0.243936	0.0909283	0	0	0	0	0	0.141031	0	0	0.0803228	0	0	0.0791589	0	0.138252	0	0	0	0.0117747	0.0318866	0	0	0	0	0	0
251.2	0.0394673	0.102665	0.0237325	0	0	0.0786674	0.0604309	0.0993138	0	0.169309	0.104041	0.0583142	0	0	0	0.0084638	0	0	0	0	0	0	0	0	0.0939499	0	0	0	0.0675384	0	0.0388811	0	0	0.110632	0.308146	0	0.15411	0.00282744	0	0	0	0	0.00917852	0	0.197326	0.0664573	0	0.0965131	0
251.4	0	0	0	0	0	0	0	0	0	0	0	0	0	0	0	0	0	0	0	0	0	0	0	0	0	0	0	0	0	0	0	0	0	0	0	0	0	0	0	0	0	0	0	0	0	0	0	0	0
251.6	0	0.00774895	0	0	0	0	0	0	0	0.0226137	0.0106541	0	0	0.0212101	0.0293791	0	0.0130967	0.0137889	0.00813439	0	0	0.00516544	0.0490082	0	0	0	0	0	0	0.0122673	0	0	0	0.00860854	0.0345988	0	0.0193945	0	0	0	0	0	0	0	0.0168839	0	0	0.00663558	0
251.8	0	0	0	0	0	0	0	0	0	0	0	0	0	0	0	0	0	0	0	0	0	0	0	0	0	0	0	0	0	0	0	0	0	0	0	0	0	0	0	0	0	0	0	0	0	0	0	0	0
252	0	0	0	0	0	0	0	0	0	0	0	0	0	0	0	0	0	0	0	0	0	0	0.130504	0	0	0	0	0	0	0	0	0	0	0	0	0	0	0	0	0	0	0	0	0	0	0	0	0	0
252.2	0.012787	0	0	0	0	0.0476993	0.0486813	0.0727827	0.0546405	0.0951031	0.0480754	0.0444663	0.0419869	0.0582465	0.0953286	0	0.0646693	0.0314869	0.0594218	0	0.043662	0.0644897	0	0.0453489	0	0	0	0	0	0.0606706	0	0	0	0.0204683	0.0587906	0.0400832	0.0540142	0.104413	0.03339	0	0.013387	0	0	0	0.0733575	0.0251968	0	0	0
252.4	0	0	0	0	0	0	0	0	0	0	0	0	0	0	0	0	0	0	0	0	0	0	0	0	0	0	0	0	0	0	0	0	0	0	0	0	0	0	0	0	0	0	0	0	0	0	0	0	0
252.6	0	0	0	0	0	0.00863441	0.00510913	0	0	0.00982948	0.00641328	0	0	0.00485623	0.0153929	0	0.00689954	0.00271014	0	0	0.0069064	0.00743104	0.0150265	0	0	0	0	0	0	0	0	0	0	0	0.00924429	0	0.00533979	0.0192745	0	0	0	0	0	0	0.00869564	0	0	0	0
252.8	0	0	0	0	0	0	0	0	0	0	0	0	0	0	0	0	0	0	0	0	0	0	0	0	0	0	0	0	0	0	0	0	0	0	0	0	0	0	0	0	0	0	0	0	0	0	0	0	0
253	0	0	0	0	0	0	0	0	0	0	0	0	0	0	0	0	0	0	0	0	0	0	0	0	0	0	0	0	0	0	0	0	0	0	0	0	0	0	0	0	0	0	0	0	0	0	0	0	0
253.2	0	0	0	0	0	0.117132	0	0.0773901	0.0875597	0.0934378	0.0458633	0.0248755	0.0560124	0.0413278	0.127271	0	0.0343497	0.0505096	0.0446703	0	0.0250324	0.064446	0.106799	0.0412844	0	0	0	0.0233926	0	0.0520997	0	0	0	0	0.0337989	0	0	0.118643	0	0	0	0	0	0	0.0990138	0.168198	0	0	0
253.4	0	0	0	0	0	0	0	0	0	0	0	0	0	0	0	0	0	0	0	0	0	0	0	0	0	0	0	0	0	0	0	0	0	0	0	0	0	0	0	0	0	0	0	0	0	0	0	0	0
253.6	0	0	0	0	0	0	0	0	0	0	0	0	0	0.00188616	0.0160808	0	0	0	0	0	0	0	0.0115037	0	0	0	0	0	0	0	0	0	0	0	0	0	0	0	0	0	0	0	0	0	0.00638454	0.0093508	0	0	0
253.8	0	0	0	0	0	0	0	0	0	0	0	0	0	0	0	0	0	0	0	0	0	0	0	0	0	0	0	0	0	0	0	0	0	0	0	0	0	0	0	0	0	0	0	0	0	0	0	0	0
254	0.00571442	0	0	0	0	0	0	0	0	0	0	0	0	0	0	0	0	0	0	0	0	0	0	0	0	0	0	0	0	0	0	0	0	0	0	0	0	0	0	0	0	0	0	0	0	0	0	0	0
254.2	0	0.0621012	0.0922491	0.0757215	0.0437111	0.0826127	0	0	0.0620186	0	0.0344249	0	0.0386263	0.0563334	0.0728628	0.0412531	0.0609037	0.0420143	0.0912735	0	0.0352757	0.0520077	0	0.0464507	0	0	0.0229027	0	0.0764493	0.0588262	0	0.0444062	0.0447461	0.0349098	0	0.07868	0.0589754	0.0409222	0.0665587	0.0186943	0.0457953	0.0841853	0.0789318	0.0577541	0	0	0	0	0
254.4	0	0	0	0	0	0	0	0	0	0	0	0	0	0	0	0	0	0	0	0	0	0	0	0	0	0	0	0	0	0	0	0	0	0	0	0	0	0	0	0	0	0	0	0	0	0	0	0	0
254.6	0	0.0147095	0.0193963	0	0	0.00925022	0	0	0	0	0.00697325	0	0.0104958	0.0110967	0.0164114	0	0.011822	0	0.0140344	0	0.00926064	0	0	0.00837463	0	0	0.00179166	0	0	0.0101427	0.00776638	0.00979376	0	0	0	0.0117146	0.0110694	0	0	0	0.0124086	0	0.0132285	0	0.00467146	0.00363023	0	0	0
254.8	0	0	0	0	0	0	0	0	0	0	0	0	0	0	0	0	0	0	0	0	0	0	0	0	0	0	0	0	0	0	0	0	0	0	0	0	0	0	0	0	0	0	0	0	0	0	0	0	0
255	0.0163377	0	0	0	0	0	0.0404744	0	0	0	0	0	0	0	0	0	0.0087801	0	0	0	0	0	0.123878	0	0	0	0	0	0	0	0	0	0	0	0	0	0	0	0	0	0	0	0	0	0	0	0	0	0
255.2	0.125315	0	0	0.0242102	0	0.0925788	0	0	0.0396057	0.0334345	0.0168207	0	0.0133163	0.0186168	0.0289867	0.0255202	0.0297795	0.0292132	0.0238741	0.0325908	0	0.02701	0	0	0	0	0	0	0	0.028687	0.0266539	0	0.0312039	0	0	0	0	0.0248355	0.0241567	0	0	0.0224565	0.0367695	0	0	0	0	0.321018	0.127891
255.4	0	0	0	0	0	0	0	0	0	0	0	0	0	0	0	0	0	0	0	0	0	0	0	0	0	0	0	0	0	0	0	0	0	0	0	0	0	0	0	0	0	0	0	0	0	0	0	0	0
255.6	0	0	0	0	0	0	0	0	0	0	0	0	0	0	0	0	0	0	0	0	0	0	0.011409	0	0	0	0	0	0	0	0	0	0	0	0	0	0	0	0	0	0	0	0	0	0	0	0	0.0293503	0
255.8	0	0	0	0	0	0	0	0	0	0	0	0	0	0	0	0	0	0	0	0	0	0	0	0	0	0	0	0	0	0	0	0	0	0	0	0	0	0	0	0	0	0	0	0	0	0	0	0	0
256	0	0	0	0	0	0	0	0	0	0	0.0275362	0	0	0	0	0	0.0657349	0	0	0	0	0	0.0157553	0.030096	0	0	0	0	0	0	0	0	0	0	0	0	0	0	0	0	0	0	0	0	0	0	0	0	0
256.2	0	0	0	0.013161	0	0	0.00704003	0.00577478	0	0	0	0	0	0.00841826	0	0	0	0	0	0	0	0	0	0	0	0	0.278931	0	0	0	0	0	0	0	0	0.00729129	0	0	0	0	0	0	0	0.0102548	0	0	0	0.0344563	0
256.4	0	0	0	0	0	0	0	0	0	0	0	0	0	0	0	0	0	0	0	0	0	0	0	0	0	0	0	0	0	0	0	0	0	0	0	0	0	0	0	0	0	0	0	0	0	0	0	0	0
256.6	0	0	0	0	0	0	0	0	0	0	0	0	0	0	0	0	0	0	0	0	0	0	0.00092002	0	0	0	0.0637614	0	0	0	0	0	0	0	0	0	0	0	0	0	0	0	0	0	0	0	0	0	0
256.8	0	0	0	0	0	0	0	0	0	0	0	0	0	0	0.00076078	0	0	0	0	0	0	0	0	0	0	0	0	0	0	0	0	0	0	0	0	0	0	0	0	0	0	0	0	0	0	0	0	0	0
257	0	0	0	0	0	0	0	0	0	0	0	0	0	0.0130319	0.0206574	0	0	0	0	0	0	0.0100239	0.0195705	0	0	0	0	0	0	0	0	0	0	0	0	0	0	0.0184699	0	0	0.00612448	0	0	0	0	0	0	0	0
257.2	0.0425367	0	0.00474288	0.00926143	0	0	0.0082141	0	0.0252829	0	0	0	0.0112154	0	0.00448945	0	0	0	0.0202446	0	0	0	0	0	0	0	0.0655225	0	0	0	0	0	0	0	0	0	0	0	0.0111019	0	0	0	0	0	0.00985462	0	0	0	0
257.4	0	0	0	0	0	0	0	0	0	0	0	0	0	0	0	0	0	0	0	0	0	0	0	0	0	0	0	0	0	0	0	0	0	0	0	0	0	0	0	0	0	0	0	0	0	0	0	0	0
257.6	0.00431734	0	0	0	0	0	0	0	0	0	0	0	0	0	0	0	0	0	0	0	0	0	0.00102253	0	0	0	0.0034034	0	0	0	0	0	0	0	0	0	0	0	0	0	0	0	0	0	0	0	0	0	0
257.8	0	0	0	0	0	0	0	0	0	0	0	0	0	0	0	0	0	0	0	0	0	0	0	0	0	0	0	0	0	0	0	0	0	0	0	0	0	0	0	0	0	0	0	0	0	0	0	0	0
258	0	0	0	0	0	0	0	0	0	0	0	0	0	0	0	0	0.0246542	0	0	0	0	0	0	0	0	0	0	0	0	0	0	0	0	0	0	0	0	0	0	0	0	0	0	0	0	0	0	0	0
258.2	0	0	0	0.00539223	0.0254638	0	0	0	0	0.00393702	0	0	0	0	0.0139761	0	0	0	0	0	0	0	0	0.00498081	0.0039029	0	0.00853919	0	0	0	0	0	0	0	0	0.00555272	0	0	0	0	0	0	0	0	0	0	0	0.0127232	0
258.4	0	0	0	0	0	0	0	0	0	0	0	0	0	0	0	0	0	0	0	0	0	0	0	0	0	0	0	0	0	0	0	0	0	0	0	0	0	0	0.00528892	0	0	0	0	0	0	0	0	0	0
258.6	0	0	0	0	0	0	0	0	0	0	0	0	0	0	0	0	0	0	0	0	0	0	0	0	0	0	0	0	0	0	0	0	0	0	0	0	0	0	0	0	0	0	0	0	0	0	0	0	0
258.8	0	0	0	0	0	0	0	0	0	0	0	0	0	0	0	0	0	0	0	0	0	0	0	0	0	0	0	0	0	0	0	0	0	0	0	0	0	0	0	0	0	0	0	0	0	0	0	0	0
259	0	0	0	0	0	0	0	0	0	0	0	0	0.0896772	0.0606082	0.075085	0	0.0836213	0	0	0	0	0.074317	0.115227	0.0703013	0	0	0	0	0	0.049028	0	0	0	0	0	0.0536261	0.109982	0.0839518	0	0	0	0	0	0	0	0	0	0	0
259.2	0	0.0411362	0	0	0	0.0495965	0.0683693	0.107408	0	0.0967313	0.0715374	0.0401313	0	0	0.00335409	0	0	0	0.081559	0	0.0802576	0	0	0	0.0753217	0	0.0804888	0.0458496	0.0540068	0	0.0447066	0	0	0	0	0	0.00276276	0	0.0413737	0	0	0	0	0.021189	0.105456	0.0481359	0.0611255	0.131467	0
259.4	0	0	0	0	0	0	0	0	0	0	0	0	0	0	0	0	0	0	0	0	0	0	0	0	0	0	0	0	0	0	0	0	0	0	0	0	0	0	0	0	0	0	0	0	0	0	0	0	0
259.6	0	0	0	0	0	0	0	0	0	0.00579397	0	0	0	0.00316194	0.00575072	0	0	0	0	0	0.00542517	0.004661	0.0099641	0	0	0	0	0	0	0	0	0	0	0	0	0	0.00478898	0.00615894	0	0	0	0	0	0	0	0	0	0	0
259.8	0	0	0	0	0	0	0	0	0	0	0	0	0	0	0	0	0	0	0	0	0	0	0	0	0	0	0	0	0	0	0	0	0	0	0	0	0	0	0	0	0	0	0	0	0	0	0	0	0
260	0	0	0	0	0	0	0	0	0	0	0	0	0	0	0	0	0	0	0	0	0	0	0	0	0	0	0	0	0	0	0	0	0	0	0	0	0	0	0	0	0	0	0	0	0	0	0	0	0
260.2	0	0.147407	0	0.0740955	0	0.20279	0.274315	0.438546	0.281289	0.496434	0.296783	0.168431	0.31978	0.132263	0.202612	0	0.176048	0.0558165	0.168169	0	0.181302	0.305902	0.342241	0.229648	0.13915	0	0	0.0658306	0.150929	0.166738	0.0660058	0	0.125643	0.0469967	0.139136	0.186315	0.163279	0.294964	0.159454	0	0.0850347	0.0264474	0.0356514	0.0736285	0.509565	0.135671	0.135673	0.226842	0
260.4	0	0	0	0	0	0	0	0	0	0	0	0	0	0	0	0	0	0	0	0	0	0	0	0	0	0	0	0	0	0	0	0	0	0	0	0	0	0	0	0	0	0	0	0	0	0	0	0	0
260.6	0	0.0162324	0	0	0	0.0162586	0.0276375	0.0707267	0	0.0971261	0.035249	0.0151161	0.0566444	0.0108697	0.0383583	0	0.0315852	0.00449205	0.024732	0	0.0156094	0.0419761	0.0857424	0.0295714	0.0101158	0	0	0	0.0128304	0.0223443	0	0	0.016963	0.00764011	0.0524638	0	0.0206592	0.0388153	0	0	0	0	0	0	0.109422	0.011063	0	0	0
260.8	0	0	0	0	0	0	0	0	0	0	0	0	0	0	0	0	0	0	0	0	0	0	0	0	0	0	0	0	0	0	0	0	0	0	0	0	0	0	0	0	0	0	0	0	0	0	0	0	0
261	0	0	0	0	0	0	0	0	0	0	0	0	0	0	0	0	0	0	0	0	0	0	0	0	0	0	0.605201	0	0	0	0	0	0	0	0	0	0	0	0	0	0	0	0	0	0	0	0	0	0
261.2	0	0.2898	0	0	0	0.248186	0.67997	0.674859	0.366114	0.796466	0.592232	0.142632	0.579338	0.284737	0.546727	0	0.187842	0.233986	0.145423	0	0.180951	0.509524	0.895553	0.475272	0.566761	0	0	0.0610357	0.281078	0.457117	0.0829691	0	0.361574	0.552976	0.225642	0.232036	0.306872	0.556185	0.275542	0.0406234	0	0	0	0	0.923781	0.977567	0.306964	0.669042	0
261.4	0	0	0	0	0	0	0	0	0	0	0	0	0	0	0	0	0	0	0	0	0	0	0	0	0	0	0	0	0	0	0	0	0	0	0	0	0	0	0	0	0	0	0	0	0	0	0	0	0
261.6	0	0.0223826	0	0	0	0.0208867	0.0603935	0.108644	0.032588	0.153753	0.0699808	0	0.107345	0.0410447	0.131698	0	0.0145208	0.0201917	0.0081516	0	0.0127776	0.0469932	0.260068	0.0489722	0.0568768	0	0	0	0.0336094	0.066414	0.00394108	0	0.0206633	0.0523791	0	0.0195302	0.0344696	0.092878	0.02182	0	0	0	0	0	0.149637	0.13656	0	0.0685477	0
261.8	0	0	0	0	0	0	0	0	0	0	0	0	0	0	0	0	0	0	0	0	0	0	0	0	0	0	0	0	0	0	0	0	0	0	0	0	0	0	0	0	0	0	0	0	0	0	0	0	0
262	0	0	0	0	0	0	0	0	0	0	0	0	0	0.00473521	0	0	0.00999401	0	0	0	0	0	0	0	0	0	0.0364026	0	0	0	0	0	0	0	0	0	0	0	0	0	0	0	0	0	0	0	0	0	0
262.2	0.0689526	0.122323	0.108753	0.184777	0	0.1305	0	0	0	0.0844001	0.0710611	0.077491	0.142318	0.100731	0	0.101006	0.0764661	0.0557914	0.155575	0.180701	0.0524269	0.124906	0.173268	0.12982	0	0	0	0	0.138056	0.100399	0.0906821	0.109802	0.110927	0	0.0665516	0.0938575	0.112492	0.136291	0.139731	0.0504144	0.0903362	0.170208	0.146093	0.149156	0.0929831	0	0.116225	0	0
262.4	0	0	0	0	0	0	0	0	0	0	0	0	0	0	0	0	0	0	0	0	0	0	0	0	0	0	0	0	0	0	0	0	0	0	0	0	0	0	0	0	0	0	0	0	0	0	0	0	0
262.6	0	0.0193718	0.0162147	0	0	0	0.00680978	0	0	0.00941132	0	0	0	0.0150282	0	0	0.0074701	0	0.0135099	0	0.00809652	0.0153316	0.021122	0.0170011	0	0	0	0	0.0163973	0.0105035	0	0	0.0151708	0	0	0.0146485	0.0103355	0.0160994	0	0	0	0	0.027229	0	0	0	0	0	0
262.8	0	0	0	0	0	0	0	0	0	0	0	0	0	0	0	0	0	0	0	0	0	0	0	0	0	0	0	0	0	0	0	0	0	0	0	0	0	0	0	0	0	0	0	0	0	0	0	0	0
263	0	0	0	0	0	0	0	0	0	0	0	0	0	0	0	0	0	0	0	0	0.0262755	0	0	0	0.0162662	0	0.536345	0	0	0	0	0	0	0	0	0	0	0	0	0	0	0	0	0	0.0727291	0	0	0	0
263.2	0.0599207	0	0	0	0	0	0	0.0863508	0.154122	0.0246472	0	0.0220084	0	0.0249211	0.0648949	0	0	0.0312476	0	0	0	0.0264223	0.0410876	0	0	0	0	0	0	0	0.0229493	0	0	0	0	0	0	0.0413353	0	0	0	0	0	0	0	0.0613134	0	0	0.0138959
263.4	0	0	0	0	0	0	0	0	0	0	0	0	0	0	0	0	0	0	0	0	0	0	0	0	0	0	0	0	0	0	0	0	0	0	0	0	0	0	0	0	0	0	0	0	0	0	0	0	0
263.6	0	0	0	0	0	0	0	0.00830718	0	0	0	0	0	0	0.00345672	0	0	0	0	0	0	0	0	0	0	0	0.00492069	0	0	0	0	0	0	0	0	0	0	0	0	0	0	0	0	0	0	0.0046851	0	0	0
263.8	0	0	0	0	0	0	0	0	0	0	0	0	0	0	0	0	0	0	0	0	0	0	0	0	0	0	0	0	0	0	0	0	0	0	0	0	0	0	0	0	0	0	0	0	0	0	0	0	0
264	0	0	0	0	0	0	0	0	0	0	0	0	0	0	0	0	0.097347	0.0559692	0.0466941	0	0.0882119	0	0.0137253	0	0	0	0	0	0	0.0322586	0	0	0	0	0	0	0	0	0	0	0	0	0.116603	0	0	0	0	0	0
264.2	0.110244	0	0	0.0217856	0	0	0	0.0232141	0	0.0142478	0	0	0	0.0249691	0.0250934	0	0	0	0.00936608	0	0	0	0.00146978	0	0	0	0.436977	0	0	0	0	0	0	0	0.0211072	0	0	0.042059	0	0.00824844	0	0.0193829	0	0	0	0.0242046	0	0	0
264.4	0	0	0	0	0	0	0	0	0	0	0	0	0	0	0	0	0	0	0	0	0	0	0	0	0	0	0	0	0	0	0	0	0	0	0	0	0	0	0	0	0	0	0	0	0	0	0	0	0
264.6	0.0133257	0	0	0	0	0	0	0	0	0	0	0	0	0	0.00128812	0	0.00922308	0.0051073	0	0	0.00756356	0	0	0	0	0	0.0378184	0	0	0	0	0	0	0	0	0	0	0	0	0	0	0	0	0	0	0	0	0.00192333	0
264.8	0	0	0	0	0	0	0	0	0	0	0	0	0	0	0	0	0	0	0	0	0	0	0	0	0	0	0	0	0	0	0	0	0	0	0	0	0	0	0	0	0	0	0	0	0	0	0	0	0
265	0	0	0	0	0	0	0	0	0	0	0.0214442	0	0	0	0	0	0	0	0	0	0	0.0277572	0	0	0	0	0	0	0	0	0	0	0	0	0	0	0	0	0	0	0	0	0	0	0.0139057	0	0	0	0
265.2	0.0592277	0.0377074	0.031384	0	0	0.0714623	0	0.0697631	0.0628712	0.0632401	0	0	0.0125869	0.0472866	0.0516178	0	0.0539712	0.193447	0	0.0792019	0	0	0.0319495	0	0	0	0.0848459	0	0.0739428	0.0674176	0	0	0	0	0	0	0.0257415	0	0.0340683	0.0937364	0	0	0	0.0948388	0	0.0626362	0	0	0
265.4	0	0	0	0	0	0	0	0	0	0	0	0	0	0	0	0	0	0	0	0	0	0	0	0	0	0	0	0	0	0	0	0	0	0	0	0	0	0	0	0	0	0	0	0	0	0	0	0	0
265.6	0	0	0	0	0	0	0	0	0	0	0	0	0	0	0	0	0	0	0	0	0	0	0	0	0	0	0	0	0	0	0	0	0	0	0	0	0	0	0	0	0	0	0	0	0	0	0	0	0
265.8	0	0	0	0	0	0	0	0	0	0	0	0	0	0	0	0	0	0	0	0	0	0	0	0	0	0	0	0	0	0	0	0	0	0	0	0	0	0	0	0	0	0	0	0	0	0	0	0	0
266	0	0	0	0	0	0	0	0	0	0	0	0	0	0.00186553	0	0	0	0	0	0	0	0	0	0	0	0	0	0	0	0	0	0	0	0	0	0	0	0	0	0	0	0	0	0	0	0	0	0	0
266.2	0.0132806	0	0	0	0	0	0	0	0	0	0	0	0	0.00519429	0	0	0	0.0172395	0.00648101	0	0	0	0.0064922	0	0	0	0.0154118	0	0	0.00751656	0	0	0	0	0	0	0.00589886	0	0	0	0	0	0	0	0	0	0	0.0314738	0.0418558
266.4	0	0	0	0	0	0	0	0	0	0	0	0	0	0	0	0	0	0	0	0	0	0	0	0	0	0	0	0	0	0	0	0	0	0	0	0	0	0	0	0	0	0	0	0	0	0	0	0	0
266.6	0	0	0	0	0	0	0	0	0	0	0	0	0	0	0	0	0	0	0	0	0	0	0	0	0	0	0	0	0	0	0	0	0	0	0	0	0	0	0	0	0	0	0	0	0	0	0	0.00428575	0
266.8	0	0	0	0	0	0	0	0	0	0	0	0	0	0	0	0	0	0	0	0	0	0	0	0	0	0	0	0	0	0	0	0	0	0	0	0	0	0	0	0	0	0	0	0	0	0	0	0	0
267	0	0	0	0	0	0	0	0	0	0	0	0	0.063591	0.0383213	0	0	0	0	0	0	0.01492	0	0	0	0	0	0	0	0	0	0	0	0	0	0	0	0	0	0	0	0	0	0	0.00610022	0	0	0	0	0
267.2	0.103594	0	0	0	0	0.0803774	0.0750355	0	0.0328413	0.0262705	0	0	0	0	0.0568801	0	0	0	0	0	0	0	0.119042	0	0	0	0	0	0.012085	0	0	0	0	0.0138789	0	0	0	0	0	0	0	0	0	0	0.0812358	0	0	0.406899	0
267.4	0	0	0	0	0	0	0	0	0	0	0	0	0	0	0	0	0	0	0	0	0	0	0	0	0	0	0	0	0	0	0	0	0	0	0	0	0	0	0	0	0	0	0	0	0	0	0	0	0
267.6	0	0	0	0	0	0	0.00588104	0	0	0.00235821	0	0	0	0	0.00281686	0	0	0	0	0	0	0	0.0141479	0	0	0	0	0	0	0	0	0	0	0	0	0	0	0	0	0	0	0	0	0	0	0	0	0.0627803	0
267.8	0	0	0	0	0	0	0	0	0	0	0	0	0	0	0	0	0	0	0	0	0	0	0	0	0	0	0	0	0	0	0	0	0	0	0	0	0	0	0	0	0	0	0	0	0	0	0	0	0
268	0	0	0	0	0	0	0	0	0	0	0	0	0.620689	0.142375	0	0	0.169955	0	0.24304	0	0.125491	0.274126	0.497599	0.250813	0	0	0	0	0.123621	0.139792	0.0197035	0	0.166987	0	0	0	0.227466	0	0	0	0	0	0	0	0	0	0	0	0
268.2	0	0.10836	0	0.0258112	0	0	0.21484	0.540781	0	0.703435	0.305971	0	0	0	0	0	0	0.0431949	0	0	0	0	0	0	0.26995	0	0.0317492	0.00755495	0	0	0	0	0	0.0884061	0.219394	0.0998959	0	0.18654	0.0722859	0	0	0	0	0.012377	0.909306	0	0.168371	0.412819	0
268.4	0	0	0	0	0	0	0	0	0	0	0	0	0	0	0	0	0	0	0	0	0	0	0	0	0	0	0	0	0	0	0	0	0	0	0	0	0	0	0	0	0	0	0	0	0	0	0	0	0
268.6	0	0	0	0	0	0	0	0.0531947	0	0.0884398	0	0	0.0848764	0.0119553	0.0210637	0	0.0174967	0	0.0242478	0	0.0106575	0.0206027	0.0896147	0.0236721	0.0173145	0	0	0	0.0100879	0.0119057	0.00291161	0	0	0.00428079	0.0485477	0	0.0145856	0.0151835	0	0	0	0	0	0	0.123142	0	0	0.0324782	0
268.8	0	0	0	0	0	0	0	0	0	0	0	0	0	0	0	0	0	0	0	0	0	0	0	0	0	0	0	0	0	0	0	0	0	0	0	0	0	0	0	0	0	0	0	0	0	0	0	0	0
269	0	0	0	0	0	0	0	0	0	0	0	0	0	0	0	0	0	0	0	0	0.192179	0.841725	1.737	0	0	0	0	0	0	0	0	0	0	0	0	0	0	0	0	0	0	0	0	0	0	0	0	0	0
269.2	0.0524192	0.781274	0.0521715	0.117956	0	0.288134	1.1848	1.36331	0.974152	1.27096	0.899003	0.174181	1.22828	0.458637	0.594528	0	0.147088	0.249235	0.156614	0	0	0	0	0.962045	1.51426	0	0.0246835	0	0.619066	0.772946	0	0	0.727673	1.07394	0.371574	0.34309	0.577989	0.866927	0.575273	0	0	0	0	0.0676393	1.29364	1.09067	0.409679	1.18729	0
269.4	0	0	0	0	0	0	0	0	0	0	0	0	0	0	0	0	0	0	0	0	0	0	0	0	0	0	0	0	0	0	0	0	0	0	0	0	0	0	0	0	0	0	0	0	0	0	0	0	0
269.6	0	0.0631834	0	0	0	0.0148766	0.136966	0.157651	0.0905474	0.211627	0.102385	0	0.216691	0.067751	0.102146	0	0.00679707	0.0181497	0.00807041	0	0.0202552	0.0992565	0.349122	0.110449	0.203955	0	0	0	0.0498754	0.0820245	0	0	0.0705711	0.116303	0.038157	0	0.056426	0.127858	0.0492689	0	0	0	0	0	0.194286	0.124733	0.0285596	0.153918	0
269.8	0	0	0	0	0	0	0	0	0	0	0	0	0	0	0	0	0	0	0	0	0	0	0	0	0	0	0	0	0	0	0	0	0	0	0	0	0	0	0	0	0	0	0	0	0	0	0	0	0
270	0	0	0	0	0	0	0	0	0	0	0	0	0	0	0	0	0	0	0	0	0	0	0	0	0	0	0	0	0	0	0	0	0	0	0	0	0	0	0	0	0	0	0	0	0	0	0	0	0
270.2	0	0.024401	0	0	0	0.0313744	0.0333049	0.320469	0.247602	0.0933453	0.0525797	0.010531	0.102819	0.0465008	0.113085	0	0.0368481	0.0135376	0.0263184	0	0.00289583	0.0547896	0.125584	0.0573332	0.0574751	0	0	0	0.0421048	0.0433367	0	0	0.0224516	0.0334828	0.0213217	0.0152935	0.0332694	0.114783	0.0482654	0	0	0	0	0	0.0799438	0.140644	0.0196113	0.0690289	0
270.4	0	0	0	0	0	0	0	0	0	0	0	0	0	0	0	0	0	0	0	0	0	0	0	0	0	0	0	0	0	0	0	0	0	0	0	0	0	0	0	0	0	0	0	0	0	0	0	0	0
270.6	0	0	0	0	0	0	0	0.0301069	0.0185145	0.00654066	0	0	0.00532392	0.00317895	0.011386	0	0	0	0	0	0	0.00357687	0.0129906	0	0	0	0	0	0	0	0	0	0	0	0	0	0	0.00904422	0	0	0	0	0	0	0.00592445	0.0100395	0	0	0
270.8	0	0	0	0	0	0	0	0	0	0	0	0	0	0	0	0	0	0	0	0	0	0	0	0	0	0	0	0	0	0	0	0	0	0	0	0	0	0	0	0	0	0	0	0	0	0	0	0	0
271	0	0	0	0	0	0	0	0	0	0	0	0	0	0	0	0	0	0.00764631	0	0	0	0	0	0	0	0	0	0	0	0	0	0	0	0	0	0	0	0	0	0	0	0	0	0	0	0	0	0	0
271.2	0	0.0137334	0	0.0186371	0	0.194373	0.0129103	0.24534	0.54662	0.0177102	0	0.0282392	0.024825	0.0212817	0.0554559	0.0378661	0	0.0221599	0	0	0	0.0183087	0.0424012	0	0	0	0.0801018	0.0164215	0	0	0	0	0	0	0	0.0189645	0	0.0637459	0	0	0	0	0	0.0300715	0	0.344265	0	0.0198453	0.0694464
271.4	0	0	0	0	0	0	0	0	0	0	0	0	0	0	0	0	0	0	0	0	0	0	0	0	0	0	0	0	0	0	0	0	0	0	0	0	0	0	0	0	0	0	0	0	0	0	0	0	0
271.6	0	0	0	0	0	0	0	0.0165048	0	0	0	0	0.00149333	0	0.00414379	0	0	0	0	0	0	0	0	0	0	0	0	0	0	0	0	0	0	0	0	0	0	0.00361309	0	0	0	0	0	0	0	0.0121326	0	0	0
271.8	0	0	0	0	0	0	0	0	0	0	0	0	0	0	0	0	0	0	0	0	0	0	0	0	0	0	0	0	0	0	0	0	0	0	0	0	0	0	0	0	0	0	0	0	0	0	0	0	0
272	0	0	0	0	0	0	0	0	0	0	0.0365107	0	0	0.0245225	0	0	0.110775	0.0267213	0.0526536	0	0.104491	0.0368243	0.0147312	0.0526877	0	0	0	0.067229	0	0.0270806	0	0	0	0	0	0	0.0492421	0.10486	0	0	0	0.0271532	0	0	0	0	0	0	0
272.2	0.0256671	0	0.0205195	0.0552902	0.0379702	0	0.00916511	0.0420093	0.0263196	0.0253831	0	0	0.0177501	0.00503991	0.0234393	0	0	0	0	0	0	0	0	0	0	0	0.0288748	0	0	0	0	0	0	0	0	0.0192688	0	0	0	0	0	0	0	0	0.0134075	0	0	0	0
272.4	0	0	0	0	0	0	0	0	0	0	0	0	0	0	0	0	0	0	0	0	0	0	0	0	0	0	0	0	0	0	0	0	0	0	0	0	0	0	0	0	0	0	0	0	0	0	0	0	0
272.6	0	0	0	0	0	0	0	0	0	0	0.00431848	0	0	0.00164152	0	0	0	0	0	0	0.00726134	0	0	0	0	0	0	0	0	0	0	0	0	0	0	0	0	0.00621251	0	0	0	0	0	0	0	0	0	0	0
272.8	0	0	0	0	0	0	0	0	0	0	0	0	0	0	0	0	0	0	0	0	0	0	0	0	0	0	0	0	0	0	0	0	0	0	0	0	0	0	0	0	0	0	0	0	0	0	0	0	0
273	0	0	0	0	0	0	0	0	0	0	0	0	0	0	0	0	0	0	0	0	0	0.0232299	0.0143465	0	0	0	0	0	0	0	0	0	0.0120265	0	0	0	0	0	0	0	0	0	0	0	0	0	0	0	0
273.2	0.0221943	0	0	0	0	0	0.0151288	0.0187925	0	0.0245901	0.0179317	0	0.0176222	0	0.0204092	0	0.0313485	0	0.00573079	0	0.0295043	0.00587662	0	0.0270366	0	0	0.138259	0	0	0	0.0227186	0	0	0.0172778	0	0	0	0	0	0	0.0186639	0	0	0	0.0381549	0.0172849	0	0	0
273.4	0	0	0	0	0	0	0	0	0	0	0	0	0	0	0	0	0	0	0	0	0	0	0	0	0	0	0	0	0	0	0	0	0	0	0	0	0	0	0	0	0	0	0	0	0	0	0	0	0
273.6	0	0	0	0	0	0	0	0	0	0	0	0	0	0	0	0	0	0	0	0	0	0	0	0	0	0	0.0204876	0	0	0	0	0	0	0	0	0	0	0	0	0	0	0	0	0	0.00329613	0	0	0	0
273.8	0	0	0	0	0	0	0	0	0	0	0	0	0	0	0	0	0	0	0	0	0	0	0	0	0	0	0	0	0	0	0	0	0	0	0	0	0	0	0	0	0	0	0	0	0	0	0	0	0
274	0	0	0	0	0	0	0	0	0	0	0	0	0	0	0	0	0	0	0	0	0	0	0	0	0	0	0	0	0	0	0	0	0	0	0	0	0	0	0	0	0	0	0	0	0	0	0	0	0
274.2	0.0130262	0	0	0	0	0	0	0.0201789	0.0259249	0.0189066	0	0	0.0164559	0	0.0125927	0	0	0.0262313	0	0	0.0314955	0.020243	0.019041	0.0375629	0.00713053	0	0.0221818	0	0	0	0.0431262	0	0	0	0	0	0	0.0171533	0	0	0.0300875	0	0	0	0.0257961	0	0	0	0
274.4	0	0	0	0	0	0	0	0	0	0	0	0	0	0	0	0	0	0	0	0	0	0	0	0	0	0	0	0	0	0	0	0	0	0	0	0	0	0	0	0	0	0	0	0	0	0	0	0	0
274.6	0	0	0	0	0	0	0	0	0	0	0	0	0	0	0.00142058	0	0	0	0	0	0	0.00398744	0.00141923	0	0	0	0	0	0	0	0	0	0	0	0	0	0	0	0	0	0	0	0	0	0	0	0	0	0
274.8	0	0	0	0	0	0	0	0	0	0	0	0	0	0	0	0	0	0	0	0	0	0	0	0	0	0	0	0	0	0	0	0	0	0	0	0	0	0	0	0	0	0	0	0	0	0	0	0	0
275	0	0	0	0	0	0	0	0	0	0	0	0	0	0	0	0	0	0	0	0	0	0	0	0	0	0	0.063713	0	0	0	0	0	0	0	0	0	0	0	0	0	0	0	0	0	0	0	0	0	0
275.2	0.0349867	0.0226663	0	0.0152171	0	0.113987	0.222444	0.0403879	0.0750594	0.0558079	0.0617175	0.0709616	0.052788	0.0518965	0.103735	0	0.0638951	0.0934653	0.0734485	0	0.0245098	0.0324883	0.167833	0.0249214	0.131196	0	0	0	0.059035	0	0	0	0	0.0501236	0	0.0226822	0.0618875	0.0404512	0	0.0257534	0	0	0.0592108	0.028918	0.111952	0.0432117	0	0.984329	0
275.4	0	0	0	0	0	0	0	0	0	0	0	0	0	0	0	0	0	0	0	0	0	0	0	0	0	0	0	0	0	0	0	0	0	0	0	0	0	0	0	0	0	0	0	0	0	0	0	0	0
275.6	0	0	0	0	0	0	0.0162008	0	0	0	0	0	0.00154869	0	0.00416079	0	0	0	0	0	0	0	0.0198652	0	0	0	0	0	0	0	0	0	0	0	0	0	0	0	0	0	0	0	0	0	0.0090793	0	0	0.124881	0
275.8	0	0	0	0	0	0	0	0	0	0	0	0	0	0	0	0	0	0	0	0	0	0	0	0	0	0	0	0	0	0	0	0	0	0	0	0	0	0	0	0	0	0	0	0	0	0	0	0	0
276	0	0	0	0	0	0	0	0	0	0	0	0	0	0	0	0	0	0	0	0	0	0.00547281	0	0	0	0	0	0	0	0	0	0	0	0	0	0	0	0	0	0	0	0	0	0	0	0	0	0	0
276.2	0.0186942	0.0155696	0.0360047	0.0372737	0	0.0233291	0	0	0	0	0.0142736	0	0.0161169	0.0261351	0.0346581	0.0368647	0.0377925	0	0.0429074	0	0.0132391	0.0186426	0.0137116	0.0234046	0	0	0.0027218	0	0.0389021	0.0199311	0	0.0281413	0.0213433	0	0	0.0295202	0.021606	0.0196218	0.0168425	0.0149291	0	0.0280086	0	0.0303286	0	0	0	0.045593	0
276.4	0	0	0	0	0	0	0	0	0	0	0	0	0	0	0	0	0	0	0	0	0	0	0	0	0	0	0	0	0	0	0	0	0	0	0	0	0	0	0	0	0	0	0	0	0	0	0	0	0
276.6	0	0	0	0	0	0	0	0	0	0	0	0	0	0.00526338	0.00591161	0	0	0	0.00564855	0	0	0	0	0	0	0	0	0	0	0	0	0	0	0	0	0	0	0	0	0	0	0	0	0	0	0	0	0	0
276.8	0	0	0	0	0	0	0	0	0	0	0	0	0	0	0	0	0	0.00288433	0	0	0	0	0	0	0	0	0	0	0	0	0	0	0	0	0	0	0	0	0	0	0	0	0	0	0	0	0	0	0
277	0	0.00957674	0	0	0	0	0	0	0	0	0	0	0	0	0	0	0	0	0	0	0	0	0	0	0.0467015	0	0.397845	0	0	0	0	0	0	0	0	0	0	0	0	0	0	0	0	0	0.19763	0	0	0	0
277.2	0	0	0.174775	0	0	0	0	0.0729857	0.0234086	0.0478839	0	0.0526031	0	0.00273001	0.0738562	0.0589181	0	0.0472119	0.048964	0.04631	0.033975	0	0.0510746	0.0383767	0	0	0	0	0.0527816	0.0272821	0.0327758	0	0	0	0	0	0	0.0465458	0	0	0	0	0	0	0.0182152	0	0.0260513	0.119302	0.0884809
277.4	0	0	0	0	0	0	0	0	0	0	0	0	0	0	0	0	0	0	0	0	0	0	0	0	0	0	0	0	0	0	0	0	0	0	0	0	0	0	0	0	0	0	0	0	0	0	0	0	0
277.6	0	0	0	0	0	0	0	0	0	0	0	0	0	0	0.00137029	0	0	0	0	0	0	0	0	0	0.00474752	0	0	0	0	0	0	0	0	0	0	0	0	0	0	0	0	0	0	0	0	0	0	0	0
277.8	0	0	0.0234165	0	0	0	0	0	0	0	0	0	0	0	0	0	0	0	0	0	0	0	0	0	0	0	0	0	0	0	0	0	0	0	0	0	0	0	0	0	0	0	0	0	0	0	0	0	0
278	0	0	0	0	0	0	0	0	0	0	0	0	0	0	0	0	0	0.00837058	0	0	0	0	0	0	0	0	0	0	0	0	0	0	0	0	0	0	0	0	0	0	0	0	0	0	0	0	0	0	0
278.2	0	0	0.0269069	0	0	0	0	0	0	0.00829494	0	0	0.0104833	0	0	0	0	0	0	0	0.0155643	0	0.0108478	0	0	0	0.0247444	0	0	0	0	0	0	0	0	0	0	0	0	0	0	0	0.0153672	0	0	0	0	0.0153155	0
278.4	0	0	0	0	0	0	0	0	0	0	0	0	0	0	0	0	0	0	0	0	0	0	0	0	0	0	0	0	0	0	0	0	0	0	0	0	0	0	0	0	0	0	0	0	0	0	0	0	0
278.6	0	0	0	0	0	0	0	0	0	0	0	0	0	0	0	0	0	0	0	0	0	0	0	0	0	0	0	0	0	0	0	0	0	0	0	0	0	0	0	0	0	0	0	0	0	0	0	0	0
278.8	0	0	0	0	0	0	0	0	0	0	0	0	0	0	0	0	0	0	0	0	0	0	0	0	0	0	0	0	0	0	0	0	0	0	0	0	0	0	0	0	0	0	0	0	0	0	0	0	0
279	0	0	0	0	0	0	0	0	0	0	0	0	0	0	0	0	0	0	0	0	0.0214948	0.0211414	0	0	0	0	0.0776156	0	0	0	0	0	0	0	0	0	0	0	0	0	0	0	0	0	0	0	0	0	0
279.2	0	0	0	0	0	0	0	0	0	0	0	0	0	0	0.0198314	0	0	0	0	0.0152688	0	0.0110974	0.0152767	0	0	0	0.0104069	0	0	0	0	0	0	0	0.00573338	0	0	0	0	0	0	0	0	0	0	0	0	0	0
279.4	0	0	0	0	0	0	0	0	0	0	0	0	0	0	0	0	0	0	0	0	0	0	0	0	0	0	0	0	0	0	0	0	0	0	0	0	0	0	0	0	0	0	0	0	0	0	0	0	0
279.6	0	0	0	0	0	0	0	0	0	0	0	0	0	0	0	0	0	0	0	0	0	0	0	0	0	0	0	0	0	0	0	0	0	0	0	0	0	0	0	0	0	0	0	0	0	0	0	0	0
279.8	0	0	0	0	0	0	0	0	0	0	0	0	0	0	0	0	0	0	0	0	0	0	0	0	0	0	0	0	0	0	0	0	0	0	0	0	0	0	0	0	0	0	0	0	0	0	0	0	0
280	0	0	0	0	0	0	0	0.00941959	0	0	0	0	0.00451467	0	0	0	0	0	0	0	0	0.00908561	0	0	0	0	0	0	0	0	0.00899107	0	0	0	0	0	0	0	0	0	0	0	0	0	0	0	0	0	0
280.2	0	0	0	0	0	0	0	0	0	0	0	0.00684511	0.00195923	0.00319392	0	0	0	0	0	0	0	0	0.00557192	0	0	0	0.105078	0	0	0.00372218	0	0	0	0	0	0	0	0	0	0	0	0	0	0	0.00414946	0	0	0	0
280.4	0	0	0	0	0	0	0	0	0	0	0	0	0	0	0	0	0	0	0	0	0	0	0	0	0	0	0	0	0	0	0	0	0	0	0	0	0	0	0	0	0	0	0	0	0	0	0	0	0
280.6	0.00349019	0	0	0	0	0	0	0	0	0	0	0	0	0	0	0	0	0	0	0	0	0	0	0	0	0	0.0128226	0	0	0	0	0	0	0	0	0	0	0	0	0	0	0	0	0	0	0	0	0	0
280.8	0	0	0	0	0	0	0	0	0	0	0	0	0	0	0	0	0	0	0	0	0	0	0	0	0	0	0	0	0	0	0	0	0	0	0	0	0	0	0	0	0	0	0	0	0	0	0	0	0
281	0	0	0	0	0	0	0	0	0	0	0	0	0.0690743	0	0	0	0	0.0267368	0	0	0.0646201	0.0702859	0.0468925	0.0644781	0	0	0	0	0.031356	0.0349671	0.0633769	0	0.0296482	0	0	0	0	0.0313163	0	0	0	0	0	0	0	0	0	0	0
281.2	0.0530746	0	0	0	0	0	0	0	0	0.0668517	0	0	0	0	0.0362472	0	0.0398332	0	0	0	0	0	0	0	0.0736774	0	0.251592	0.0115504	0	0	0	0	0	0	0	0	0.0336199	0.00596316	0	0	0	0	0	0	0.129182	0.0522758	0	0.0533585	0
281.4	0	0	0	0	0	0	0	0	0	0	0	0	0	0	0	0	0	0	0	0	0	0	0	0	0	0	0	0	0	0	0	0	0	0	0	0	0	0	0	0	0	0	0	0	0	0	0	0	0
281.6	0	0	0	0	0	0	0	0	0	0	0	0	0	0	0	0	0	0	0	0	0	0	0	0	0	0	0.0130472	0	0	0	0	0	0	0	0	0	0	0	0	0	0	0	0	0	0	0	0	0	0
281.8	0	0	0	0	0	0	0	0	0	0	0	0	0	0	0	0	0	0	0	0	0	0	0	0	0	0	0	0	0	0	0	0	0	0	0	0	0	0	0	0	0	0	0	0	0	0	0	0	0
282	0	0	0	0	0	0	0	0	0	0	0	0	0	0	0	0	0	0	0	0	0.0615751	0.0773392	0	0.175169	0	0	0	0	0	0	0	0	0	0	0	0	0.0090658	0	0	0	0.115493	0	0	0	0	0	0	0	0
282.2	0	0	0.00673854	0	0	0.0678719	0.0448513	0.0847642	0.159877	0.072097	0.0551	0.0985445	0.0599847	0.0155818	0.021102	0	0.0163392	0.0367921	0	0	0	0	0.0606853	0	0.0283855	0	0	0	0.0352978	0.0246501	0.173328	0	0.0130493	0.00979783	0	0	0	0.0290039	0.0262565	0	0	0	0	0.029714	0.095431	0.0429516	0	0.0509832	0
282.4	0	0	0	0	0	0	0	0	0	0	0	0	0	0	0	0	0	0	0	0	0	0	0	0	0	0	0	0	0	0	0	0	0	0	0	0	0	0	0	0	0	0	0	0	0	0	0	0	0
282.6	0	0	0	0	0	0	0	0	0.00876784	0	0	0	0	0	0.00124904	0	0	0	0	0	0	0	0.00382092	0	0	0	0	0	0	0	0	0	0	0	0	0	0	0	0	0	0	0	0.0117343	0	0.00708575	0	0	0.00421233	0
282.8	0	0	0	0	0	0	0	0	0	0	0	0	0	0	0	0	0	0	0	0	0	0	0	0	0	0	0	0	0	0	0	0	0	0	0	0	0	0	0	0	0	0	0	0	0	0	0	0	0
283	0	0	0	0	0	0	0	0	0	0	0	0	0	0	0	0	0	0	0	0	0	0	0	0.0365492	0	0	0	0	0	0	0	0	0	0	0	0	0	0	0	0	0	0	0	0	0	0	0	0	0
283.2	0.143418	0.0110055	0	0	0	0.0830773	0	0.0740213	0.041731	0.00132561	0.0253747	0	0.0463072	0	0	0	0.0173252	0	0	0	0	0.0314068	0.0387419	0	0	0	0.128641	0	0.0270943	0	0	0	0.0154607	0	0.0100297	0	0	0	0	0	0	0	0	0	0.0680954	0.0928909	0	0.0483295	0
283.4	0	0	0	0	0	0	0	0	0	0	0	0	0	0	0	0	0	0	0	0	0	0	0	0	0	0	0	0	0	0	0	0	0	0	0	0	0	0	0	0	0	0	0	0	0	0	0	0	0
283.6	0	0	0	0	0	0	0	0.00367736	0	0	0	0	0	0	0	0	0	0	0	0	0	0	0.00324975	0	0	0	0	0	0	0	0	0	0	0	0	0	0	0	0	0	0	0	0	0	0	0	0	0	0
283.8	0	0	0	0	0	0	0	0	0	0	0	0	0	0	0	0	0	0	0	0	0	0	0	0	0	0	0	0	0	0	0	0	0	0	0	0	0	0	0	0	0	0	0	0	0	0	0	0	0
284	0	0	0	0	0	0	0	0	0	0	0	0	0	0.00161576	0	0	0	0	0	0	0	0	0	0	0	0	0	0	0	0	0	0	0	0	0	0	0	0	0	0	0	0	0	0	0	0	0	0	0
284.2	0.0356128	0.0537621	0.0475653	0.0722868	0	0.0568832	0	0	0.0486273	0	0.0392	0	0.05395	0.042099	0.035865	0	0.0374624	0	0.0629241	0.064809	0.0252809	0.045931	0.0116102	0.0552341	0.0319914	0	0.0257434	0	0.057285	0.0388963	0	0.0239578	0.0483692	0	0	0.0515501	0.0434542	0.0446468	0	0.0224569	0.0473526	0.105456	0.0740858	0.0896069	0	0.0389857	0	0	0
284.4	0	0	0	0	0	0	0	0	0	0	0	0	0	0	0	0	0	0	0	0	0	0	0	0	0	0	0	0	0	0	0	0	0	0	0	0	0	0	0	0	0	0	0	0	0	0	0	0	0
284.6	0	0.0074566	0	0	0	0	0	0	0	0	0	0	0.00554592	0.00500195	0.00376882	0	0	0	0.00783459	0	0	0	0	0.00783126	0	0	0	0	0.0116887	0	0	0	0	0	0	0.00670859	0.00330305	0	0	0	0	0	0	0	0	0	0	0	0
284.8	0	0	0	0	0	0	0	0	0	0	0	0	0	0	0	0	0	0	0	0	0	0	0	0	0	0	0	0	0	0	0	0	0	0	0	0	0	0	0	0	0	0	0	0	0	0	0	0	0
285	0	0	0	0	0	0	0	0	0	0	0	0	0	0	0	0	0	0	0	0	0	0	0	0	0	0	0	0	0	0	0	0	0	0	0	0	0	0	0	0	0	0	0	0	0	0	0	0	0
285.2	0	0	0.0215421	0	0	0.0600083	0	0.0565561	0.0847246	0	0	0	0	0	0	0	0.00544284	0	0	0	0	0	0	0	0	0	0	0	0	0.0123656	0	0	0	0	0	0	0	0	0	0	0.00914101	0	0	0.0111343	0	0.0427302	0	0.0269233	0
285.4	0	0	0	0	0	0	0	0	0	0	0	0	0	0	0	0	0	0	0	0	0	0	0	0	0	0	0	0	0	0	0	0	0	0	0	0	0	0	0	0	0	0	0	0	0	0	0	0	0
285.6	0	0	0	0	0	0	0	0.0046733	0	0	0	0	0	0	0	0	0	0	0	0	0	0	0	0	0	0	0	0	0	0	0	0	0	0	0	0	0	0	0	0	0	0	0	0	0	0	0	0	0
285.8	0	0	0	0	0	0	0	0	0	0	0	0	0	0	0	0	0	0	0	0	0	0	0	0	0	0	0	0	0	0	0	0	0	0	0	0	0	0	0	0	0	0	0	0	0	0	0	0	0
286	0	0	0	0	0	0	0	0	0	0	0	0	0	0	0	0	0	0	0	0	0	0	0	0	0	0	0	0	0	0	0	0	0	0	0	0	0	0	0	0	0	0	0	0	0	0	0	0	0
286.2	0	0.00995523	0	0	0	0	0	0	0	0.00765004	0.0101078	0.0136561	0	0	0.0105414	0	0	0	0	0	0	0	0	0	0.00359528	0	0	0	0	0	0	0	0	0	0	0	0	0	0.0125887	0	0	0	0	0	0	0.005673	0	0	0
286.4	0	0	0	0	0	0	0	0	0	0	0	0	0	0	0	0	0	0	0	0	0	0	0	0	0	0	0	0	0	0	0	0	0	0	0	0	0	0	0	0	0	0	0	0	0	0	0	0	0
286.6	0	0	0	0	0	0	0	0	0	0	0	0	0	0	0	0	0	0	0	0	0	0	0	0	0	0	0	0	0	0	0	0	0	0	0	0	0	0	0	0	0	0	0	0	0	0	0	0	0
286.8	0	0	0	0	0	0	0	0	0	0	0	0	0	0	0	0	0	0	0	0	0	0	0	0	0	0	0	0	0	0	0	0	0	0	0	0	0	0	0	0	0	0	0	0	0	0	0	0	0
287	0	0	0	0	0	0	0	0	0	0	0	0	0	0	0	0	0	0	0	0	0	0	0	0	0	0	0	0	0	0	0	0	0	0	0	0	0	0	0	0	0	0	0	0	0	0	0	0	0
287.2	0	0	0	0	0	0	0.0215345	0	0	0	0	0	0	0	0	0	0	0	0	0.0262733	0	0	0	0	0	0	0.123276	0	0	0	0	0	0.00778743	0	0	0	0	0	0	0	0.0150684	0	0.0255797	0	0	0.0797676	0	0	0
287.4	0	0	0	0	0	0	0	0	0	0	0	0	0	0	0	0	0	0	0	0	0	0	0	0	0	0	0	0	0	0	0	0	0	0	0	0	0	0	0	0	0	0	0	0	0	0	0	0	0
287.6	0	0	0	0	0	0	0	0	0	0	0	0	0	0	0	0	0	0	0	0	0	0	0	0	0	0	0	0	0	0	0	0	0	0	0	0	0	0	0	0	0	0	0	0	0	0	0	0	0
287.8	0	0	0	0	0	0	0	0	0	0	0	0	0	0	0	0	0	0	0	0	0	0	0	0	0	0	0	0	0	0	0	0	0	0	0	0	0	0	0	0	0	0	0	0	0	0	0	0	0
288	0	0	0	0	0	0	0	0	0	0	0	0	0	0	0	0	0	0	0	0	0	0	0	0.00427349	0	0	0	0	0	0	0	0	0	0	0	0	0	0	0	0	0	0	0	0	0	0	0	0	0
288.2	0.0512629	0	0	0	0	0	0	0	0	0	0	0	0	0	0	0	0.00497886	0	0.00526946	0	0	0	0	0	0	0.0355812	0.173939	0	0.00991669	0.020785	0	0	0	0	0	0	0	0	0	0	0	0	0	0	0	0	0	0.0267179	0.0341126
288.4	0.172319	0	1.00673	0.222129	0.352828	0.116403	0	0	0.0872256	0.143335	0.0563772	0	0	0	0.110203	0	0.027539	0	0.23327	0	0	0	0	0.0487533	0	0.136358	0.0788813	0	0	0	0	0	0.0901474	0.183046	0	0.238338	0.0613666	0	0.020479	0	0.131943	0	0	0.0558369	0	0	0.223372	0.250672	0
288.6	0	0	0	0	0	0	0	0	0	0	0	0	0	0	0	0	0	0	0	0	0	0	0	0	0	0	0.0118056	0	0	0	0	0	0	0	0	0	0	0	0	0	0	0	0	0	0	0	0	0	0
288.8	0	0	0	0	0	0	0	0	0	0	0	0	0	0	0	0	0	0	0	0	0	0	0	0	0	0	0	0	0	0	0	0	0	0	0	0	0	0	0	0	0	0	0	0	0	0	0	0	0
289	0	0	0	0	0	0	0	0	0	0	0	0	0	0	0	0	0	0	0	0	0	0	0	0	0	0	0	0	0	0	0	0	0	0	0	0	0	0	0	0	0	0	0	0	0	0	0	0	0
289.2	0	0	0	0	0	0	0.0184474	0.0103687	0	0	0	0	0.0426931	0	0.0220497	0	0	0	0	0	0	0.0179902	0.00859083	0.0103232	0	0	0.0760166	0	0	0	0	0	0	0	0	0	0	0.00917522	0	0	0	0	0	0	0.0153854	0	0	0	0
289.4	0	0	0.090543	0	0	0	0	0	0	0	0	0	0	0	0.00846135	0	0	0	0	0	0	0	0	0	0	0	0	0	0	0	0	0	0	0	0	0	0	0	0	0	0	0	0	0	0	0	0	0	0
289.6	0	0	0	0	0	0	0	0	0	0	0	0	0	0	0	0	0	0	0	0	0	0	0	0	0	0	0	0	0	0	0	0	0	0	0	0	0	0	0	0	0	0	0	0	0	0	0	0	0
289.8	0	0	0.00682515	0	0	0	0	0	0	0	0	0	0	0	0	0	0	0	0	0	0	0	0	0	0	0	0	0	0	0	0	0	0	0	0	0	0	0	0	0	0	0	0	0	0	0	0	0	0
290	0	0	0	0	0	0	0	0	0	0	0	0	0	0	0	0	0	0	0	0	0.00563343	0	0	0	0	0	0	0	0	0	0	0	0	0	0	0	0	0	0	0	0	0	0	0	0	0	0	0	0
290.2	0	0	0	0	0	0	0	0	0	0	0	0	0	0	0	0	0	0	0	0	0	0.00452152	0	0	0	0	0	0	0	0	0	0	0	0	0	0	0	0	0	0	0	0	0	0	0	0	0	0.0120614	0
290.4	0	0	0	0	0	0	0	0	0	0	0	0	0	0	0	0	0	0	0	0	0	0	0	0	0	0	0	0	0	0	0	0	0	0	0	0	0	0	0	0	0	0	0	0	0	0	0	0	0
290.6	0	0	0	0	0	0	0	0	0	0	0	0	0	0	0	0	0	0	0	0	0	0	0	0	0	0	0	0	0	0	0	0	0	0	0	0	0	0	0	0	0	0	0	0	0	0	0	0	0
290.8	0	0	0	0	0	0	0	0	0	0	0	0	0	0	0	0	0	0	0	0	0	0	0	0	0	0	0	0	0	0	0	0	0	0	0	0	0	0	0	0	0	0	0	0	0	0	0	0	0
291	0	0	0	0	0	0	0	0	0	0	0	0	0	0	0	0	0	0	0	0	0	0	0	0	0	0	0	0	0	0	0	0	0	0	0	0	0	0	0	0	0	0	0	0	0	0	0	0	0
291.2	0	0.0173061	0	0	0	0	0.0138047	0.0789163	0	0.0316362	0	0	0	0.0444919	0	0	0	0.0408605	0	0	0.0160198	0	0	0	0.0194016	0	0	0	0.0526448	0	0	0	0	0	0	0	0.0462526	0.0121236	0.0144188	0.0113241	0	0	0	0	0.0498606	0	0	0	0
291.4	0	0	0	0	0	0	0	0	0	0	0	0	0	0	0	0	0	0	0	0	0	0	0	0	0	0	0	0	0	0	0	0	0	0	0	0	0	0	0	0	0	0	0	0	0	0	0	0	0
291.6	0	0	0	0	0	0	0	0	0	0	0	0	0	0.00266321	0	0	0	0.00212679	0	0	0	0	0	0	0	0	0	0	0.0041445	0	0	0	0	0	0	0	0.00329301	0	0	0	0	0	0	0	0	0	0	0	0
291.8	0	0	0	0	0	0	0	0	0	0	0	0	0	0	0	0	0	0	0	0	0	0	0	0	0	0	0	0	0	0	0	0	0	0	0	0	0	0	0	0	0	0	0	0	0	0	0	0	0
292	0	0	0	0	0	0	0	0	0	0	0	0	0	0	0	0	0	0	0	0	0	0	0	0	0	0	0	0	0	0	0	0	0	0	0	0	0	0	0	0	0	0	0	0	0	0	0	0	0
292.2	0	0	0	0	0	0	0	0.106182	0	0.012063	0	0	0	0	0	0	0	0	0	0	0.00986966	0	0	0	0	0	0	0	0	0	0	0	0	0	0	0	0	0	0	0	0	0	0	0	0	0	0	0.00547005	0
292.4	0	0	0	0	0	0	0	0	0	0	0	0	0	0	0	0	0	0	0	0	0	0	0	0	0	0	0	0	0	0	0	0	0	0	0	0	0	0	0	0	0	0	0	0	0	0	0	0	0
292.6	0	0	0	0	0	0	0	0.00584058	0	0	0	0	0	0	0	0	0	0	0	0	0	0	0	0	0	0	0	0	0	0	0	0	0	0	0	0	0	0	0	0	0	0	0	0	0	0	0	0	0
292.8	0	0	0	0	0	0	0	0	0	0	0	0	0	0	0	0	0	0	0	0	0	0	0	0	0	0	0	0	0	0	0	0	0	0	0	0	0	0	0	0	0	0	0	0	0	0	0	0	0
293	0	0	0	0	0	0	0	0	0	0	0	0	0	0	0	0	0.00826145	0	0	0	0	0	0	0	0	0	0	0.0105923	0	0	0	0	0	0	0	0	0	0	0	0	0	0	0	0	0	0	0	0	0.0555015
293.2	0	0	0	0	0	0.123452	0	0.230302	0.34309	0.0290291	0	0	0.0226579	0.0265346	0	0	0	0.0630462	0	0.0362019	0.0261392	0.0147334	0.0280369	0	0	0	0	0	0.0673556	0.00721579	0.0187226	0	0	0	0	0.0133324	0.0133522	0.0167282	0	0.0317089	0	0	0	0.0633249	0.0405684	0.143837	0	0	0
293.4	0	0	0	0	0	0	0	0	0	0	0	0	0	0	0	0	0	0	0	0	0	0	0	0	0	0	0	0	0	0	0	0	0	0	0	0	0	0	0	0	0	0	0	0	0	0	0	0	0
293.6	0	0	0	0	0	0	0	0.0110742	0.012588	0	0	0	0	0	0	0	0	0	0	0	0	0	0	0	0	0	0	0	0	0	0	0	0	0	0	0	0	0	0	0	0	0	0	0	0	0.00971022	0	0	0
293.8	0	0	0	0	0	0	0	0	0	0	0	0	0	0	0	0	0	0	0	0	0	0	0	0	0	0	0	0	0	0	0	0	0	0	0	0	0	0	0	0	0	0	0	0	0	0	0	0	0
294	0	0	0	0	0	0	0	0	0	0	0	0	0	0	0	0	0	0	0	0	0	0	0	0	0	0	0	0	0	0	0	0	0	0	0	0	0	0	0	0	0	0	0	0	0	0	0	0	0
294.2	0.00886532	0	0	0	0	0.00541302	0	0	0	0	0	0	0.00312183	0.00343364	0	0	0.00390881	0.00996857	0	0	0	0	0	0	0	0	0.0237888	0	0.00731901	0	0	0	0	0	0	0	0	0	0	0	0	0	0	0	0.00179204	0	0	0	0
294.4	0	0	0	0	0	0	0	0	0	0	0	0	0	0	0	0	0	0	0	0	0	0	0	0	0	0	0	0	0	0	0	0	0	0	0	0	0	0	0	0	0	0	0	0	0	0	0	0	0
294.6	0	0	0	0	0	0	0	0	0	0	0	0	0	0	0	0	0	0	0	0	0	0	0	0	0	0	0	0	0	0	0	0	0	0	0	0	0	0	0	0	0	0	0	0	0	0	0	0	0
294.8	0	0	0	0	0	0	0	0	0	0	0	0	0	0	0	0	0	0	0	0	0	0	0	0	0	0	0	0	0	0	0	0	0	0	0	0	0	0	0	0	0	0	0	0	0	0	0	0	0
295	0	0	0	0	0	0	0	0	0	0	0	0	0	0	0	0	0	0	0.00399582	0	0	0	0	0	0	0	0	0	0	0	0	0	0	0	0	0	0	0	0	0	0	0	0	0	0	0	0	0	0
295.2	0	0	0	0	0	0	0	0.0164529	0	0.00723788	0	0	0	0	0	0	0	0.00843935	0	0	0.0127125	0	0.00550469	0	0	0	0	0	0.0129686	0	0.0110487	0	0	0	0	0.0111765	0	0	0	0	0	0	0	0	0.0173354	0	0	0	0
295.4	0	0	0	0	0	0	0	0	0	0	0	0	0	0	0	0	0	0	0	0	0	0	0	0	0	0	0	0	0	0	0	0	0	0	0	0	0	0	0	0	0	0	0	0	0	0	0	0	0
295.6	0	0	0	0	0	0	0	0	0	0	0	0	0	0	0	0	0	0	0	0	0	0	0	0	0	0	0	0	0	0	0	0	0	0	0	0	0	0	0	0	0	0	0	0	0	0	0	0	0
295.8	0	0	0	0	0	0	0	0	0	0	0	0	0	0	0	0	0	0	0	0	0	0	0	0	0	0	0	0	0	0	0	0	0	0	0	0	0	0	0	0	0	0	0	0	0	0	0	0	0
296	0	0	0	0	0	0	0	0	0	0	0	0	0	0	0	0	0	0	0	0	0	0	0	0	0	0	0	0	0	0	0	0	0	0	0	0	0	0	0	0	0	0	0	0	0	0	0	0	0
296.2	0	0	0.0160333	0	0	0	0	0.0490783	0.0747849	0	0	0	0	0.010583	0	0	0	0	0	0	0	0.0121484	0	0.0102767	0.00884818	0	0.0124433	0	0	0	0	0	0	0	0	0	0	0	0	0	0	0	0	0	0	0	0	0	0
296.4	0	0	0	0	0	0	0	0	0	0	0	0	0	0	0	0	0	0	0	0	0	0	0	0	0	0	0	0	0	0	0	0	0	0	0	0	0	0	0	0	0	0	0	0	0	0	0	0	0
296.6	0	0	0	0	0	0	0	0	0	0	0	0	0	0	0	0	0	0	0	0	0	0	0	0	0	0	0	0	0	0	0	0	0	0	0	0	0	0	0	0	0	0	0	0	0	0	0	0	0
296.8	0	0	0	0	0	0	0	0	0	0	0	0	0.00167131	0	0	0	0	0	0	0	0	0	0	0	0	0	0	0	0	0	0	0	0	0	0	0	0	0	0	0	0	0	0	0	0	0	0	0	0
297	0	0	0	0	0	0	0	0	0	0	0	0	0	0	0	0	0	0	0	0	0	0	0	0	0	0	0.0038046	0	0	0	0	0	0	0	0	0	0	0	0	0	0	0	0	0	0	0	0	0	0
297.2	0.0463922	0.029761	0.0509034	0.0315462	0.0818971	0.116603	0.044019	0.0569645	0.0650894	0.0246255	0.0507962	0.0702695	0.0350395	0.0326321	0.0328749	0	0	0.0411045	0.0229368	0	0	0.0296044	0	0.0318674	0	0.0428858	0.0269428	0.0450185	0	0	0	0	0	0.0331793	0.0304181	0.0381691	0	0.0235088	0.0257737	0.023233	0.0261689	0	0	0	0.0242947	0.0453643	0	0	0
297.4	0	0	0	0	0	0	0	0	0	0	0	0	0	0	0	0	0	0	0	0	0	0	0	0	0	0	0	0	0	0	0	0	0	0	0	0	0	0	0	0	0	0	0	0	0	0	0	0	0
297.6	0	0	0	0	0	0	0	0	0	0	0	0	0	0	0	0	0	0	0	0	0	0	0	0	0	0	0	0	0	0	0	0	0	0	0	0	0	0	0	0	0	0	0	0	0	0	0	0	0
297.8	0	0	0	0	0	0	0	0	0	0	0	0	0	0	0	0	0	0	0	0	0	0	0	0	0	0	0	0	0	0	0	0	0	0	0	0	0	0	0	0	0	0	0	0	0	0	0	0	0
298	0	0	0	0	0	0	0	0	0	0	0	0	0	0	0	0	0	0	0	0	0	0	0	0	0	0	0	0	0	0	0	0	0	0	0	0	0	0	0	0	0	0	0	0	0	0	0	0	0
298.2	0.00706323	0	0	0	0	0	0	0	0	0	0	0	0	0	0	0	0.0111758	0	0	0	0	0.00857886	0	0	0	0	0	0	0.0196477	0	0	0	0	0	0	0	0.00964781	0	0	0	0	0	0	0	0	0	0.050103	0.0202752	0.0294716
298.4	0	0	0	0	0	0	0	0	0	0	0	0	0	0	0	0	0	0	0	0	0	0	0	0	0	0	0	0	0	0	0	0	0	0	0	0	0	0	0	0	0	0	0	0	0	0	0	0	0
298.6	0	0	0	0	0	0	0	0	0	0	0	0	0	0	0	0	0	0	0	0	0	0	0	0	0	0	0	0	0	0	0	0	0	0	0	0	0	0	0	0	0	0	0	0	0	0	0	0	0
298.8	0	0	0	0	0	0	0	0	0	0	0	0	0	0.00230765	0.00231687	0	0	0.00253471	0	0	0	0	0	0	0	0	0	0	0	0	0	0	0	0	0	0	0	0	0	0	0	0	0	0	0	0	0	0	0
299	0	0	0	0	0	0	0	0	0	0	0	0	0	0	0.000653289	0	0	0	0	0	0	0	0	0	0	0	0	0	0	0	0	0	0	0	0	0	0	0	0	0	0	0	0	0	0	0	0	0	0
299.2	0.269546	0.135809	0.0702839	0.180472	0.334441	0.49411	0.205063	0.142577	0.284831	0.0729737	0.208933	0.754292	0.122993	0.129528	0.0803716	1.3631	0.193495	0.48757	0.215236	0.701231	0	0.0209321	0.00682452	0	0.298751	0.150691	0.257686	1.3157	0.644037	0.0981905	0	0	0.0170634	0.154166	0.0962069	0.24228	0.285644	0.0883144	0.219402	0.797908	0.0133451	0	0.01682	0.525232	0.140322	0.151948	0.378165	0.207896	0.159456
299.4	0	0	0	0	0	0	0	0	0	0	0	0	0	0	0	0	0	0	0	0	0	0	0	0	0	0	0	0	0	0	0	0	0	0	0	0	0	0	0	0	0	0	0	0	0	0	0	0	0
299.6	0	0	0	0	0	0	0	0	0	0	0	0	0	0	0	0	0	0	0	0	0	0	0	0	0	0	0	0	0	0	0	0	0	0	0	0	0	0	0	0	0	0	0	0	0	0	0	0	0
299.8	0	0	0	0	0	0	0	0	0	0	0	0	0	0	0	0	0	0	0	0	0	0	0	0	0	0	0	0	0	0	0	0	0	0	0	0	0	0	0	0	0	0	0	0	0	0	0	0	0
300	0	0	0	0	0	0	0	0	0	0	0	0	0	0	0	0	0	0	0	0	0	0	0	0	0	0	0	0	0	0	0	0	0	0	0	0	0	0	0	0	0	0	0	0	0	0	0	0	0
300.2	0.0229074	0.00961262	0	0.0149008	0	0.0410259	0.0119653	0.00910207	0	0	0	0.0719368	0	0.0113357	0	0.116182	0.0175242	0.0556509	0	0	0	0	0	0	0.0179612	0	0.0184736	0.0820615	0.0568217	0	0	0	0	0	0	0	0	0	0	0.0528223	0	0	0	0.0341573	0	0	0	0.0212294	0
300.4	0.00903228	0	0.0166914	0	0	0	0	0	0	0	0	0	0	0	0	0	0	0	0	0	0	0	0	0	0	0	0	0	0	0	0	0	0	0	0	0	0	0	0	0	0	0	0	0	0	0	0	0	0.0386773
300.6	0	0	0	0	0	0	0	0	0	0	0	0	0	0	0	0	0	0	0	0	0	0	0	0	0	0	0	0	0	0	0	0	0	0	0	0	0	0	0	0	0	0	0	0	0	0	0	0	0
300.8	0	0	0	0	0	0	0	0	0	0	0	0	0	0	0	0	0	0	0	0	0	0	0	0	0	0	0	0	0	0	0	0	0	0	0	0	0	0	0	0	0	0	0	0	0	0	0	0	0
301	0	0	0	0	0	0	0	0	0	0	0	0	0	0	0	0	0	0	0	0	0.0100263	0	0	0	0	0	0	0	0	0	0	0	0	0	0	0	0	0	0	0	0	0	0	0	0	0	0	0	0
301.2	0.170558	0.0758926	0.0847645	0.175029	0	0.217166	0.0781455	0.0574351	0.0996237	0.030296	0.0919159	0.209951	0.0554401	0.0317257	0.0486653	0.389051	0.0550415	0.141087	0.101386	0.079345	0.178324	0.109602	0.0284871	0.0904586	0.0782199	0	0.164601	0.278697	0.200016	0.0369167	0.185686	0	0.0977792	0.0479843	0.0305171	0.107129	0.0851076	0.0992537	0.130892	0.377516	0.154281	0.13632	0.114209	0.235578	0	0.127051	0.10291	0.0669994	0.0797487
301.4	0	0	0	0	0	0	0	0	0	0	0	0	0	0	0	0	0	0	0	0	0	0	0	0	0	0	0	0	0	0	0	0	0	0	0	0	0	0	0	0	0	0	0	0	0	0	0	0	0
301.6	0	0	0	0	0	0	0	0	0	0	0	0	0	0	0	0	0	0	0	0	0	0	0	0	0	0	0	0	0	0	0	0	0	0	0	0	0	0	0	0	0	0	0	0	0	0	0	0	0
301.8	0	0	0	0	0	0	0	0	0	0	0	0	0	0	0	0	0	0	0	0	0	0	0	0	0	0	0	0	0	0	0	0	0	0	0	0	0	0	0	0	0	0	0	0	0	0	0	0	0
302	0.0245738	0	0	0	0	0	0	0	0	0	0	0	0	0	0	0	0	0	0	0	0.00426395	0	0	0	0	0	0	0	0	0	0	0	0	0	0	0	0	0	0	0	0	0	0	0	0	0	0	0	0
302.2	0	0	0	0.0107151	0	0	0	0	0	0	0	0	0	0	0.00590673	0	0.01124	0	0	0	0	0	0	0	0	0	0.0391694	0	0.0223239	0	0	0	0	0	0	0.011339	0.00535833	0.0152106	0	0.0746056	0.0439156	0.0464354	0	0.0191601	0	0	0	0.0147603	0
302.4	0	0	0	0	0	0	0	0	0	0	0	0	0	0	0	0	0	0	0	0	0	0	0	0	0	0	0	0	0	0	0	0	0	0	0	0	0	0	0	0	0	0	0	0	0	0	0	0	0
302.6	0	0	0	0	0	0	0	0	0	0	0	0	0	0	0	0	0	0	0	0	0	0	0	0	0	0	0	0	0	0	0	0	0	0	0	0	0	0	0	0	0	0	0	0	0	0	0	0	0
302.8	0	0	0	0	0	0	0	0	0	0	0	0	0	0	0	0	0	0	0	0	0	0	0	0	0	0	0	0	0	0	0	0	0	0	0	0	0	0	0	0	0	0	0	0	0	0	0	0	0
303	0	0	0	0	0	0	0	0	0	0	0	0	0	0	0	0	0	0	0	0	0	0	0	0	0	0	0	0	0	0	0	0	0	0	0	0	0	0	0	0	0	0	0	0	0	0	0	0	0
303.2	0.0702002	0	0	0	0	0	0	0	0	0.00411083	0	0	0	0	0	0	0.00832194	0	0	0	0	0	0.00593842	0	0.00661568	0	0.288415	0	0	0	0	0	0	0	0	0	0	0	0.00458369	0	0	0	0	0	0	0	0	0.0107762	0
303.4	0	0	0	0	0	0	0	0	0	0	0	0	0	0	0	0	0	0	0	0	0	0	0	0	0	0	0	0	0	0	0	0	0	0	0	0	0	0	0	0	0	0	0	0	0	0	0	0	0
303.6	0	0	0	0	0	0	0	0	0	0	0	0	0	0	0	0	0	0	0	0	0	0	0	0	0	0	0	0	0	0	0	0	0	0	0	0	0	0	0	0	0	0	0	0	0	0	0	0	0
303.8	0	0	0	0	0	0	0	0	0	0	0	0	0	0	0	0	0	0	0	0	0	0	0	0	0	0	0	0	0	0	0	0	0	0	0	0	0	0	0	0	0	0	0	0	0	0	0	0	0
304	0	0	0	0	0	0	0	0	0	0	0	0	0	0	0	0	0	0	0	0	0	0	0	0	0	0	0	0	0	0	0	0	0	0	0	0	0	0	0	0	0	0	0	0	0	0	0	0	0
304.2	0.0636314	0.0132453	0	0.0297123	0	0.0318484	0	0.00504033	0	0	0	0	0.0164345	0.00630245	0.00498222	0.126535	0.00830677	0.057102	0.00687796	0.0331176	0.164805	0.0501021	0	0.0120988	0	0	0.0363844	0.314922	0.107327	0.00691347	0.0551458	0	0	0	0	0.072727	0	0.0409976	0	0.607182	0.300808	0.247338	0.0687292	0.0809543	0.00439685	0	0.0583379	0	0.0220707
304.4	0	0	0.0339993	0	0	0	0	0	0	0	0	0	0	0	0	0	0	0	0	0	0	0	0	0	0	0	0	0	0	0	0	0	0	0	0	0	0	0	0	0	0	0	0	0	0	0	0	0	0
304.6	0	0	0	0	0	0	0	0	0	0	0	0	0	0	0	0	0	0	0	0	0	0	0	0	0	0	0	0	0	0	0	0	0	0	0	0	0	0	0	0	0	0	0	0	0	0	0	0	0
304.8	0	0	0	0	0	0	0	0	0	0	0	0	0	0	0	0	0	0	0	0	0	0	0	0	0	0	0	0	0	0	0	0	0	0	0	0	0	0	0	0	0	0	0	0	0	0	0	0	0
305	0	0	0	0	0	0	0	0	0	0	0	0	0	0	0	0	0	0	0	0	0	0	0	0	0	0	0	0	0	0	0	0	0	0	0	0	0	0	0	0	0	0	0	0	0	0	0	0	0
305.2	0.0296566	0	0	0	0	0	0	0	0	0	0	0	0.0185456	0.0152368	0.0304713	0	0	0.0204839	0	0	0	0	0.0331471	0.0151543	0	0	0.0867081	0	0.0154245	0.0143932	0	0	0	0	0	0	0	0	0	0.0647497	0	0	0	0	0	0.0183942	0	0.0534253	0
305.4	0	0	0	0	0	0	0	0	0	0	0	0	0	0	0	0	0	0	0	0	0	0	0	0	0	0	0	0	0	0	0	0	0	0	0	0	0	0	0	0	0	0	0	0	0	0	0	0	0
305.6	0	0	0	0	0	0	0	0	0	0	0	0	0	0	0	0	0	0	0	0	0	0	0	0	0	0	0	0	0	0	0	0	0	0	0	0	0	0	0	0	0	0	0	0	0	0	0	0	0
305.8	0	0	0	0	0	0	0	0	0	0	0	0	0	0	0	0	0	0	0	0	0	0	0	0	0	0	0	0	0	0	0	0	0	0	0	0	0	0	0	0	0	0	0	0	0	0	0	0	0
306	0	0	0	0	0	0	0	0	0	0	0	0	0	0	0	0	0	0.00136995	0	0	0	0	0	0	0	0	0	0	0	0	0	0	0	0	0	0	0	0	0	0	0	0	0	0	0	0	0	0	0
306.2	0	0.0201449	0.0231089	0.0416715	0	0	0	0	0	0	0	0	0.0303025	0.0165847	0.017093	0.034892	0.00949807	0.0153724	0.033707	0.0330323	0.00996119	0.0262102	0	0.0212022	0.018325	0	0.0101996	0	0.0294625	0	0	0.0206384	0	0	0.012688	0.0262898	0.0141321	0.0188756	0.0193247	0.0111771	0	0	0.0265593	0	0	0	0	0	0
306.4	0	0	0	0	0	0	0	0	0	0	0	0	0	0	0	0	0	0	0	0	0	0	0	0	0	0	0	0	0	0	0	0	0	0	0	0	0	0	0	0	0	0	0	0	0	0	0	0	0
306.6	0	0	0	0	0	0	0	0	0	0	0	0	0	0	0	0	0	0	0.0055202	0	0	0	0	0	0	0	0	0	0	0	0	0	0	0	0	0	0	0	0	0	0	0	0	0	0	0	0	0	0
306.8	0	0	0	0	0	0	0	0	0	0	0	0	0	0	0.00181807	0	0	0	0	0	0	0	0	0	0	0	0	0	0.00581252	0	0	0	0	0	0	0	0.00264551	0	0	0	0	0	0	0	0	0	0	0	0
307	0	0	0	0	0	0	0	0	0	0	0	0	0	0	0	0	0	0	0	0	0	0	0	0	0	0	0	0	0	0	0	0	0	0	0	0	0	0	0	0	0	0	0	0	0	0	0	0	0
307.2	0	0	0	0	0	0.0238239	0	0	0	0	0.0144716	0	0	0	0.0135892	0	0.0146818	0	0.0158514	0.0200943	0	0	0.00342429	0	0	0	0.0603338	0	0	0	0	0	0	0	0	0	0.016002	0.0139393	0	0	0	0	0	0	0	0.00947133	0	0	0
307.4	0	0	0	0	0	0	0	0	0	0	0	0	0	0	0	0	0	0	0	0	0	0	0	0	0	0	0	0	0	0	0	0	0	0	0	0	0	0	0	0	0	0	0	0	0	0	0	0	0
307.6	0	0	0	0	0	0	0	0	0	0	0	0	0	0	0	0	0	0	0	0	0	0	0	0	0	0	0	0	0	0	0	0	0	0	0	0	0	0	0	0	0	0	0	0	0	0	0	0	0
307.8	0	0	0	0	0	0	0	0	0	0	0	0	0	0	0	0	0	0	0	0	0	0	0	0	0	0	0	0	0	0	0	0	0	0	0	0	0	0	0	0	0	0	0	0	0	0	0	0	0
308	0	0	0	0	0	0	0	0	0	0	0	0	0	0	0	0	0	0	0	0	0	0	0	0	0	0	0	0	0	0	0	0	0	0	0	0	0	0	0	0	0	0	0	0	0	0	0	0	0
308.2	0	0.00364379	0	0	0	0	0	0.00956604	0	0	0	0	0	0	0	0	0.00951616	0	0	0	0	0	0	0.00608083	0	0	0	0	0	0	0	0	0	0	0	0.0100353	0.0123606	0	0	0	0	0	0	0	0	0	0	0	0
308.4	0	0	0	0	0	0	0	0	0	0	0	0	0	0	0	0	0	0	0	0	0	0	0	0	0	0	0	0	0	0	0	0	0	0	0	0	0	0	0	0	0	0	0	0	0	0	0	0	0
308.6	0	0	0	0	0	0	0	0	0	0	0	0	0	0	0	0	0	0	0	0	0	0	0	0	0	0	0	0	0	0	0	0	0	0	0	0	0	0	0	0	0	0	0	0	0	0	0	0	0
308.8	0	0	0	0	0	0	0	0	0	0	0	0	0	0	0	0	0	0	0.00321644	0	0	0	0	0	0	0	0	0	0	0	0	0	0	0	0	0	0	0	0	0	0	0	0	0	0	0	0	0	0
309	0	0	0	0	0	0	0	0	0	0	0	0	0	0	0	0	0	0	0	0	0	0	0	0	0	0	0	0	0	0	0	0	0	0	0	0	0	0	0	0	0	0	0	0	0	0	0	0	0
309.2	1.18432	0.921199	0.596885	1.21129	3.71547	1.57004	0.859385	0.676528	0.951349	0.556103	0.514139	2.16557	0.311941	0.128346	0.166569	2.82918	0.246699	0.619443	0.72709	1.13895	0	0.030397	0.0191419	0	0.705479	0.755399	1.31943	2.92389	0.903922	0.274403	0	0.0184521	0	1.01174	0.539515	0.855662	0.547664	0.366213	1.12996	0.675174	0	0	0	1.55384	0.429429	0.614989	1.73414	0.828664	0.875978
309.4	0	0	0	0	0	0	0	0	0	0	0	0	0	0	0	0	0	0	0	0	0	0	0	0	0	0	0	0	0	0	0	0	0	0	0	0	0	0	0	0	0	0	0	0	0	0	0	0	0
309.6	0	0	0.0126705	0	0	0	0	0	0	0	0	0	0	0	0	0	0	0	0	0	0	0	0	0	0	0	0	0	0	0	0	0	0	0	0	0	0	0	0	0	0	0	0	0	0	0	0	0	0
309.8	0	0	0	0	0	0	0	0	0	0	0	0	0	0	0	0	0	0	0	0	0	0	0	0	0	0	0	0	0	0	0	0	0	0	0	0	0	0	0	0	0	0	0	0	0	0	0	0	0
310	0	0	0	0	0	0	0	0	0	0	0	0	0	0	0	0	0	0	0	0	0	0	0	0	0	0	0	0	0	0	0	0	0	0	0	0	0	0	0	0	0	0	0	0	0	0	0	0	0
310.2	0.136378	0.0630973	0	0	0.290175	0.189723	0.0778746	0.0699842	0	0.0455622	0.0464513	0.223676	0.00280551	0.00570847	0	0.30087	0	0.0801603	0.07353	0.100506	0	0	0	0	0.0660789	0	0.209622	0.265805	0.094038	0.0216794	0.00429038	0	0	0.0820406	0.0509653	0.106239	0.0475977	0.0364827	0.110659	0.0667001	0	0	0.00968492	0	0	0	0	0.0769072	0
310.4	0	0	0	0	0	0	0	0	0	0	0	0	0	0	0	0	0	0	0	0	0	0	0	0	0	0	0	0	0	0	0	0	0	0	0	0	0	0	0	0	0	0	0	0	0	0	0	0	0
310.6	0	0	0	0	0	0	0	0	0	0	0	0	0	0	0	0	0	0	0	0	0	0	0	0	0	0	0	0	0	0	0	0	0	0	0	0	0	0	0	0	0	0	0	0	0	0	0	0	0
310.8	0	0	0	0	0	0	0	0	0	0	0	0	0	0	0	0	0	0	0	0	0	0	0	0	0	0	0	0	0	0	0	0	0	0	0	0	0	0	0	0	0	0	0	0	0	0	0	0	0
311	0	0	0	0	0	0	0	0	0	0	0	0	0	0	0	0	0	0.0103785	0	0	0	0	0	0	0	0	0	0	0	0	0	0	0	0	0	0	0	0	0	0	0	0	0	0	0	0	0	0	0
311.2	0	0	0	0	0	0	0	0	0.00894038	0.018821	0	0	0.0240418	0.0133415	0.0250283	0	0	0.0156679	0	0	0	0.0326769	0.020892	0.0106913	0	0	0.0211649	0	0	0	0	0	0	0	0	0	0	0.0302087	0	0	0	0	0	0.0192557	0.00948457	0.0260029	0.0117733	0.0162138	0
311.4	0	0	0	0	0	0	0	0	0	0	0	0	0	0	0	0	0	0	0	0	0	0	0	0	0	0	0	0	0	0	0	0	0	0	0	0	0	0	0	0	0	0	0	0	0	0	0	0	0
311.6	0	0	0	0	0	0	0	0	0	0	0	0	0	0	0.00118204	0	0	0	0	0	0	0	0	0	0	0	0	0	0	0	0	0	0	0	0	0	0	0	0	0	0	0	0	0	0	0	0	0	0
311.8	0	0	0	0	0	0	0	0	0	0	0	0	0	0	0	0	0	0	0	0	0	0	0	0	0	0	0	0	0	0	0	0	0	0	0	0	0	0	0	0	0	0	0	0	0	0	0	0	0
312	0	0	0	0	0	0	0	0	0	0	0	0	0	0	0	0	0	0	0	0	0	0	0	0	0	0	0	0	0	0	0.00351619	0	0	0	0	0	0	0	0	0	0	0	0	0	0	0	0	0	0
312.2	0	0	0	0	0	0	0	0	0	0	0	0	0.00591447	0.00852964	0.0507878	0	0.0045044	0.00713154	0	0	0	0	0	0	0	0	0	0	0	0.00441779	0	0	0	0	0	0	0	0.0202007	0	0	0	0	0	0	0	0	0	0	0
312.4	0.0109914	0	0	0	0	0	0	0	0	0.0118237	0	0	0	0	0	0	0	0	0	0	0	0	0	0	0	0	0.0296303	0	0	0	0	0	0	0	0	0	0	0	0	0	0	0	0	0	0	0	0	0	0.0215009
312.6	0	0	0	0	0	0	0	0	0	0	0	0	0	0	0.0111156	0	0	0	0	0	0	0	0.00177123	0	0	0	0	0	0	0	0	0	0	0	0	0	0	0.00280213	0	0	0	0	0	0	0	0	0	0	0
312.8	0	0	0	0	0	0	0	0	0	0	0	0	0	0	0	0	0	0	0	0	0	0	0	0	0	0	0	0	0	0	0	0	0	0	0	0	0	0	0	0	0	0	0	0	0	0	0	0	0
313	0	0	0	0	0	0	0	0	0	0	0	0	0	0	0	0	0	0	0	0	0	0	0	0	0	0	0	0	0	0	0	0	0	0	0	0	0	0	0	0	0	0	0	0	0	0	0	0	0
313.2	0.048493	0.0490292	0	0.0439517	0	0	0.0444277	0.046258	0.0673785	0.0364011	0.0782165	0.106318	0	0.0422262	0	0	0.032207	0.0458282	0.0568403	0.0607016	0.027121	0.0265697	0	0.0318184	0	0	0	0	0	0.0454639	0	0	0.0308123	0.0823188	0.0537927	0	0	0	0	0.0241206	0	0	0.0475606	0	0	0	0.106876	0	0
313.4	0	0	0	0	0	0	0	0	0	0	0	0	0	0	0	0	0	0	0	0	0	0	0	0	0	0	0	0	0	0	0	0	0	0	0	0	0	0	0	0	0	0	0	0	0	0	0	0	0
313.6	0	0	0	0	0	0	0	0	0	0	0	0	0	0	0	0	0	0	0	0	0	0	0	0	0	0	0	0	0	0	0	0	0	0	0	0	0	0.00244875	0	0	0	0	0	0	0	0	0	0	0
313.8	0	0	0	0	0	0	0	0	0	0	0	0	0	0	0	0	0	0	0	0	0	0	0	0	0	0	0	0	0	0	0	0	0	0	0	0	0	0	0	0	0	0	0	0	0	0	0	0	0
314	0	0	0	0	0	0	0	0	0	0	0	0	0	0	0	0	0	0	0	0	0	0	0	0	0	0	0	0	0	0	0	0	0	0	0	0	0	0	0	0	0	0	0	0	0	0	0	0	0
314.2	0	0	0	0	0	0	0	0	0	0	0	0	0	0	0	0	0	0	0	0	0	0	0	0	0	0	0	0	0	0	0	0	0	0	0	0	0.00480077	0	0	0	0	0	0	0	0	0	0	0	0
314.4	0	0	0	0	0.0451365	0	0	0.015153	0	0	0	0	0	0	0	0	0	0.00509534	0	0	0	0	0	0	0	0	0	0	0	0	0	0	0	0	0	0	0	0	0	0	0	0	0	0	0	0	0	0	0
314.6	0	0	0	0	0	0	0	0	0	0	0	0	0	0	0	0	0	0	0	0	0	0	0	0	0	0	0	0	0	0	0	0	0	0	0	0	0	0	0	0	0	0	0	0	0	0	0	0	0
314.8	0	0	0	0	0	0	0	0	0	0	0	0	0	0	0	0	0	0	0	0	0	0	0	0	0	0	0	0	0	0	0	0	0	0	0	0	0	0	0	0	0	0	0	0	0	0	0	0	0
315	0	0	0	0	0	0	0	0	0	0	0	0	0	0	0	0	0	0	0	0	0	0	0	0	0	0	0	0	0	0	0	0	0	0	0	0	0	0	0	0	0	0	0	0	0	0	0	0	0
315.2	0.41123	0	0	0	0	0	0.0590642	0	0	0.0468018	0.0663043	0	0	0	0	0	0.0446358	0.118501	0	0	0	0	0	0	0.0845337	0	1.29625	0	0	0.0305304	0	0	0	0	0	0	0	0	0	0.0271314	0	0	0	0	0.0670994	0.0251057	0	0	0.21553
315.4	0	0	0	0	0	0	0	0	0	0	0	0	0	0	0	0	0	0	0	0	0	0	0	0	0	0	0	0	0	0	0	0	0	0	0	0	0	0	0	0	0	0	0	0	0	0	0	0	0
315.6	0	0	0	0	0	0	0	0	0	0	0	0	0	0	0	0	0	0	0	0	0	0	0	0	0	0	0	0	0	0	0	0	0	0	0	0	0	0	0	0	0	0	0	0	0	0	0	0	0
315.8	0	0	0	0	0	0	0	0	0	0	0	0	0	0	0	0	0	0	0	0	0	0	0	0	0	0	0	0	0	0	0	0	0	0	0	0	0	0	0	0	0	0	0	0	0	0	0	0	0
316	0	0	0	0	0	0	0	0	0	0	0	0	0	0	0	0	0	0	0	0	0	0	0	0	0	0	0	0	0	0	0	0	0	0	0	0	0	0	0	0	0	0	0	0	0	0	0	0	0
316.2	0.0194068	0	0	0	0	0	0.0167112	0	0	0.0281239	0.0219699	0.0110305	0	0	0.0238041	0	0	0.0221619	0.0209458	0	0	0	0	0	0.0259925	0	0.124653	0	0	0	0	0	0	0	0	0	0.0356084	0	0	0	0	0	0	0	0.0155494	0	0	0	0
316.4	0	0	0.213068	0	0.0376788	0	0	0	0	0	0	0	0	0	0.017906	0	0	0	0.0235269	0	0	0	0	0	0	0	0.0143499	0	0	0	0	0	0	0	0.00743726	0	0	0	0	0	0	0	0	0	0	0	0	0.0265139	0
316.6	0	0	0	0	0	0	0	0	0	0.00282649	0	0	0	0	0.00308234	0	0.00113818	0	0	0	0	0	0	0	0	0	0	0	0	0	0	0	0	0	0	0	0	0	0	0	0	0	0	0	0	0	0	0	0
316.8	0	0	0	0	0	0	0	0	0	0	0	0	0	0	0	0	0	0	0	0	0	0	0	0	0	0	0	0	0	0	0	0	0	0	0	0	0	0	0	0	0	0	0	0	0	0	0	0	0
317	0	0	0	0	0	0	0	0	0	0	0	0	0	0	0	0	0	0	0	0	0.0144534	0	0	0	0	0	0	0	0	0	0	0	0	0	0	0	0	0	0	0	0	0	0	0	0	0	0	0	0
317.2	0.0833303	0.0657992	0	0	0	0	0.0578632	0.0562975	0.0373631	0.0698003	0.085232	0	0	0.0635085	0.0843005	0.0503229	0.0526338	0	0	0.0212741	0	0.0630153	0.076711	0.0428409	0.14068	0	0.148633	0	0	0.0478424	0	0.0101043	0.0675707	0.0385566	0.0435654	0.052769	0.0939725	0.0880727	0.0706412	0	0	0	0	0	0.0975255	0.0478335	0	0.071518	0.217995
317.4	0	0	0.0128979	0	0	0	0	0	0	0	0	0	0	0	0	0	0	0	0	0	0	0	0	0	0	0	0	0	0	0	0	0	0	0	0	0	0	0	0	0	0	0	0	0	0	0	0	0	0
317.6	0	0	0	0	0	0	0	0	0	0	0	0	0	0	0	0	0	0	0	0	0	0	0	0	0	0	0	0	0	0	0	0	0	0	0	0	0	0	0	0	0	0	0	0	0	0	0	0	0
317.8	0	0	0	0	0	0	0	0	0	0	0	0	0	0	0	0	0	0	0	0	0	0	0	0	0	0	0	0	0	0	0	0	0	0	0	0	0	0	0	0	0	0	0	0	0	0	0	0	0
318	0	0	0	0	0	0	0	0	0	0	0	0	0	0	0	0	0	0	0	0	0	0	0	0	0	0	0	0	0	0	0	0	0	0	0	0	0	0	0	0	0	0	0	0	0	0	0	0	0
318.2	0	0.0109682	0	0	0	0	0	0.0188981	0	0.0123012	0.0138558	0.0316137	0	0.0242522	0.0280394	0	0	0	0.0346133	0	0	0.0200844	0.0159833	0	0.00888152	0	0	0	0	0.0184248	0	0.0235519	0.0126654	0	0	0	0.0277478	0.046227	0	0	0.00941165	0	0	0	0	0.00647919	0	0	0
318.4	0	0	0	0	0	0	0	0	0	0	0	0	0	0	0	0	0	0	0	0	0	0	0	0	0	0	0	0	0	0	0	0	0	0	0	0	0	0	0	0	0	0	0	0	0	0	0	0	0
318.6	0	0	0	0	0	0	0	0	0	0	0	0	0	0.00249658	0	0	0	0	0	0	0	0	0	0	0	0	0	0	0	0	0	0	0	0	0	0	0	0	0	0	0	0	0	0	0	0	0	0	0
318.8	0	0	0	0	0	0	0	0	0	0	0	0	0	0	0	0	0	0	0	0	0	0	0	0	0	0	0	0	0	0	0	0	0	0	0	0	0	0	0	0	0	0	0	0	0	0	0	0	0
319	0	0	0	0	0	0	0	0	0	0	0	0	0	0	0	0	0	0	0	0	0	0	0	0	0	0	0	0	0	0	0	0	0	0	0	0	0	0	0	0	0	0	0	0	0	0	0	0	0
319.2	0.0239513	0.0311057	0	0.0656296	0	0.0312419	0.0713071	0.0403865	0	0.0458246	0.0694684	0.0495674	0.0406481	0.0862542	0.0794413	0	0.0909837	0.0548009	0.108358	0	0.0399225	0.0667063	0.0528385	0.053287	0.0243386	0	0.117163	0	0.0247036	0.0825975	0.047644	0	0.050128	0.0307122	0.0427256	0	0.13436	0.179621	0	0	0	0	0	0.0261523	0.0340045	0.0275164	0	0.0354053	0
319.4	0	0	0	0	0	0	0	0	0	0	0	0	0	0	0	0	0	0	0	0	0	0	0	0	0	0	0	0	0	0	0	0	0	0	0	0	0	0	0	0	0	0	0	0	0	0	0	0	0
319.6	0	0	0	0	0	0	0	0	0	0.00377875	0	0	0	0.00714832	0.00994097	0	0.00583584	0	0.0129114	0	0	0	0.00849466	0.0040357	0	0	0	0	0.00375109	0	0	0	0	0	0	0.00324592	0.00857739	0.0219073	0	0	0	0	0	0	0	0	0	0	0
319.8	0	0	0	0	0	0	0	0	0	0	0	0	0	0	0	0	0	0	0	0	0	0	0	0	0	0	0	0	0	0	0	0	0	0	0	0	0	0	0	0	0	0	0	0	0	0	0	0	0
320	0	0	0	0	0	0	0	0	0	0	0	0	0	0	0	0	0	0	0	0	0	0	0	0	0	0	0	0	0	0	0	0	0	0	0	0	0	0	0	0	0	0	0	0	0	0	0	0	0
320.2	0.00664122	0	0	0	0	0	0.0227149	0.0226279	0	0.148862	0.0318882	0	0.0220051	0.103082	0.446443	0	0.0642523	0.0297114	0.0511609	0	0.02917	0.0352891	0.242297	0	0.00850836	0	0.0524345	0	0.00996926	0	0.0103578	0	0.0110469	0	0.0631668	0	0.0501868	0.177863	0	0.0190536	0	0	0	0	0.160587	0.0878268	0	0.0253077	0.0383369
320.4	0	0	0	0	0	0	0	0	0	0	0	0	0	0	0	0	0	0	0	0	0	0	0	0	0	0	0	0	0	0	0	0	0	0	0	0	0	0	0	0	0	0	0	0	0	0	0	0	0
320.6	0	0	0	0	0	0	0.00608597	0	0	0.0287432	0.00387088	0	0	0.0230111	0.167624	0	0	0.00176275	0	0	0	0.00519148	0.0740895	0	0	0	0	0	0	0	0	0	0	0	0	0	0	0.0394068	0	0	0	0	0	0	0.0461202	0	0	0	0
320.8	0	0	0	0	0	0	0	0	0	0	0	0	0	0	0	0	0	0	0	0	0	0	0	0	0	0	0	0	0	0	0	0	0	0	0	0	0	0	0	0	0	0	0	0	0	0	0	0	0
321	0	0	0	0	0	0	0	0	0	0	0	0	0	0	0	0	0	0	0	0	0	0	0	0	0	0	0	0	0	0	0	0	0	0	0	0	0	0	0	0	0	0	0	0	0	0	0	0	0
321.2	0.388237	0.146098	0.0485725	0.304308	0.41954	0.310369	0.308127	0.150516	0.225158	0.116526	0.102256	0.657822	0.0665185	0.0861276	0.200621	0.497949	0.0980079	0.096391	0.142545	0.217504	0.237111	0.217233	0.0840627	0.083421	0.0845802	0.210338	0.263569	1.46316	0.117139	0.0996548	0.21757	0.202637	0.0701372	0.097205	0.121822	0.490202	0.134002	0.292693	0.175264	0.807957	0.319724	0.163834	0.0915403	0.321447	0.0770116	0.0977529	0.262425	0.168391	0.539813
321.4	0	0	0	0	0	0	0	0	0	0	0	0	0	0	0	0	0	0	0	0	0	0	0	0	0	0	0	0	0	0	0	0	0	0	0	0	0	0	0	0	0	0	0	0	0	0	0	0	0
321.6	0	0	0	0	0	0	0	0	0	0.00308518	0	0	0	0	0.0246413	0	0	0	0	0	0	0	0.00564169	0	0	0	0	0	0	0	0	0	0	0	0	0	0	0.00648767	0	0	0	0	0	0	0.00303393	0	0	0	0
321.8	0	0	0	0	0	0	0	0	0	0	0	0	0	0	0	0	0	0	0	0	0	0	0	0	0	0	0	0	0	0	0	0	0	0	0	0	0	0	0	0	0	0	0	0	0	0	0	0	0
322	0	0	0	0	0	0	0	0	0	0	0	0	0	0	0	0	0	0	0	0	0	0	0	0	0	0	0	0	0	0	0	0	0	0	0	0	0	0	0	0	0	0	0	0	0	0	0	0	0
322.2	0	0	0	0	0	0	0	0	0	0	0	0	0	0	0.0435966	0	0	0	0	0	0.0167414	0	0	0	0	0	0	0.0827118	0	0.00831653	0	0	0	0	0	0	0	0.027988	0	0.0487664	0	0	0	0	0.00487267	0.0108477	0	0	0.0236565
322.4	0	0	0	0	0	0	0	0	0	0	0	0	0	0	0	0	0	0	0	0	0	0	0	0	0	0	0	0	0	0	0	0	0	0	0	0	0	0	0	0	0	0	0	0	0	0	0	0	0
322.6	0	0	0	0	0	0	0	0	0	0	0	0	0	0	0	0	0	0	0	0	0	0	0	0	0	0	0	0	0	0	0	0	0	0	0	0	0	0	0	0	0	0	0	0	0	0	0	0	0
322.8	0	0	0	0	0	0	0	0	0	0	0	0	0	0	0	0	0	0	0	0	0	0	0	0	0	0	0	0	0	0	0	0	0	0	0	0	0	0	0	0	0	0	0	0	0	0	0	0	0
323	0	0	0	0	0	0	0	0	0	0	0	0	0	0	0	0	0	0	0	0	0	0	0	0	0	0	0	0	0	0	0	0	0	0	0	0	0	0	0	0	0	0	0	0	0	0	0	0	0
323.2	0	0	0	0.00388492	0	0.102487	0.0347169	0	0.0242596	0.145616	0.0242254	0	0.0772986	0.064881	0.230093	0	0.057867	0.105555	0.0394077	0	0.0627346	0.072657	0.059201	0	0	0	0.0553977	0.038956	0	0.0121133	0	0	0	0	0.0727747	0	0.0204069	0.223911	0	0	0	0	0	0	0.187006	0.354605	0.0741455	0.0623858	0
323.4	0	0	0	0	0	0	0	0	0	0	0	0	0	0	0	0	0	0	0	0	0	0	0	0	0	0	0	0	0	0	0	0	0	0	0	0	0	0	0	0	0	0	0	0	0	0	0	0	0
323.6	0	0	0	0	0	0	0	0	0	0	0	0	0	0	0.00131254	0	0	0	0	0	0	0	0	0	0	0	0	0	0	0	0	0	0	0	0	0	0	0	0	0	0	0	0	0	0	0	0	0	0
323.8	0	0	0	0	0	0	0	0	0	0	0	0	0	0	0	0	0	0	0	0	0	0	0	0	0	0	0	0	0	0	0	0	0	0	0	0	0	0	0	0	0	0	0	0	0	0	0	0	0
324	0	0	0	0	0	0	0	0	0	0	0	0	0	0	0	0	0	0	0	0	0	0	0	0	0	0	0	0	0	0	0	0	0	0	0	0	0	0	0	0	0	0	0	0	0	0	0	0	0
324.2	0.0115405	0.0767212	0.00837658	0.0513135	0	0	0.246874	0.084923	0	0.486576	0.481353	0.239786	0.286585	0.340833	0.392546	0	0.676148	0.261595	0.335473	0	0.242374	0.261378	0.253489	0.383643	0.0521847	0	0	0	0.0972031	0.142565	0.0369095	0	0.0920557	0.0915989	0.42003	0.107019	0.0897124	0.15554	0	0	0	0	0.0422112	0.0607861	0.282743	0.149274	0.258375	0.0560944	0
324.4	0	0	0	0	0	0	0	0	0	0	0	0	0	0	0	0	0	0	0	0	0	0	0	0	0	0	0	0	0	0	0	0	0	0	0	0	0	0	0	0	0	0	0	0	0	0	0.0248741	0	0
324.6	0	0	0	0.0102554	0	0	0.0437624	0.015309	0	0.119583	0.124124	0.0410633	0.0738886	0.104456	0.126198	0	0.234375	0.0596372	0.108796	0	0.0627573	0.0744077	0.0790156	0.102154	0.0143999	0	0	0	0.013651	0.0295876	0.00553518	0	0.0170008	0.0197291	0.101572	0.0290804	0.0203443	0.0248341	0	0	0.00685201	0	0	0	0.0571124	0.0247237	0.0534884	0	0
324.8	0	0	0	0	0	0	0	0	0	0	0	0	0	0	0	0	0	0	0	0	0	0	0	0	0	0	0	0	0	0	0	0	0	0	0	0	0	0	0	0	0	0	0	0	0	0	0	0	0
325	0	0	0	0	0	0	0	0	0	0	0	0	0	0	0	0	0	0	0	0	0	0	0	0	0	0	0	0	0	0	0	0	0	0	0	0	0	0	0	0	0	0	0	0	0	0	0	0	0
325.2	0.533461	0.34878	0	0.0774093	0.33499	0.241523	0.452851	0.61872	0.358064	0.713802	0.410759	0.440189	0.0590098	0	0	0.134359	0	0.241189	0.121354	0.156745	0.0502527	0.0478776	0.0635483	0.0485077	0.52343	0.500157	1.04482	0.348341	0.10743	0.205832	0	0	0	0.309821	0.171926	0	0.134254	0.226742	0.168798	0.0295582	0	0	0	0.163854	0	0.211711	0.18095	0.519374	3.15826
325.4	0	0	0	0	0	0	0	0	0	0	0	0	0	0	0	0	0	0	0	0	0	0	0	0	0	0	0	0	0	0	0	0	0	0	0	0	0	0	0	0	0	0	0	0	0	0	0	0	0
325.6	0	0	0	0	0	0	0	0	0	0.00702728	0	0	0.00304047	0.00594061	0.00637016	0	0.0115218	0	0	0	0.00358764	0	0.00479013	0	0	0	0	0	0	0	0	0	0	0	0	0	0	0	0	0	0	0	0	0	0	0	0	0	0
325.8	0	0	0	0	0	0	0	0	0	0	0	0	0	0	0	0	0	0	0	0	0	0	0	0	0	0	0	0	0	0	0	0	0	0	0	0	0	0	0	0	0	0	0	0	0	0	0	0	0
326	0	0	0	0	0	0	0	0	0	0	0	0	0	0	0	0	0	0	0	0	0	0	0	0	0	0	0	0	0	0	0	0	0	0	0	0	0	0	0	0	0	0	0	0	0	0	0	0	0
326.2	0	0	0	0	0	0	0	0	0	0	0	0	0	0	0	0	0	0	0.0329582	0	0	0	0.0174583	0	0	0	0.113248	0	0	0	0.00261591	0	0.0165787	0	0	0	0	0	0	0	0	0	0.0442793	0.010979	0	0	0	0	0
326.4	0	0	0.0320954	0.0188923	0	0	0	0.0301967	0	0	0	0.0559546	0	0	0	0	0	0	0	0	0.00604102	0	0	0	0	0.0662309	0	0	0	0.0126968	0	0	0	0	0	0	0.00492563	0	0	0	0	0	0	0	0	0	0.0639872	0	0
326.6	0	0	0	0	0	0	0	0	0	0	0	0	0	0	0	0	0	0	0	0	0	0	0	0	0	0	0	0	0	0	0	0	0	0	0	0	0	0	0	0	0	0	0	0	0	0	0	0	0
326.8	0	0	0	0	0	0	0	0	0	0	0	0	0	0	0	0	0	0	0	0	0	0	0	0	0	0	0	0	0	0	0	0	0	0	0	0	0	0	0	0	0	0	0	0	0	0	0	0	0
327	0	0	0	0	0	0	0	0	0	0	0	0	0	0	0	0	0	0	0	0	0	0	0	0	0	0	0	0	0	0	0	0	0	0	0	0	0	0	0	0	0	0	0	0	0	0	0	0	0
327.2	0	0.100535	0	0.0948006	0	0	0.169948	0	0	0	0.0769202	0	0.0386406	0.108947	0.10438	0	0.0393942	0	0.136661	0	0.0189516	0.125162	0.0661223	0.064815	0	0	0.0715378	0	0	0.105155	0.011463	0	0.114719	0.0503501	0.102566	0.0439536	0.155359	0.224706	0	0	0	0.0296713	0	0.0365755	0.0735967	0.0630687	0.0853405	0	0.120458
327.4	0	0	0	0	0	0	0	0	0	0	0	0	0	0	0.00528354	0	0	0	0	0	0	0	0	0	0	0	0	0	0	0	0	0	0	0	0	0	0	0	0	0	0	0	0	0	0	0	0	0	0
327.6	0	0	0	0.0113495	0	0	0.0210952	0	0	0	0	0	0	0.0108257	0.0147197	0	0	0	0.0154062	0	0	0.0147508	0.00953707	0.0043284	0.00537036	0	0	0	0	0.0137893	0	0	0.014154	0	0	0	0.0204713	0.0301548	0.00542199	0	0	0	0	0	0	0	0	0.0104006	0
327.8	0	0	0	0	0	0	0	0	0	0	0	0	0	0	0	0	0	0	0	0	0	0	0	0	0	0	0	0	0	0	0	0	0	0	0	0	0	0	0	0	0	0	0	0	0	0	0	0	0
328	0	0	0	0	0	0	0	0	0	0	0	0	0	0	0	0	0	0	0	0	0	0	0	0	0	0	0	0	0	0	0	0	0	0	0	0	0	0	0	0	0	0	0	0	0	0	0	0	0
328.2	0	0.170188	0	0.0907608	0	0	0.349648	0.0976014	0.0357148	0.814875	0.403416	0	0.372751	0.815739	1.12678	0	0.165483	0.0592064	0.390471	0.0128508	0.0133002	0.257807	1.49924	0.181942	0.572281	0	0	0	0.0982887	0.694365	0	0	0.516007	1.04019	0.71726	0.0386388	0.957874	0.646448	0.0745912	0	0	0.0113518	0	0	0.966129	0.1791	0.183632	0.496212	0
328.4	0	0	0	0	0	0	0	0	0	0	0	0	0	0.0081702	0	0	0	0	0	0	0	0	0	0	0	0	0	0	0	0	0	0	0	0	0.0120759	0	0	0	0	0	0	0	0	0	0	0	0	0	0
328.6	0	0.0257183	0	0.011279	0	0	0.0653938	0.0144537	0	0.239496	0.101845	0	0.120749	0.302212	0.408907	0	0.0313344	0.0106796	0.101679	0	0	0.0494755	0.575165	0.0454882	0.151169	0	0	0	0.013094	0.204019	0	0	0.142625	0.309404	0.192765	0	0.330147	0.168387	0	0	0	0	0	0	0.283635	0.0223956	0.0292562	0.124084	0
328.8	0	0	0	0	0	0	0	0	0	0	0	0	0	0	0	0	0	0	0	0	0	0	0	0	0	0	0	0	0	0	0	0	0	0	0	0	0	0	0	0	0	0	0	0	0	0	0	0	0
329	0	0	0	0	0	0	0	0	0	0	0	0	0	0	0	0	0	0	0	0	0	0	0	0	0	0	0	0	0	0	0	0	0	0	0	0	0	0	0	0	0	0	0	0	0	0	0	0	0
329.2	0	0.0344966	0	0	0	0.0713301	0.0542656	0.0560596	0	0.18069	0.0520967	0	0.0965887	0.251037	0.423531	0	0.0646653	0	0.128078	0	0	0.0473528	0.372515	0.041587	0.101843	0	0.200522	0	0	0.163648	0	0	0.101477	0.197734	0.123817	0	0.295055	0.180745	0	0	0	0	0	0	0.155858	0.12754	0	0.102656	0
329.4	0	0	0	0	0	0	0	0	0	0	0	0	0	0	0	0	0	0	0	0	0	0	0	0	0	0	0	0	0	0	0	0	0	0	0	0	0	0	0	0	0	0	0	0	0	0	0	0	0
329.6	0	0	0	0	0	0	0	0.00840054	0	0.0181147	0	0	0.00660802	0.0367551	0.110416	0	0	0	0	0	0	0.00362137	0.0734683	0	0.0121911	0	0.0125115	0	0	0.0178049	0	0	0.0145537	0	0.0166984	0	0.0419068	0.0227311	0	0	0	0	0	0	0.0189475	0.00272369	0	0.00796061	0
329.8	0	0	0	0	0	0	0	0	0	0	0	0	0	0	0	0	0	0	0	0	0	0	0	0	0	0	0	0	0	0	0	0	0	0	0	0	0	0	0	0	0	0	0	0	0	0	0	0	0
330	0	0	0	0	0	0	0	0	0	0	0	0	0	0	0	0	0	0	0	0	0	0	0	0	0	0	0	0	0	0	0	0	0	0	0	0	0	0	0	0	0	0	0	0	0	0	0	0	0
330.2	0.00834878	0	0	0	0	0.00846013	0	0	0.02917	0.00964149	0	0	0.00776562	0.035153	0.181125	0	0.0279581	0	0.0361308	0.0102259	0	0.00632595	0.0259917	0	0.0050598	0	0.0284102	0	0	0	0	0	0	0	0.0312063	0	0.0213603	0.0668644	0.011423	0	0	0	0	0	0	0.0491549	0	0	0
330.4	0	0	0	0	0	0	0	0	0	0	0	0	0	0	0	0	0	0	0	0	0	0	0	0	0	0	0	0	0	0	0	0	0	0	0	0	0	0	0	0	0	0	0	0	0	0	0	0	0
330.6	0	0	0	0	0	0	0	0	0	0	0	0	0	0	0.0394331	0	0	0	0	0	0	0	0	0	0	0	0	0	0	0	0	0	0	0	0	0	0	0.0101962	0	0	0	0	0	0	0	0.00381226	0	0	0
330.8	0	0	0	0	0	0	0	0	0	0	0	0	0	0	0	0	0	0	0	0	0	0	0	0	0	0	0	0	0	0	0	0	0	0	0	0	0	0	0	0	0	0	0	0	0	0	0	0	0
331	0	0	0	0	0	0	0	0	0	0	0	0	0	0	0	0	0	0	0	0	0	0	0	0	0	0	0	0	0	0	0	0	0	0	0	0	0	0	0	0	0	0	0	0	0	0	0	0	0
331.2	0.817293	0.301173	0.450327	0.457947	1.0773	0.725609	0.341291	0.284525	0.424839	0.143198	0.225567	0.706991	0.428005	0.247645	0.160423	0.728091	0.17981	0.334481	0.171921	0.658963	0.329111	0.25942	0.0419418	0.286514	0.226712	0.308676	2.59683	0.67125	0.384204	0.222355	0.544931	0.201999	0.178505	0.29843	0.205747	0.640763	0.196111	0.235509	0.388225	0.666609	0.495405	0.480117	0.536298	0.612244	0.17838	0.235674	0.70758	0.285965	0.275352
331.4	0	0	0	0	0	0	0	0	0	0	0	0	0	0	0	0	0	0	0	0	0	0	0	0	0	0	0	0	0	0	0	0	0	0	0	0	0	0	0	0	0	0	0	0	0	0	0	0	0
331.6	0	0	0	0	0	0	0	0	0	0	0	0	0	0.0013532	0.0136999	0	0	0	0	0	0	0	0	0	0	0	0	0	0	0	0	0	0	0	0	0	0	0	0	0	0	0	0	0	0	0	0	0	0
331.8	0	0	0	0	0	0	0	0	0	0	0	0	0	0	0	0	0	0	0	0	0	0	0	0	0	0	0	0	0	0	0	0	0	0	0	0	0	0	0	0	0	0	0	0	0	0	0	0	0
332	0	0	0	0	0	0	0	0	0	0	0	0	0	0	0	0	0	0	0	0	0	0	0	0	0	0	0	0	0	0	0	0	0	0	0	0	0	0	0	0	0	0	0	0	0	0	0	0	0
332.2	0.117839	0.289712	0.0427553	0.286948	0.0775883	0.113439	0.743329	0.30692	0	1.19397	1.16989	0.816795	0.887964	0.800159	0.602249	0.0525665	1.11239	0.56965	0.970169	0	0.652609	0.934673	0.519992	1.26643	0.4101	0	0.249341	0.0817074	0.392783	0.317689	0.222215	0.0654569	0.4798	0.571885	1.27516	0.374308	0.381435	0.469991	0.179459	0.058168	0.196366	0	0.238064	0.335151	0.802104	0.791373	0.949604	0.241963	0
332.4	0	0	0	0	0	0	0	0	0	0	0	0	0	0	0	0	0	0	0	0	0	0	0	0	0	0	0	0	0	0	0	0	0	0	0	0	0	0	0	0	0	0	0	0	0	0	0	0	0
332.6	0	0.0449302	0	0.0272742	0	0	0.146436	0.0432909	0	0.298744	0.236139	0.153723	0.216008	0.202075	0.158667	0	0.299721	0.0955596	0.235406	0	0.118419	0.184391	0.150131	0.275426	0.0510414	0	0	0	0.0598368	0.0631283	0.0202757	0	0.0630261	0	0.281374	0.0499293	0.0564121	0.0791391	0	0	0.0144729	0	0.0258768	0.0396443	0.156221	0.129337	0.1438	0.0264406	0
332.8	0	0	0	0	0	0	0	0	0	0	0	0	0	0	0	0	0	0	0	0	0	0	0	0	0	0	0	0	0	0	0	0	0	0	0	0	0	0	0	0	0	0	0	0	0	0	0	0	0
333	0	0	0	0	0	0	0	0	0	0	0	0	0	0	0	0	0	0	0	0	0	0	0	0	0	0	0	0	0	0	0	0	0	0	0	0	0	0	0	0	0	0	0	0	0	0	0	0	0
333.2	0	0	0	0	0	0.0302849	0.0365634	0	0	0.0790396	0.0525916	0	0.0547841	0.0651366	0.0890163	0	0.0814725	0.0659613	0.0484758	0	0.0783988	0.0592057	0.0561351	0.05647	0	0	0.258209	0	0	0	0	0	0.0151601	0	0.0655996	0.0300205	0	0.0335519	0	0	0	0	0	0	0.0502757	0.0411255	0.0210692	0	0
333.4	0	0	0	0	0	0	0	0	0	0	0	0	0	0	0	0	0	0	0	0	0	0	0	0	0	0	0	0	0	0	0	0	0	0	0	0	0	0	0	0	0	0	0	0	0	0	0	0	0
333.6	0	0	0	0	0	0	0	0	0	0	0	0	0	0	0.0053123	0	0	0	0	0	0	0	0.00556221	0.00817468	0	0	0	0	0	0	0	0	0	0	0	0	0	0	0	0	0	0	0	0	0	0	0	0	0
333.8	0	0	0	0	0	0	0	0	0	0	0	0	0	0	0	0	0	0	0	0	0	0	0	0	0	0	0	0	0	0	0	0	0	0	0	0	0	0	0	0	0	0	0	0	0	0	0	0	0
334	0	0	0	0	0	0	0	0	0	0	0	0	0	0	0	0	0	0	0	0	0	0	0	0	0	0	0	0	0	0	0	0	0	0	0	0	0	0	0	0	0	0	0	0	0	0	0	0	0
334.2	0	0	0	0	0	0	0	0	0	0	0	0	0	0.013634	0.022052	0	0.0126949	0	0	0	0.0191437	0	0.0117898	0.0108563	0	0	0.04192	0	0	0	0	0	0	0	0	0	0	0	0	0	0	0	0.00659176	0	0.0066792	0	0	0	0
334.4	0	0	0	0	0	0	0	0	0	0	0	0	0	0	0	0	0	0	0	0	0	0	0	0	0	0	0	0	0	0	0	0	0	0	0	0	0	0	0	0	0	0	0	0	0	0	0	0	0
334.6	0	0	0	0	0	0	0	0	0	0	0	0	0	0	0	0	0	0	0	0	0	0	0.00183035	0	0	0	0	0	0	0	0	0	0	0	0	0	0	0	0	0	0	0	0	0	0	0	0	0	0
334.8	0	0	0	0	0	0	0	0	0	0	0	0	0	0	0	0	0	0	0	0	0	0	0	0	0	0	0	0	0	0	0	0	0	0	0	0	0	0	0	0	0	0	0	0	0	0	0	0	0
335	0	0	0	0	0	0	0	0	0	0	0	0	0	0	0	0	0	0	0	0	0	0	0	0	0	0	0	0	0	0	0	0	0	0	0	0	0	0	0	0	0	0	0	0	0	0	0	0	0
335.2	0	0	0	0	0	0	0	0.0193181	0	0	0	0	0	0.0344633	0.0475833	0	0	0.0392472	0	0	0	0	0.0212449	0.0141015	0	0	0.051504	0	0	0	0	0	0	0	0.0410347	0	0	0.0333861	0	0	0.00580793	0	0	0	0.0843828	0	0	0	0
335.4	0	0	0	0	0	0	0	0	0	0	0	0	0	0	0	0	0	0	0	0	0	0	0	0	0	0	0	0	0	0	0	0	0	0	0	0	0	0	0	0	0	0	0	0	0	0	0	0	0
335.6	0	0	0	0	0	0	0	0	0	0	0	0	0	0	0.00551487	0	0	0	0	0	0	0	0	0	0	0	0	0	0	0	0	0	0	0	0	0	0	0	0	0	0	0	0	0	0.0048482	0	0	0	0
335.8	0	0	0	0	0	0	0	0	0	0	0	0	0	0	0	0	0	0	0	0	0	0	0	0	0	0	0	0	0	0	0	0	0	0	0	0	0	0	0	0	0	0	0	0	0	0	0	0	0
336	0	0	0	0	0	0	0	0	0	0	0	0	0	0	0	0	0	0	0	0	0	0	0	0	0	0	0	0	0	0	0	0	0	0	0	0	0	0	0	0	0	0	0	0	0	0	0	0	0
336.2	0	0.392575	0	0.14859	0	0.00794735	0.62416	0.156827	0.0414835	0.972743	0.541923	0.0140907	0.732189	1.12093	0.83401	0	0.138778	0.0561171	0.481569	0	0.0174475	0.374767	1.90225	0.284585	1.64906	0	0.0255486	0	0.167954	0.915432	0	0	1.13276	2.00798	1.12935	0.0398754	1.49952	0.668116	0.163089	0	0	0.0127841	0	0.0159197	1.07443	0.0935727	0.237327	0.830253	0
336.4	0	0	0	0	0	0	0	0	0	0	0	0	0	0	0	0	0	0	0	0	0	0	0	0	0	0	0	0	0	0	0	0	0	0	0	0	0	0	0	0	0	0	0	0	0	0	0	0	0
336.6	0	0.0455926	0	0	0	0	0.0888251	0.0198482	0	0.229792	0.0863792	0	0.160225	0.304767	0.235107	0	0.0144622	0.0041635	0.0807436	0	0	0.0624226	0.505286	0.0377051	0.38686	0	0	0	0.0202073	0.198864	0	0	0.204436	0.419106	0.219993	0	0.374592	0.156033	0	0	0	0	0	0	0.244074	0.0104796	0.0284092	0.158742	0
336.8	0	0	0	0	0	0	0	0	0	0	0	0	0	0	0	0	0	0	0	0	0	0	0	0	0	0	0	0	0	0	0	0	0	0	0	0	0	0	0	0	0	0	0	0	0	0	0	0	0
337	0	0	0	0	0	0	0	0	0	0	0	0	0	0	0	0	0	0	0	0	0	0	0	0	0	0	0	0	0	0	0	0	0	0	0	0	0	0	0	0	0	0	0	0	0	0	0	0	0
337.2	0.356548	0.207927	0	0	0	0.105186	0.299446	0.368187	0.180053	0.289139	0.178217	0.315603	0.121672	0.285853	0.358361	0.0502136	0.0876695	0.114885	0.177711	0.0587499	0.14965	0.271873	0.317294	0.151705	0.242079	0.212067	0.510689	0.434254	0.0499575	0.278418	0.206798	0.167492	0.237399	0.200767	0.284791	0.152333	0.2829	0.489792	0.091784	0.203022	0.120779	0	0.072136	0.0735437	0.274758	0.0975599	0.224126	0.307047	3.2576
337.4	0	0	0	0	0	0	0	0	0	0	0	0	0	0	0	0	0	0	0	0	0	0	0	0	0	0	0	0	0	0	0	0	0	0	0	0	0	0	0	0	0	0	0	0	0	0	0	0	0
337.6	0	0	0	0	0	0	0	0	0	0.0124039	0	0	0	0.0230871	0.057998	0	0	0	0.0087475	0	0	0	0.0281024	0	0.0142235	0	0.0103253	0	0	0	0	0	0	0	0.0161853	0	0.0161592	0.0138424	0	0	0	0	0	0	0.0111207	0	0	0	0
337.8	0	0	0	0	0	0	0	0	0	0	0	0	0	0	0	0	0	0	0	0	0	0	0	0	0	0	0	0	0	0	0	0	0	0	0	0	0	0	0	0	0	0	0	0	0	0	0	0	0
338	0	0	0	0	0	0	0	0	0	0	0	0	0	0	0	0	0	0	0	0	0	0	0	0	0	0	0	0	0	0	0	0	0	0	0	0	0	0	0	0	0	0	0	0	0	0	0	0	0
338.2	0	0	0	0	0	0	0	0.100946	0.0760442	0.043349	0.0247167	0	0.0323745	0.0833803	0.175505	0	0.0846211	0.0339685	0.0858432	0	0.022434	0.0334371	0.0634873	0.0371508	0.0318592	0	0.0472163	0	0.0161714	0.0444408	0.0157009	0	0.032258	0	0.0702971	0.0142433	0.0596508	0.159947	0	0	0	0	0	0	0.0430189	0.0385241	0	0.043513	0.250414
338.4	0	0	0	0	0	0	0	0	0	0	0	0	0	0.00706471	0	0	0	0	0	0	0	0	0	0	0	0	0	0	0	0	0	0	0	0	0	0	0	0	0	0	0	0	0	0	0	0	0	0	0.0235911
338.6	0	0	0	0	0	0	0	0	0	0	0	0	0	0.0102422	0.0311127	0	0.0119612	0	0.00731428	0	0	0	0.00531386	0	0	0	0	0	0	0	0	0	0	0	0	0	0	0.0104814	0	0	0	0	0	0	0.00395507	0.00418494	0	0	0
338.8	0	0	0	0	0	0	0	0	0	0	0	0	0	0	0	0	0	0	0	0	0	0	0	0	0	0	0	0	0	0	0	0	0	0	0	0	0	0	0	0	0	0	0	0	0	0	0	0	0
339	0	0	0	0	0	0	0	0	0	0	0	0	0	0	0	0	0	0	0	0	0	0	0	0	0	0	0	0	0	0	0	0	0	0	0	0	0	0	0	0	0	0	0	0	0	0	0	0	0
339.2	0.104367	0.934668	0	0.732268	0	0.352614	1.70832	1.00438	0.711477	2.10871	1.19981	0.592376	1.75252	1.21063	1.24624	0	0.643287	0.924416	0.667035	0	0.621243	1.053	1.37581	1.10174	1.83682	0	0.0577027	0.442901	0.838727	1.2746	0.314572	0	1.25061	2.32055	2.02516	1.0452	1.42019	1.56642	0.779911	0	0.099262	0.360205	0.0488668	0.264086	2.43864	1.18351	1.65721	2.33407	0.343233
339.4	0	0	0	0	0	0	0	0	0	0	0	0	0	0	0	0	0	0.00317356	0	0	0	0	0	0	0	0	0	0	0	0	0	0	0	0	0	0	0	0	0	0	0	0	0	0	0	0	0	0	0
339.6	0	0	0	0	0	0	0	0	0	0	0	0	0	0	0.0104809	0	0	0	0	0	0	0	0	0	0	0	0	0	0	0	0	0	0	0	0	0	0	0.00259815	0	0	0	0	0	0	0	0	0	0	0
339.8	0	0	0	0	0	0	0	0	0	0	0	0	0	0	0	0	0	0	0	0	0	0	0	0	0	0	0	0	0	0	0	0	0	0	0	0	0	0	0	0	0	0	0	0	0	0	0	0	0
340	0	0	0	0	0	0	0	0	0	0	0	0	0	0	0	0	0	0	0	0	0	0	0	0	0	0	0	0	0	0	0	0	0	0	0	0	0	0	0	0	0	0	0	0	0	0	0	0	0
340.2	0	0.0596165	0.030298	0.0388298	0	0.0405042	0.161103	0.0847578	0.0716125	0.244426	0.122738	0.0824644	0.216383	0.167991	0.19189	0	0.0968428	0.102765	0.0976538	0	0.0867938	0.123799	0.196203	0.127696	0.167637	0	0	0.0313661	0.0772252	0.125526	0.0387451	0	0.114924	0.182163	0.16627	0.0939708	0.144988	0.191486	0.0633632	0	0.0199016	0	0	0	0.291201	0.103283	0.109224	0.274987	0
340.4	0.00743388	0	0	0	0.0778221	0	0	0	0	0	0	0	0	0.00749389	0	0	0	0	0	0	0	0	0	0	0	0	0	0	0	0	0	0	0	0	0	0	0	0	0	0	0	0	0	0	0	0	0	0.0183211	0
340.6	0	0	0	0	0	0	0	0	0	0	0	0	0	0	0.00361929	0	0.00469768	0	0	0	0	0	0	0	0	0	0	0	0	0	0	0	0	0	0	0	0	0	0	0	0	0	0	0	0	0	0	0	0
340.8	0	0	0	0	0	0	0	0	0	0	0	0	0	0	0	0	0	0	0	0	0	0	0	0	0	0	0	0	0	0	0	0	0	0	0	0	0	0	0	0	0	0	0	0	0	0	0	0	0
341	0	0	0	0	0	0	0	0	0	0	0	0	0	0	0	0	0	0	0	0	0	0	0	0	0	0	0	0	0	0	0	0	0	0	0	0	0	0	0	0	0	0	0	0	0	0	0	0	0
341.2	0.0474017	0.0476658	0	0.0455183	0	0.0565983	0.0825512	0.0946218	0.0845454	0.231786	0.14139	0.0428302	0.121106	0.134395	0.186407	0	0.0982437	0.0692814	0.0769611	0	0.0631541	0.130086	0.2179	0.152482	0.0723506	0	0.450622	0	0.0529314	0.147788	0.0377185	0	0.0733704	0.0722193	0.148167	0.0456437	0.121287	0.151429	0.0600874	0	0.0129201	0	0	0	0.27917	0.124	0.0699254	0.151513	0
341.4	0	0	0	0	0	0	0	0	0	0	0	0	0	0	0.00251201	0	0	0	0	0	0	0	0	0	0	0	0	0	0	0	0	0	0	0	0	0	0	0	0	0	0	0	0	0	0	0	0	0	0
341.6	0	0	0	0	0	0	0.00432777	0	0	0.016007	0.00985991	0	0	0.00811355	0.0067923	0	0	0	0	0	0	0	0.0236802	0.0107414	0	0	0	0	0	0.00961197	0	0	0	0	0	0	0.00572834	0	0	0	0	0	0	0	0	0	0	0	0
341.8	0	0	0	0	0	0	0	0	0	0	0	0	0	0	0	0	0	0	0	0	0	0	0	0	0	0	0	0	0	0	0	0	0	0	0	0	0	0	0	0	0	0	0	0	0	0	0	0	0
342	0	0	0	0	0	0	0	0	0	0	0	0	0	0	0	0	0	0	0	0	0	0	0	0	0	0	0	0	0	0	0	0	0	0	0	0	0	0	0	0	0	0	0	0	0	0	0	0	0
342.2	0	0	0	0	0	0.00994229	0	0	0.0266644	0.0261614	0.0160517	0	0.0156826	0.0197668	0.0413787	0	0	0.0270824	0	0	0.0186822	0.0205996	0.035592	0.0171835	0	0	0.0545641	0	0	0	0	0	0	0	0.0274234	0	0.0121279	0.026098	0.00474015	0	0	0	0	0	0.0333714	0	0	0.0221042	0
342.4	0.00541369	0	0	0	0	0	0	0	0	0	0	0.017173	0	0	0	0	0	0	0	0	0	0	0	0	0	0	0	0	0	0	0	0	0	0	0	0	0	0	0	0	0	0	0	0	0	0	0	0	0
342.6	0	0	0	0	0	0	0	0	0	0.0037161	0	0	0	0	0.00332264	0	0	0	0	0	0	0	0	0	0	0	0	0	0	0	0	0	0	0	0	0	0	0	0	0	0	0	0	0	0	0	0	0	0
342.8	0	0	0	0	0	0	0	0	0	0	0	0	0	0	0	0	0	0	0	0	0	0	0	0	0	0	0	0	0	0	0	0	0	0	0	0	0	0	0	0	0	0	0	0	0	0	0	0	0
343	0	0	0	0	0	0	0	0	0	0	0	0	0	0	0	0	0	0	0	0	0	0	0	0	0	0	0	0	0	0	0	0	0	0	0	0	0	0	0	0	0	0	0	0	0	0	0	0	0
343.2	0	0	0	0	0	0.0597745	0	0.0801603	0.185399	0.0128671	0	0	0	0	0.0478478	0	0.0203837	0	0	0	0	0	0	0	0	0	0.0345431	0	0	0	0.0114568	0	0	0	0.0179076	0	0	0.044111	0.0115595	0	0	0	0	0	0	0.0815813	0	0	0.0457106
343.4	0	0	0	0	0	0	0	0	0	0	0	0	0	0	0	0	0	0	0	0	0	0	0	0	0	0	0	0	0	0	0	0	0	0	0	0	0	0	0	0	0	0	0	0	0	0	0	0	0
343.6	0	0	0	0	0	0	0	0	0	0	0	0	0	0	0	0	0	0	0	0	0	0	0	0	0	0	0	0	0	0	0	0	0	0	0	0	0	0	0	0	0	0	0	0	0	0	0	0	0
343.8	0	0	0	0	0	0	0	0	0	0	0	0	0	0	0	0	0	0	0	0	0	0	0	0	0	0	0	0	0	0	0	0	0	0	0	0	0	0	0	0	0	0	0	0	0	0	0	0	0
344	0	0	0	0	0	0	0	0	0	0	0	0	0	0	0	0	0	0	0	0	0	0	0	0	0	0	0	0	0	0	0	0	0	0	0	0	0	0	0	0	0	0	0	0	0	0	0	0	0
344.2	0	0	0	0	0	0	0	0.0219744	0	0	0	0	0	0.0180651	0.0429322	0	0	0	0	0	0.0025225	0	0.0271188	0	0	0	0.0289932	0	0	0.00331307	0	0	0	0	0	0	0	0.0172325	0	0	0	0	0	0	0	0.0173171	0	0.017369	0
344.4	0	0	0	0	0	0	0	0	0	0	0	0	0	0	0	0	0	0	0	0	0	0	0	0	0	0	0	0	0	0	0	0	0	0	0	0	0	0	0	0	0	0	0	0	0	0	0	0	0
344.6	0	0	0	0	0	0	0	0	0	0	0	0	0	0.00201623	0.00554282	0	0	0	0	0	0	0	0.00531295	0	0	0	0.002774	0	0	0	0	0	0	0	0	0	0	0	0	0	0	0	0	0	0	0.00316984	0	0	0
344.8	0	0	0	0	0	0	0	0	0	0	0	0	0	0	0	0	0	0	0	0	0	0	0	0	0	0	0	0	0	0	0	0	0	0	0	0	0	0	0	0	0	0	0	0	0	0	0	0	0
345	0	0	0	0	0	0	0	0	0	0	0	0	0	0	0	0	0	0	0	0	0	0	0	0	0	0	0	0	0	0	0	0	0	0	0	0	0	0	0	0	0	0	0	0	0	0	0	0	0
345.2	0.158778	0.00602379	0	0	0	0	0	0	0	0	0	0	0	0	0.0576062	0	0	0	0.0225912	0	0	0	0.0179209	0	0	0	0.573508	0	0	0	0	0	0	0	0.0156803	0	0	0	0	0	0	0.0144917	0	0	0	0.0405118	0	0	0
345.4	0	0	0	0	0	0	0	0	0	0	0	0	0	0	0	0	0	0	0	0	0	0	0	0	0	0	0	0	0	0	0	0	0	0	0	0	0	0	0	0	0	0	0	0	0	0	0	0	0
345.6	0	0	0	0	0	0	0	0	0	0	0	0	0	0	0.00522968	0	0	0	0	0	0	0	0	0	0	0	0	0	0	0	0	0	0	0	0	0	0	0	0	0	0	0	0	0	0	0	0	0	0
345.8	0	0	0	0	0	0	0	0	0	0	0	0	0	0	0	0	0	0	0	0	0	0	0	0	0	0	0	0	0	0	0	0	0	0	0	0	0	0	0	0	0	0	0	0	0	0	0	0	0
346	0	0	0	0	0	0	0	0	0	0	0	0	0	0	0	0	0	0	0	0	0	0	0	0	0	0	0	0	0	0	0	0	0	0	0	0	0	0	0	0	0	0	0	0	0	0	0	0	0
346.2	0.00916896	0	0	0	0	0	0	0	0	0	0	0	0.024747	0	0.0549637	0	0.0400379	0.0264544	0.0291707	0	0.0167782	0.012928	0.00763527	0.0401341	0	0	0.0447085	0	0	0	0.00586605	0	0	0	0	0	0	0	0.00660513	0	0	0	0	0	0.0150582	0	0	0	0
346.4	0	0	0	0	0	0	0	0	0	0	0	0	0	0	0	0	0	0	0	0	0	0	0	0	0	0	0	0	0	0	0	0	0	0	0	0	0	0	0	0	0	0	0	0	0	0	0	0	0
346.6	0	0	0	0	0	0	0	0	0	0	0	0	0	0	0.00801938	0	0	0	0	0	0	0	0	0	0	0	0	0	0	0	0	0	0	0	0	0	0	0	0	0	0	0	0	0	0	0	0	0	0
346.8	0	0	0	0	0	0	0	0	0	0	0	0	0	0	0	0	0	0	0	0	0	0	0	0	0	0	0	0	0	0	0	0	0	0	0	0	0	0	0	0	0	0	0	0	0	0	0	0	0
347	0	0	0	0	0	0	0	0	0	0	0	0	0	0	0	0	0	0	0	0	0	0.00652957	0.00390521	0	0	0	0	0	0	0	0	0	0	0	0	0	0	0	0	0	0	0	0	0	0	0	0	0	0
347.2	0.249598	0.139958	0.0217285	0.0154152	0.104491	0.116415	0.154948	0.310561	0.208681	0.229785	0.21354	0.163988	0.0311992	0.129622	0.0846859	0.0212397	0.0927652	0.150777	0.0251203	0	0.0887262	0.145892	0.0997397	0.1466	0.118376	0.232914	0.778307	0.0956455	0.0335426	0.241556	0.211405	0.107401	0.0986043	0.109115	0.074166	0.06871	0.0463254	0.171927	0.0690721	0.051348	0.057055	0	0.164684	0.0554583	0.234474	0.098718	0.0860792	0.298179	1.68742
347.4	0	0	0	0	0	0	0	0	0	0	0	0	0	0	0	0	0	0	0	0	0	0	0	0	0	0	0	0	0	0	0	0	0	0	0	0	0	0	0	0	0	0	0	0	0	0	0	0	0
347.6	0	0	0	0	0	0	0	0	0	0	0	0	0	0	0	0	0	0	0	0	0	0	0	0	0	0	0	0	0	0	0	0	0	0	0	0	0	0	0	0	0	0	0	0	0	0	0	0	0
347.8	0	0	0	0	0	0	0	0	0	0	0	0	0	0	0.00200084	0	0	0	0	0	0	0	0	0	0	0	0	0	0	0	0	0	0	0	0	0	0	0	0	0	0	0	0	0	0	0	0	0	0
348	0	0	0	0	0	0	0	0	0	0	0	0	0	0	0	0	0	0	0	0	0	0	0	0	0	0	0	0	0	0	0	0	0	0	0	0	0	0	0	0	0	0	0	0	0	0	0	0	0
348.2	0.0228192	0	0	0	0	0	0.0225996	0	0	0	0	0	0.00560317	0.0146756	0.0148536	0.0101026	0	0.0194299	0	0	0	0.0131608	0.0125369	0.00929452	0.0124969	0	0.0625254	0	0	0.0152872	0	0	0	0	0	0	0	0.0222075	0	0	0	0	0.00997554	0	0.0172376	0.00706778	0	0	0.109395
348.4	0	0	0	0	0	0	0	0	0	0	0	0	0	0	0	0	0	0	0	0	0	0	0	0	0	0	0	0	0	0	0	0	0	0	0	0	0	0	0	0	0	0	0	0	0	0	0	0	0
348.6	0	0	0	0	0	0	0	0	0	0	0	0	0	0	0	0	0	0	0	0	0	0	0	0	0	0	0	0	0	0	0	0	0	0	0	0	0	0	0	0	0	0	0	0	0	0	0	0	0
348.8	0	0	0	0	0	0	0	0	0	0	0	0	0	0	0	0	0	0	0	0	0	0	0	0	0	0	0	0	0	0	0	0	0	0	0	0	0	0	0	0	0	0	0	0	0	0	0	0	0
349	0	0	0	0	0	0	0	0	0	0	0	0	0	0	0	0	0	0	0	0	0	0	0	0	0	0	0	0	0	0	0	0	0	0	0	0	0	0	0	0	0	0	0	0	0	0	0	0	0
349.2	0	0	0	0	0	0	0.0581341	0.0173622	0	0.106834	0	0	0.0575905	0.0736136	0	0	0.0310126	0	0.0270775	0.014334	0	0.0988451	0.133037	0.102021	0.0646916	0	0.201425	0	0	0.0762758	0	0	0.0558205	0.0296915	0.0630682	0	0.0587536	0.0395635	0	0	0	0	0.0179461	0	0.158524	0	0	0.0835464	0.0612367
349.4	0	0	0	0	0	0	0	0	0	0	0	0	0	0	0	0	0	0	0	0	0	0	0	0	0	0	0	0	0	0	0	0	0	0	0	0	0	0	0	0	0	0	0	0	0	0	0	0	0
349.6	0	0	0	0	0	0	0	0	0	0	0	0	0.00468704	0.00418915	0	0	0	0	0	0	0	0.00748807	0.017962	0.0149645	0	0	0	0	0	0	0	0	0	0	0	0	0.0065104	0	0	0	0	0	0	0	0.0122398	0	0	0	0
349.8	0	0	0	0	0	0	0	0	0	0	0	0	0	0	0	0	0	0	0	0	0	0	0	0	0	0	0	0	0	0	0	0	0	0	0	0	0	0	0	0	0	0	0	0	0	0	0	0	0
350	0	0	0	0	0	0	0	0	0	0	0	0	0	0	0	0	0	0	0	0	0	0	0	0	0	0	0	0	0	0	0	0	0	0	0	0	0	0	0	0	0	0	0	0	0	0	0	0	0
350.2	0	0	0	0	0	0	0	0.0355773	0	0.0246899	0.012573	0	0	0.00951945	0.0195319	0	0.0151555	0	0	0	0.0136028	0	0.0204101	0	0	0	0	0	0	0	0	0	0	0	0	0	0	0.0126499	0.00914219	0	0	0	0	0	0.0469751	0	0	0.0107831	0
350.4	0	0	0	0	0	0	0	0	0	0	0	0	0	0	0	0	0	0	0	0	0	0	0	0	0	0	0	0	0	0	0	0	0	0	0	0	0	0	0	0	0	0	0	0	0	0	0	0	0
350.6	0	0	0	0	0	0	0	0.0047298	0	0	0	0	0	0	0.00215613	0	0	0	0	0	0	0	0.00243498	0	0	0	0	0	0	0	0	0	0	0	0	0	0	0	0	0	0	0	0	0	0	0	0	0	0
350.8	0	0	0	0	0	0	0	0	0	0	0	0	0	0	0	0	0	0	0	0	0	0	0	0	0	0	0	0	0	0	0	0	0	0	0	0	0	0	0	0	0	0	0	0	0	0	0	0	0
351	0	0	0	0	0	0	0	0	0	0	0	0	0	0	0	0	0	0	0	0	0	0	0	0	0	0	0	0	0	0	0	0	0	0	0	0	0	0	0	0	0	0	0	0	0	0	0	0	0
351.2	0	0	0	0	0	0	0.0169815	0.0897838	0.0686764	0.058135	0.0119272	0	0.0389934	0.00962441	0.0217041	0	0	0.0298241	0	0	0	0.027906	0.0336911	0	0	0	0	0	0	0	0	0	0	0	0	0	0	0.0199029	0	0	0	0	0	0	0.0661387	0.0262988	0	0	0.00817251
351.4	0	0	0	0.00508686	0	0	0	0	0	0.00427171	0	0	0	0	0	0	0	0	0	0	0	0	0	0	0	0	0	0	0	0	0	0	0	0	0	0	0	0	0	0	0	0	0	0	0	0	0	0	0
351.6	0	0	0	0	0	0	0	0.0136321	0.00660309	0.00610285	0	0	0	0	0.00237354	0	0	0	0	0	0	0	0.00541739	0	0	0	0	0	0	0	0	0	0	0	0	0	0	0	0	0	0	0	0	0	0	0	0	0	0
351.8	0	0	0	0	0	0	0	0	0	0	0	0	0	0	0	0	0	0	0	0	0	0	0	0	0	0	0	0	0	0	0	0	0	0	0	0	0	0	0	0	0	0	0	0	0	0	0	0	0
352	0	0	0	0	0	0	0	0	0	0	0	0	0	0	0	0	0	0	0	0	0	0	0	0	0	0	0	0	0	0	0	0	0	0	0	0	0	0	0	0	0	0	0	0	0	0	0	0	0
352.2	0	0	0	0	0	0.026846	0.0623672	0.146055	0.077359	0.0849727	0.0268756	0	0.0422866	0.0152177	0.0323768	0	0	0.0113205	0.00518499	0	0	0.0191127	0.109035	0	0	0	0.0160968	0	0.0123691	0.0183682	0	0	0.00529069	0	0	0	0	0.0343281	0	0	0	0	0	0	0.0650305	0.138768	0	0.0818198	0
352.4	0	0	0.0161654	0	0	0.0277712	0	0	0	0	0	0	0	0	0	0	0	0	0	0	0	0	0	0	0	0	0	0	0	0	0	0	0	0	0	0	0	0	0	0	0	0	0	0	0	0	0	0.0153528	0
352.6	0	0	0	0	0	0	0	0.0257323	0.0123558	0.0118523	0	0	0	0	0.00378	0	0	0	0	0	0	0	0.0300514	0	0	0	0	0	0	0	0	0	0	0	0	0	0	0.00483497	0	0	0	0	0	0	0.011619	0.0120248	0	0.0112561	0
352.8	0	0	0	0	0	0	0	0	0	0	0	0	0	0	0	0	0	0	0	0	0	0	0	0	0	0	0	0	0	0	0	0	0	0	0	0	0	0	0	0	0	0	0	0	0	0	0	0	0
353	0	0	0	0	0	0	0	0	0	0	0	0	0	0	0	0	0	0	0	0	0	0	0	0	0	0	0	0	0	0	0	0	0	0	0	0	0	0	0	0	0	0	0	0	0	0	0	0	0
353.2	0	0	0	0	0	0	0	0.0754687	0.0282198	0	0.0110774	0.00958639	0	0	0.029731	0	0	0.0263642	0	0	0.0140914	0	0.0241322	0.0119214	0	0	0.0323675	0	0	0	0	0	0	0	0	0	0	0	0.00422914	0.0125812	0.0172807	0	0	0	0.0841663	0.02244	0	0	0
353.4	0	0	0	0	0	0.0205949	0	0	0	0	0	0	0.00879327	0	0	0	0	0.0139996	0	0	0	0	0	0	0	0	0	0	0	0	0	0	0	0	0	0	0	0	0	0	0	0	0	0	0	0	0	0	0
353.6	0	0	0	0	0	0	0	0	0	0	0	0	0	0	0	0	0	0	0	0	0	0	0.00145744	0	0	0	0	0	0	0	0	0	0	0	0	0	0	0.0026672	0	0	0	0	0	0	0	0	0	0	0
353.8	0	0	0	0	0	0	0	0	0	0	0	0	0	0	0	0	0	0	0	0	0	0	0	0	0	0	0	0	0	0	0	0	0	0	0	0	0	0	0	0	0	0	0	0	0	0	0	0	0
354	0	0	0	0	0	0	0	0	0	0	0	0	0	0	0	0	0	0	0	0	0	0	0	0	0	0	0	0	0	0	0	0	0	0	0	0	0	0	0	0	0	0	0	0	0	0	0	0	0
354.2	0.0123491	0.00795068	0	0	0	0	0	0	0	0	0	0	0.0114209	0.0119667	0	0	0	0.00521374	0.00693546	0	0.00702779	0	0	0	0	0	0.167757	0	0	0	0	0	0	0	0	0	0	0	0	0	0	0	0	0	0	0	0	0	0
354.4	0	0	0	0	0	0	0	0.0220394	0	0	0	0.0401015	0.00576367	0	0	0	0	0	0	0	0	0	0	0	0	0	0.0417908	0	0	0	0	0	0	0	0.0169046	0	0	0	0	0.00490316	0	0	0	0	0	0	0.0866989	0	0.0470055
354.6	0	0	0	0	0	0	0	0	0	0	0	0	0	0	0	0	0	0	0	0	0	0	0	0	0	0	0.0312706	0	0	0	0	0	0	0	0	0	0	0	0	0	0	0	0	0	0	0	0	0	0
354.8	0	0	0	0	0	0	0	0	0	0	0	0	0	0	0	0	0	0	0	0	0	0	0.00126907	0	0	0	0	0	0	0	0	0	0	0	0	0	0	0	0	0	0	0	0	0	0	0	0	0	0
355	0	0	0	0	0	0	0	0	0	0	0	0	0	0	0	0	0	0	0	0	0	0	2.91526	0	0	0	0	0	0	0	0	0	0	0	0	0	0	0	0	0	0	0	0	0	0	0	0	0	0
355.2	0.0319935	0.622658	0.0269888	0	0	0	1.08658	1.01307	0.28487	2.49245	1.03261	0.153135	0.386732	0.878893	0.600942	0	0.294173	0.46476	0.180464	0	0.255099	0.678631	0	0.728994	1.69813	0	0.0500654	0	0.151977	1.82992	0.134844	0	0.92239	1.30995	0.975327	0.191067	0.787843	1.02105	0.213784	0	0	0	0	0	2.78829	0.356777	0.256594	1.95702	0.24585
355.4	0	0	0	0	0	0	0	0	0	0	0	0	0	0	0	0	0	0	0	0	0	0	0	0	0	0	0	0	0	0	0	0	0	0	0	0	0	0	0	0	0	0	0	0	0	0	0	0	0
355.6	0	0	0	0	0	0	0	0	0	0	0	0	0	0	0	0	0	0	0	0	0	0	0	0	0	0	0	0	0	0	0	0	0	0	0	0	0	0	0	0	0	0	0	0	0	0	0	0	0
355.8	0	0	0	0	0	0	0	0	0	0	0	0	0	0	0	0	0	0	0	0	0	0	0	0	0	0	0	0	0	0	0	0	0	0	0	0	0	0	0	0	0	0	0	0	0	0	0	0	0
356	0	0	0	0	0	0	0	0	0	0	0	0	0	0	0	0	0	0	0	0	0	0	0	0	0	0	0	0	0	0	0	0	0	0	0	0	0	0	0	0	0	0	0	0	0	0	0	0	0
356.2	0	0	0	0	0	0	0.0707505	0.0776944	0	0.237988	0.0655397	0	0.0170712	0.0710141	0.0728161	0	0	0.0371614	0	0	0.0119017	0.0477735	0.269822	0.0401637	0.13956	0	0	0	0.00970307	0.109389	0	0	0.0567	0.0771528	0.0577132	0	0.0254955	0.0858566	0	0	0	0	0	0	0.283626	0.0180324	0	0.159185	0
356.4	0	0	0	0	0	0	0	0	0	0	0	0	0	0	0	0	0	0	0	0	0	0	0	0	0	0	0.0301955	0	0	0	0	0	0	0	0	0	0	0	0	0	0	0	0	0	0	0	0	0	0
356.6	0	0	0	0	0	0	0	0	0	0	0	0	0	0	0	0	0	0	0	0	0	0	0.000978821	0	0	0	0	0	0	0	0	0	0	0	0	0	0	0	0	0	0	0	0	0	0	0	0	0	0
356.8	0	0	0	0	0	0	0	0	0	0	0	0	0	0	0	0	0	0	0	0	0	0	0	0	0	0	0	0	0	0	0	0	0	0	0	0	0	0	0	0	0	0	0	0	0	0	0	0	0
357	0	0	0	0	0	0	0	0	0	0	0	0	0	0	0	0	0	0	0	0	0	0	0	0	0	0	0	0	0	0	0	0	0	0	0	0	0	0	0	0	0	0	0	0	0	0	0	0	0
357.2	0	0	0	0	0	0	0	0.1304	0	0.188689	0.0424927	0	0.013604	0.0817712	0.117803	0	0.0485486	0.0384182	0.00819641	0	0.0125809	0	0.214108	0.00729172	0.0943336	0	0	0	0	0.0886627	0	0	0.0466903	0.039649	0.0541949	0	0.0356177	0.110473	0.0219462	0	0	0	0	0	0.211288	0	0.0192915	0.162976	0.0513387
357.4	0	0	0	0	0	0	0	0	0	0	0	0	0	0	0	0	0	0	0	0	0	0	0	0	0	0	0	0	0	0	0	0	0	0	0	0	0	0	0	0	0	0	0	0	0	0	0	0	0
357.6	0	0	0	0	0	0	0	0	0	0	0	0	0	0	0	0	0	0	0	0	0	0	0	0	0	0	0	0	0	0	0	0	0	0	0	0	0	0	0	0	0	0	0	0	0	0	0	0	0
357.8	0	0	0	0	0	0	0	0	0	0	0	0	0	0	0	0	0	0	0	0	0	0	0	0	0	0	0	0	0	0	0	0	0	0	0	0	0	0	0	0	0	0	0	0	0	0	0	0	0
358	0	0	0	0	0	0	0	0	0	0	0	0	0	0	0	0	0	0	0	0	0	0	0	0	0	0	0	0	0	0	0	0	0	0	0	0	0	0	0	0	0	0	0	0	0	0	0	0	0
358.2	0	0	0	0	0	0	0.00956976	0.0432564	0	0.0374151	0	0	0.0137461	0	0.0106907	0	0	0	0	0	0.00625772	0.00641436	0.043532	0.00486436	0	0	0	0	0	0.00449214	0	0	0	0	0	0	0.00442453	0.00660799	0	0	0	0	0	0	0.0540594	0	0	0.061975	0
358.4	0	0	0	0	0	0	0	0	0	0	0	0	0	0	0	0	0	0	0	0	0	0	0	0	0	0	0.00956662	0	0	0	0	0	0	0	0	0	0	0	0	0	0	0	0	0	0	0	0	0	0
358.6	0	0	0	0	0	0	0	0	0	0	0	0	0	0	0	0	0	0	0	0	0	0	0	0	0	0	0	0	0	0	0	0	0	0	0	0	0	0	0	0	0	0	0	0	0	0	0	0	0
358.8	0	0	0	0	0	0	0	0	0	0	0	0	0	0	0	0	0	0	0	0	0	0	0	0	0	0	0	0	0	0	0	0	0	0	0	0	0	0	0	0	0	0	0	0	0	0	0	0	0
359	0	0	0	0	0	0	0	0	0	0	0	0	0	0	0	0	0	0	0	0	0	0	0	0	0	0	0	0	0	0	0	0	0	0	0	0	0	0	0	0	0	0	0	0	0	0	0	0	0
359.2	0	0.0162924	0	0	0	0	0.0206978	0.391377	0.112664	0.125444	0.0473429	0	0.112982	0.0259977	0.0769149	0	0.0275659	0	0	0	0.0174889	0.0496815	0.10553	0.0380713	0.0274772	0	0.00942248	0	0.0127862	0.0254663	0	0	0.00769121	0	0.0261905	0	0.0187273	0.0753467	0	0	0	0	0	0	0.175648	0.0637084	0	0.0623108	0.271687
359.4	0	0	0	0	0	0	0	0	0	0	0	0	0	0	0	0	0	0	0	0	0	0	0	0	0	0	0	0	0	0	0	0	0	0	0	0	0	0	0	0	0	0	0	0	0	0	0	0	0
359.6	0	0	0	0	0	0	0	0	0	0.0108648	0.00452415	0	0	0	0	0	0	0	0	0	0	0	0.0100836	0	0	0	0	0	0	0	0	0	0	0	0	0	0	0	0	0	0	0	0	0	0.0127835	0	0	0	0
359.8	0	0	0	0	0	0	0	0	0	0	0	0	0	0	0	0	0	0	0	0	0	0	0	0	0	0	0	0	0	0	0	0	0	0	0	0	0	0	0	0	0	0	0	0	0	0	0	0	0
360	0	0	0	0	0	0	0	0	0	0	0	0	0	0	0	0	0	0	0	0	0	0	0	0	0	0	0	0	0	0	0	0	0	0	0	0	0	0	0	0	0	0	0	0	0	0	0	0	0
360.2	0	0.0300084	0	0	0	0.0383405	0	0.474761	0.349577	0.186687	0.0756495	0	0.18287	0.0116184	0.0434194	0	0	0.0118394	0	0	0	0.0597904	0.250247	0.0777156	0.131303	0	0	0	0.0410146	0.032075	0	0	0.0154496	0	0	0.0173989	0.00644378	0.0685973	0.0295423	0	0	0	0	0	0.186987	0.249076	0	0.169889	0
360.4	0	0	0	0	0	0	0	0	0	0	0	0	0	0	0	0	0	0	0	0	0	0	0	0	0	0	0	0	0	0	0	0	0	0	0	0	0	0	0	0	0	0	0	0	0	0	0	0	0
360.6	0	0	0	0	0	0	0.0149823	0.0704467	0.032723	0.0218948	0	0	0.0198511	0	0.00439793	0	0	0	0	0	0	0	0.0486085	0	0	0	0	0	0	0	0	0	0	0	0	0	0	0	0	0	0	0	0	0	0	0.0233221	0	0.0158713	0
360.8	0	0	0	0	0	0	0	0	0	0	0	0	0.00201094	0	0	0	0	0	0	0	0	0	0	0	0	0	0	0	0	0	0	0	0	0	0	0	0	0	0	0	0	0	0	0	0	0	0	0	0
361	0	0	0	0	0	0	0	0	0	0	0	0	0	0	0	0	0	0	0	0	0	0	0	0	0	0	0	0	0	0	0	0	0	0	0	0	0	0	0	0	0	0	0	0	0	0	0	0	0
361.2	0.103172	0	0.0190256	0	0.0270947	0	0	0.0982008	0.0795984	0	0	0.0197295	0	0.0110404	0	0.0261735	0	0	0	0	0	0.0129628	0.0214483	0.0101513	0	0	0.580025	0	0	0.00554788	0	0	0	0	0	0.023599	0.00704643	0	0	0	0	0	0.0103807	0	0	0.0429806	0	0.0141829	0
361.4	0	0	0	0	0	0	0	0	0	0	0	0	0	0	0	0	0	0	0	0	0	0	0	0	0	0	0	0	0	0	0	0	0	0	0	0	0	0	0	0	0	0	0	0	0	0	0	0	0
361.6	0	0	0	0	0	0	0	0.00681456	0	0	0	0	0	0	0	0	0	0	0	0	0	0	0	0	0	0	0	0	0	0	0	0	0	0	0	0	0	0	0	0	0	0	0	0	0	0	0	0	0
361.8	0	0	0	0	0	0	0	0	0	0	0	0	0	0	0	0	0	0	0	0	0	0	0	0	0	0	0	0	0	0	0	0	0	0	0	0	0	0	0	0	0	0	0	0	0	0	0	0	0
362	0	0	0	0	0	0	0	0	0	0	0	0	0	0	0	0	0	0	0	0	0	0	0	0	0	0	0	0	0	0	0	0	0	0	0	0	0	0	0	0	0	0	0	0	0	0	0	0	0
362.2	0.038585	0	0.0106189	0	0	0	0	0.0497665	0.0816449	0	0	0	0	0	0	0	0	0.00391627	0	0	0.0106846	0	0	0	0	0	0.260351	0	0.00333762	0	0.00973215	0	0	0	0	0	0	0	0	0	0.00659142	0	0.020022	0	0	0.0255199	0	0	0
362.4	0	0	0	0	0	0	0	0	0	0	0	0	0	0	0	0	0	0	0	0	0	0	0	0	0	0	0	0	0	0	0	0	0	0	0	0	0	0	0	0	0	0	0	0	0	0	0	0	0
362.6	0	0	0	0	0	0	0	0	0	0	0	0	0	0	0	0	0	0	0	0	0	0	0	0	0	0	0.0169213	0	0	0	0	0	0	0	0	0	0	0	0	0	0	0	0	0	0	0	0	0	0
362.8	0	0	0	0	0	0	0	0	0	0	0	0	0	0	0	0	0	0.00127669	0	0	0	0	0	0	0	0	0	0	0	0	0	0	0	0	0	0	0	0	0	0	0	0	0	0	0	0	0	0	0
363	0	0	0	0	0	0	0	0	0	0	0	0	0	0	0	0	0	0	0	0	0	0	0	0	0	0	0	0	0	0	0	0	0	0	0	0	0	0	0	0	0	0	0	0	0	0	0	0	0
363.2	0	0	0	0	0	0	0	0.0101194	0	0	0	0	0.017499	0.0174623	0	0	0	0	0.00892278	0	0.00811328	0	0	0	0	0	0.0959995	0	0.01521	0	0	0	0	0.0404665	0	0	0	0	0.0130695	0	0	0	0	0	0	0	0	0	0
363.4	0	0	0	0	0	0	0	0	0	0	0	0	0	0	0	0	0	0	0	0	0	0	0	0	0	0	0	0	0	0	0	0	0	0	0	0	0	0	0	0	0	0	0	0	0	0	0	0	0
363.6	0	0	0	0	0	0	0	0	0	0	0	0	0	0	0	0	0	0	0	0	0	0	0	0	0	0	0	0	0	0	0	0	0	0	0	0	0	0	0	0	0	0	0	0	0	0	0	0	0
363.8	0	0	0	0	0	0	0	0	0	0	0	0	0	0	0.00160598	0	0	0	0	0	0	0	0	0	0	0	0	0	0	0	0	0	0	0	0	0	0	0	0	0	0	0	0	0	0	0	0	0	0
364	0	0	0	0	0	0	0	0	0	0	0	0	0	0	0	0	0	0	0	0	0	0	0	0	0	0	0	0	0	0	0	0	0	0	0	0	0	0	0	0	0	0	0	0	0	0	0	0	0
364.2	0	0	0	0	0	0	0	0	0	0	0	0	0.00576872	0	0.0167941	0	0	0	0.00497227	0	0	0.0029724	0.00917173	0	0	0	0.00515932	0	0	0.00417869	0	0	0	0	0	0	0	0	0	0	0	0	0	0	0.00515674	0	0	0.0226112	0
364.4	0	0	0	0	0	0	0	0	0	0	0	0	0	0.0035109	0	0	0	0	0	0	0	0	0	0	0	0	0	0	0	0	0	0	0	0	0	0	0	0	0	0	0	0	0	0	0	0	0	0	0
364.6	0	0	0	0	0	0	0	0	0	0	0	0	0	0	0	0	0	0	0	0	0	0	0	0	0	0	0	0	0	0	0	0	0	0	0	0	0	0	0	0	0	0	0	0	0	0	0	0	0
364.8	0	0	0	0	0	0	0	0	0	0	0	0	0	0	0	0	0	0	0	0	0	0	0	0	0	0	0	0	0	0	0	0	0	0	0	0	0	0	0	0	0	0	0	0	0	0	0	0	0
365	0	0	0	0	0	0	0	0	0	0	0	0	0	0	0	0	0	0	0	0	0	0	0	0	0	0	0	0	0	0	0	0	0	0	0	0	0	0	0	0	0	0	0	0	0	0	0	0	0
365.2	0.505406	0.0143294	0	0	0.670515	0.0598241	0.0367785	0	0	0	0	0.109447	0.0571534	0	0.0237683	0	0.026025	0.077083	0	0	0.0917517	0.0396977	0.0235252	0	0	0	2.82768	0	0.0410759	0	0.27561	0	0.0116768	0	0	0	0	0	0.0324393	0	0.159468	0	0.184444	0.0416874	0.0640582	0.0174837	0	0.134208	0.15278
365.4	0	0	0	0	0	0	0	0	0	0	0	0	0	0	0	0	0	0	0	0	0	0	0	0	0	0	0.0184179	0	0	0	0	0	0	0	0	0	0	0	0	0	0	0	0	0	0	0	0	0	0
365.6	0	0	0	0	0	0	0	0	0	0	0	0	0	0	0	0	0	0	0	0	0	0	0	0	0	0	0	0	0	0	0	0	0	0	0	0	0	0	0	0	0	0	0	0	0	0	0	0	0
365.8	0	0	0	0	0	0	0	0	0	0	0	0	0	0	0	0	0	0	0	0	0	0	0	0	0	0	0	0	0	0	0	0	0	0	0	0	0	0	0	0	0	0	0	0	0	0	0	0	0
366	0	0	0	0	0	0	0	0	0	0	0	0	0	0	0	0	0	0	0	0	0	0	0	0	0	0	0	0	0	0	0	0	0	0	0	0	0	0	0	0	0	0	0	0	0	0	0	0	0
366.2	0.0314293	0	0	0	0	0	0.0237857	0	0	0	0	0	0	0	0	0	0	0	0	0	0	0	0.0214974	0	0	0	0.261584	0	0	0	0	0	0	0	0	0	0	0	0	0	0.00749816	0	0	0	0.0157334	0	0	0.186657	0
366.4	0.00559046	0	0	0	0	0	0	0	0	0	0	0	0	0	0	0	0	0	0	0	0	0	0	0	0	0	0	0	0	0	0	0	0	0	0	0.00867981	0	0	0	0	0	0	0	0	0	0	0	0	0
366.6	0	0	0	0	0	0	0	0	0	0	0	0	0	0.000803526	0	0	0	0	0	0	0	0	0	0	0	0	0	0	0	0	0	0	0	0	0	0	0	0	0	0	0	0	0	0	0	0	0	0.0216933	0
366.8	0	0	0	0	0	0	0	0	0	0	0	0	0	0	0	0	0	0	0	0	0	0	0	0	0	0	0	0	0	0	0	0	0	0	0	0	0	0	0	0	0	0	0	0	0	0	0	0	0
367	0	0	0	0	0	0	0	0	0	0	0	0	0	0	0	0	0	0	0	0	0	0	0	0	0	0	0	0	0	0	0	0	0	0	0	0	0	0	0	0	0	0	0	0	0	0	0	0	0
367.2	0	0	0	0	0	0	0	0	0	0	0	0	0.00819004	0	0.00967192	0	0	0	0	0	0	0	0.00684722	0	0.00614207	0	0.0535652	0	0	0.0040185	0	0	0	0	0	0	0	0	0	0	0	0	0.0194211	0	0.00897546	0	0	0	0
367.4	0	0	0	0	0	0.0103166	0	0	0	0	0	0	0	0	0	0	0	0	0	0	0	0	0	0	0	0	0.00672247	0	0	0	0	0	0	0	0	0	0	0	0	0	0	0	0	0	0	0	0	0	0
367.6	0	0	0	0	0	0	0	0	0	0	0	0	0	0	0	0	0	0	0	0	0	0	0	0	0	0	0	0	0	0	0	0	0	0	0	0	0	0	0	0	0	0	0	0	0	0	0	0	0
367.8	0	0	0.00801899	0	0	0	0	0	0	0	0	0	0	0	0	0	0	0	0	0	0	0	0	0	0	0	0	0	0	0	0	0	0	0	0	0	0	0	0	0	0	0	0	0	0	0	0	0	0
368	0	0	0	0	0	0	0	0	0	0	0	0	0	0	0	0	0	0	0	0	0	0	0	0	0	0	0	0	0	0	0	0	0	0	0	0	0	0	0	0	0	0	0	0	0	0	0	0	0
368.2	0	0	0	0	0	0.00698884	0	0	0	0	0	0	0	0	0.00857099	0	0	0	0.00820025	0	0	0	0.00504862	0	0	0	0	0	0	0.0016451	0	0	0	0	0	0	0	0	0	0	0	0	0	0	0	0.0054905	0	0	0
368.4	0	0	0	0	0	0	0	0	0	0	0	0	0	0	0	0	0	0	0	0	0	0	0	0	0	0	0.0385285	0	0	0.00669733	0	0	0	0.0401906	0	0	0	0	0	0	0	0	0	0	0	0	0	0	0
368.6	0	0	0	0	0	0	0	0	0	0	0	0	0	0	0	0	0	0	0	0	0	0	0	0	0	0	0	0	0	0	0	0	0	0	0	0	0	0	0	0	0	0	0	0	0	0	0	0	0
368.8	0	0	0	0	0	0	0	0	0	0	0	0	0	0	0	0	0	0	0	0	0	0	0.00141935	0	0	0	0	0	0	0	0	0	0	0	0	0	0	0	0	0	0	0	0	0	0	0	0	0	0
369	0	0	0	0	0	0	0	0	0	0	0	0	0	0	0	0	0	0	0	0	0	0	0	0	0	0	0	0	0	0	0	0	0	0	0	0	0	0	0	0	0	0	0	0	0	0	0	0	0
369.2	0	0	0.00897695	0	0	0	0	0	0	0	0	0	0	0	0.0165451	0	0	0	0	0	0	0	0	0	0	0	0	0	0	0	0.0446255	0	0	0	0	0	0	0	0	0	0	0	0	0	0.0105827	0.00941389	0	0	0
369.4	0	0	0	0	0	0	0	0	0	0	0	0	0	0	0	0	0	0	0	0	0	0	0	0	0	0	0	0	0	0	0	0	0	0	0	0	0	0	0	0	0	0	0	0	0	0	0	0	0
369.6	0	0	0	0	0	0	0	0	0	0	0	0	0	0	0	0	0	0	0	0	0	0	0	0	0	0	0	0	0	0	0	0	0	0	0	0	0	0	0	0	0	0	0	0	0	0	0	0	0
369.8	0	0	0	0	0	0	0	0	0	0	0	0	0	0	0.000630518	0	0	0	0	0	0	0	0	0	0	0	0	0	0	0	0	0	0	0	0	0	0	0	0	0	0	0	0	0	0	0	0	0	0
370	0	0	0	0	0	0	0	0	0	0	0	0	0	0	0	0	0	0	0	0	0	0	0	0	0	0	0	0	0	0	0	0	0	0	0	0	0	0	0	0	0	0	0	0	0	0	0	0	0
370.2	0	0	0.0236326	0	0	0	0.00219349	0	0	0	0	0	0	0	0	0	0	0	0.0040638	0	0	0	0	0	0	0	0	0	0	0	0	0	0	0	0	0	0	0	0	0	0	0	0	0	0	0	0	0	0
370.4	0	0.020003	0.140729	0.0350786	0	0	0	0.0480325	0	0	0.0298634	0	0	0	0	0	0	0.0464226	0	0	0	0	0	0	0.0178121	0	0	0	0	0	0	0	0	0	0	0.0269338	0	0	0	0	0	0	0.144056	0.0507656	0.00987002	0	0	0	0
370.6	0	0	0	0	0	0	0	0	0	0	0	0	0	0	0	0	0	0	0	0	0	0	0	0	0	0	0	0	0	0	0	0	0	0	0	0	0	0	0	0	0	0	0	0	0	0	0	0	0
370.8	0	0	0	0	0	0	0	0	0	0	0	0	0	0	0	0	0	0	0	0	0	0	0	0	0	0	0	0	0	0	0	0	0	0	0	0	0	0	0	0	0	0	0	0	0	0	0	0	0
371	0	0	0	0	0	0	0	0	0	0	0	0	0	0	0	0	0	0	0	0	0	0	0	0	0	0	0	0	0	0	0	0	0	0	0	0	0	0	0	0	0	0	0	0	0	0	0	0	0
371.2	0	0	0.00880634	0	0	0	0.0427223	0	0	0.0219589	0	0	0	0.0197555	0.0277334	0	0	0.0244643	0	0	0	0	0.0246007	0.0168861	0.00949316	0	0	0	0	0.0142062	0.0361646	0	0	0	0	0.0139109	0	0.0156365	0	0	0	0	0	0	0.0236354	0	0	0	0
371.4	0	0	0.0666503	0	0	0	0	0.0222536	0	0.0123674	0	0	0	0	0	0	0	0	0.0040643	0	0.0076134	0	0	0	0	0	0.0745403	0	0	0	0.0067589	0	0	0.0240351	0.024943	0.0193128	0	0	0	0	0	0	0.103489	0	0	0	0.0364485	0	0
371.6	0	0	0	0	0	0	0	0	0	0	0	0	0	0	0	0	0	0	0	0	0	0	0	0	0	0	0	0	0	0	0	0	0	0	0	0	0	0	0	0	0	0	0	0	0	0	0	0	0
371.8	0	0	0	0	0	0	0	0	0	0	0	0	0	0	0	0	0	0	0	0	0	0	0	0	0	0	0	0	0	0	0	0	0	0	0	0	0	0	0	0	0	0	0	0	0	0	0	0	0
372	0	0	0	0	0	0	0	0	0	0	0	0	0	0	0	0	0	0	0	0	0	0	0	0	0	0	0	0	0	0	0	0	0	0	0	0	0	0	0	0	0	0	0	0	0	0	0	0	0
372.2	0.00538979	0	0	0	0	0	0	0.0108495	0	0.00756284	0	0	0	0	0.0120628	0	0	0	0	0	0	0.00570249	0.0102269	0	0	0	0.00198765	0	0.00670262	0	0	0	0	0	0	0	0	0.00795228	0	0	0	0	0	0	0.0147685	0	0	0.0564491	0
372.4	0	0	0	0	0	0	0	0	0	0.00468026	0	0	0	0	0	0	0	0	0	0	0	0	0	0	0	0	0	0	0	0	0	0	0	0	0	0	0	0	0	0	0	0	0	0	0	0	0	0	0
372.6	0	0	0	0	0	0	0	0	0	0	0	0	0	0	0	0	0	0	0	0	0	0	0	0	0	0	0	0	0	0	0	0	0	0	0	0	0	0	0	0	0	0	0	0	0	0	0	0	0
372.8	0	0	0	0	0	0	0	0	0	0	0	0	0	0	0	0	0	0	0	0	0	0	0	0	0	0	0	0	0	0	0	0	0	0	0	0	0	0	0	0	0	0	0	0	0	0	0	0	0
373	0	0	0	0	0	0	0	0	0	0	0	0	0	0	0	0	0	0	0	0	0	0	0	0	0	0	0	0	0	0	0	0	0	0	0	0	0	0	0	0	0	0	0	0	0	0	0	0	0
373.2	0	0	0	0	0	0	0	0	0.0261109	0	0	0	0	0	0.0109933	0	0.00626986	0	0	0	0	0.00950357	0	0	0	0	0.00757874	0	0	0	0	0	0	0	0	0	0	0	0	0	0	0	0	0	0.0166699	0	0	0	0
373.4	0	0	0	0	0	0	0	0	0	0	0	0	0	0	0	0	0	0	0	0	0	0	0	0	0	0	0	0	0	0	0	0	0	0	0	0.00711083	0	0	0	0	0	0	0	0	0	0	0	0	0
373.6	0	0	0	0	0	0	0	0	0	0	0	0	0	0	0	0	0	0	0	0	0	0	0	0	0	0	0	0	0	0	0	0	0	0	0	0	0	0	0	0	0	0	0	0	0	0	0	0	0
373.8	0	0	0	0	0	0	0	0	0	0	0	0	0	0	0	0	0	0	0	0	0	0	0	0	0	0	0	0	0	0	0	0	0	0	0	0	0	0	0	0	0	0	0	0	0	0	0	0	0
374	0	0	0	0	0	0	0	0	0	0	0	0	0	0	0	0	0	0	0	0	0	0	0	0	0	0	0	0	0	0	0	0	0	0	0	0	0	0	0	0	0	0	0	0	0	0	0	0	0
374.2	0	0	0	0	0	0	0	0.0256631	0	0	0	0	0	0.00102003	0	0	0	0.00174994	0	0	0	0	0.00714563	0	0	0	0	0	0	0	0	0	0	0	0	0	0	0.00319216	0	0	0	0	0	0	0	0	0	0	0
374.4	0	0	0	0	0	0	0	0	0	0	0	0	0	0	0	0	0	0	0	0	0	0	0	0	0	0	0	0	0	0	0	0	0	0	0	0	0	0	0	0	0	0	0	0	0	0	0	0	0
374.6	0	0	0	0	0	0	0	0	0	0	0	0	0	0	0	0	0	0	0	0	0	0	0	0	0	0	0	0	0	0	0	0	0	0	0	0	0	0	0	0	0	0	0	0	0	0	0	0	0
374.8	0	0	0	0	0	0	0	0	0	0	0	0	0	0	0	0	0	0	0	0	0	0	0	0	0	0	0	0	0	0	0	0	0	0	0	0	0	0	0	0	0	0	0	0	0	0	0	0	0
375	0	0	0	0	0	0	0	0	0	0	0	0	0	0	0	0	0	0	0	0	0	0	0	0	0	0	0	0	0	0	0	0	0	0	0	0	0	0	0	0	0	0	0	0	0	0	0	0	0
375.2	1.25747	0.911083	1.77207	1.2861	3.02452	1.90322	0.773131	0.623699	1.17859	0.332694	0.616305	1.77831	1.11365	0.569367	0.402986	2.01488	0.441395	0.792469	0.586799	1.94862	0.941868	0.785868	0.134929	0.704132	0.576792	0.805198	1.1802	1.97311	1.14913	0.584444	1.41696	0.807358	0.565566	0.901374	0.587694	1.78358	0.516162	0.600856	1.09658	1.66881	1.43393	1.67246	1.44609	1.7367	0.446687	0.618123	2.22203	0.702086	0.618672
375.4	0	0	0	0	0	0	0	0	0	0	0	0	0	0	0	0	0	0	0	0	0	0	0	0	0	0	0	0	0	0	0	0	0	0	0	0	0	0	0	0	0	0	0	0	0	0	0	0	0
375.6	0	0	0	0	0	0	0	0	0	0	0	0	0	0	0	0	0	0	0	0	0	0	0	0	0	0	0	0	0	0	0	0	0	0	0	0	0	0	0	0	0	0	0	0	0	0	0	0	0
375.8	0	0	0	0	0	0	0	0	0	0	0	0	0	0	0	0	0	0	0	0	0	0	0	0	0	0	0	0	0	0	0	0	0	0	0	0	0	0	0	0	0	0	0	0	0	0	0	0	0
376	0	0	0	0	0	0	0	0	0	0	0	0	0	0	0	0	0	0	0	0	0	0	0	0	0	0	0	0	0	0	0	0	0	0	0	0	0	0	0	0	0	0	0	0	0	0	0	0	0
376.2	0.152207	0.0938116	0	0.176154	0	0.248322	0.10067	0.0677031	0.128581	0.00377945	0.0736875	0.20572	0.174864	0.0799934	0.061521	0.173235	0.045071	0.10754	0.0832022	0.19817	0.118395	0.126328	0.017119	0.0893742	0.0668771	0.0719955	0.145465	0.169542	0.150546	0.0889856	0.196938	0.076613	0.063606	0	0	0.209726	0.0719496	0.0758335	0.134767	0.170474	0.194719	0.186309	0.168432	0.178584	0.0531093	0.0723337	0.274829	0.0962905	0
376.4	0	0	0	0	0	0	0	0	0	0	0	0	0	0	0	0	0	0	0	0	0	0.0103912	0	0	0	0	0	0	0	0	0	0	0	0	0	0	0	0	0	0	0	0	0	0	0	0	0	0	0
376.6	0	0	0	0	0	0	0	0	0	0	0	0	0	0	0	0	0	0	0	0	0	0	0	0	0	0	0	0	0	0	0	0	0	0	0	0	0	0	0	0	0	0	0	0	0	0	0	0	0
376.8	0	0	0	0	0	0	0	0	0	0	0	0	0	0	0	0	0	0	0	0	0	0	0	0	0	0	0	0	0	0	0	0	0	0	0	0	0	0	0	0	0	0	0	0	0	0	0	0	0
377	0	0	0	0	0	0	0	0	0	0	0	0	0	0	0.00419076	0	0	0	0	0	0	0	0	0	0	0	0	0	0	0	0	0	0	0	0	0	0	0	0	0	0	0	0	0	0	0	0	0	0
377.2	0	0	0	0	0	0	0	0	0	0	0	0	0.0125381	0	0	0	0	0	0.00924692	0	0.0074655	0	0	0	0	0	0	0	0.0119417	0	0	0	0	0	0	0	0	0	0	0.0152721	0	0	0	0	0	0	0	0	0
377.4	0	0	0	0	0	0	0	0	0	0	0	0	0	0	0	0	0	0	0	0	0	0	0	0	0	0	0	0.0132293	0	0	0	0	0	0	0	0	0	0	0	0	0	0	0	0	0	0	0	0	0
377.6	0	0	0	0	0	0	0	0	0	0	0	0	0	0	0	0	0	0	0	0	0	0	0	0	0	0	0	0	0	0	0	0	0	0	0	0	0	0	0	0	0	0	0	0	0	0	0	0	0
377.8	0	0	0	0	0	0	0	0	0	0	0	0	0	0	0	0	0	0	0	0	0	0	0	0	0	0	0	0	0	0	0	0	0	0	0	0	0	0	0	0	0	0	0	0	0	0	0	0	0
378	0	0	0	0	0	0	0	0	0	0	0	0	0	0	0	0	0	0	0	0	0	0	0	0	0	0	0	0	0	0	0	0	0	0	0	0	0	0	0	0	0	0	0	0	0	0	0	0	0
378.2	0	0	0	0	0	0	0	0	0.00751203	0	0	0	0	0	0	0	0	0	0	0	0	0	0	0	0	0	0	0	0	0	0	0	0	0	0	0	0	0.0016337	0	0	0	0	0	0	0	0	0	0	0
378.4	0	0	0	0	0	0	0	0	0	0	0	0	0	0	0	0	0	0	0	0	0	0	0	0	0	0	0	0	0	0	0	0	0	0	0	0	0	0	0	0	0	0	0	0	0	0	0	0	0
378.6	0	0	0	0	0	0	0	0	0	0	0	0	0	0	0.00174396	0	0	0	0	0	0	0	0	0	0	0	0	0	0	0	0	0	0	0	0	0	0	0	0	0	0	0	0	0	0	0	0	0	0
378.8	0	0	0	0	0	0	0	0	0	0	0	0	0	0	0	0	0	0	0	0	0	0	0	0	0	0	0	0	0	0	0	0	0	0	0	0	0	0	0	0	0	0	0	0	0	0	0	0	0
379	0	0	0	0	0	0	0	0	0	0	0	0	0	0	0	0	0	0	0	0	0	0	0	0	0	0	0	0	0	0	0	0	0	0	0	0	0	0	0	0	0	0	0	0	0	0	0	0	0
379.2	0	0	0	0	0	0	0	0	0	0.00215358	0	0	0	0	0	0	0	0	0	0	0	0	0	0	0	0	0	0	0	0	0	0	0	0	0	0	0.00458814	0	0	0	0	0	0	0	0	0	0	0	0
379.4	0	0	0.00842308	0	0	0.0269904	0	0	0	0.00662541	0	0.0149342	0.011731	0.00599753	0	0	0	0.00849352	0	0	0	0	0	0	0	0	0.0201982	0	0	0	0	0	0	0	0	0.0133934	0	0	0	0.013543	0	0	0.0111996	0	0	0	0	0.0117297	0
379.6	0	0	0	0	0	0	0	0	0	0	0	0	0	0	0	0	0	0	0	0	0	0	0	0	0	0	0	0	0	0	0	0	0	0	0	0	0	0	0	0	0	0	0	0	0	0	0	0	0
379.8	0	0	0	0	0	0	0	0	0	0	0	0	0	0	0	0	0	0	0	0	0	0	0	0	0	0	0	0	0	0	0	0	0	0	0	0	0	0	0	0	0	0	0	0	0	0	0	0	0
380	0	0	0	0	0	0	0	0	0	0	0	0	0	0	0	0	0	0	0	0	0	0	0	0	0	0	0	0	0	0	0	0	0	0	0	0	0	0	0	0	0	0	0	0	0	0	0	0	0
380.2	0	0	0	0	0	0	0	0	0	0	0	0	0	0.00163802	0	0	0	0	0	0	0.00237789	0	0	0	0	0	0	0	0	0	0	0	0	0	0	0	0	0	0	0	0	0	0	0	0	0	0	0	0
380.4	0	0	0	0	0	0	0	0.0162199	0	0	0	0.0284196	0	0	0	0	0	0	0	0	0	0.00205508	0	0	0	0	0.0261351	0	0	0	0	0	0	0	0	0	0	0	0	0	0	0	0	0	0	0	0	0	0
380.6	0	0	0	0	0	0	0	0	0	0	0	0	0	0	0.000596659	0	0	0	0	0	0	0	0	0	0	0	0	0	0	0	0	0	0	0	0	0	0	0	0	0	0	0	0	0	0	0	0	0	0
380.8	0	0	0	0	0	0	0	0	0	0	0	0	0	0	0	0	0	0	0	0	0	0	0	0	0	0	0	0	0	0	0	0	0	0	0	0	0	0	0	0	0	0	0	0	0	0	0	0	0
381	0	0	0	0	0	0	0	0	0	0	0	0	0	0	0	0	0	0	0	0	0	0	0	0	0	0	0	0	0	0	0	0	0	0	0	0	0	0	0	0	0	0	0	0	0	0	0	0	0
381.2	0.148935	0	0	0	0	0	0	0.0116525	0	0	0.0164415	0.00965953	0	0	0	0	0	0.0218603	0	0	0	0	0.0316642	0	0	0	2.34731	0	0	0	0.0665678	0	0	0	0	0	0.00561514	0	0.00710574	0	0	0	0.0662096	0	0.050428	0.00290451	0	0	0.587452
381.4	0	0	0	0	0	0	0	0	0	0	0	0	0	0	0	0	0	0	0	0	0	0	0	0	0	0	0	0	0	0	0	0	0	0	0	0	0	0	0	0	0	0	0	0	0	0	0	0	0
381.6	0	0	0	0	0	0	0	0	0	0	0	0	0	0	0	0	0	0	0	0	0	0	0	0	0	0	0	0	0	0	0	0	0	0	0	0	0	0	0	0	0	0	0	0	0	0	0	0	0
381.8	0	0	0	0	0	0	0	0	0	0	0	0	0	0	0	0	0	0	0	0	0	0	0	0	0	0	0	0	0	0	0	0	0	0	0	0	0	0	0	0	0	0	0	0	0	0	0	0	0
382	0	0	0	0	0	0	0	0	0	0	0	0	0	0	0	0	0	0	0	0	0	0	0	0	0	0	0	0	0	0	0	0	0	0	0	0	0	0	0	0	0	0	0	0	0	0	0	0	0
382.2	0	0	0	0	0	0	0	0	0	0	0	0	0	0	0	0	0	0	0	0	0	0	0	0	0	0	0.171189	0	0	0	0	0	0	0	0	0	0	0	0	0	0	0	0	0	0.00324222	0	0	0.00301713	0
382.4	0	0	0	0	0	0	0	0	0	0	0	0	0	0	0	0	0	0	0	0	0	0	0	0	0	0	0	0	0	0	0	0	0	0	0	0	0	0	0	0	0	0	0	0	0	0	0	0	0
382.6	0	0	0	0	0	0	0	0	0	0	0	0	0	0	0	0	0	0	0	0	0	0	0	0	0	0	0	0	0	0	0	0	0	0	0	0	0	0	0	0	0	0	0	0	0	0	0	0	0
382.8	0	0	0	0	0	0	0	0	0	0	0	0	0	0	0	0	0	0	0	0	0	0	0	0	0	0	0	0	0	0	0	0	0	0	0	0	0	0	0	0	0	0	0	0	0	0	0	0	0
383	0	0	0	0	0	0	0	0	0	0	0	0	0	0	0	0	0	0	0	0	0	0	0	0	0	0	0	0	0	0	0	0	0	0	0	0	0	0	0	0	0	0	0	0	0	0	0	0	0
383.2	0	0	0	0	0	0	0	0	0	0	0	0	0	0	0.00483054	0	0	0	0	0	0	0.00454255	0.00567598	0	0	0	0.175904	0	0	0	0	0	0	0	0	0	0	0	0	0	0	0	0	0	0	0	0	0	0
383.4	0	0	0	0	0	0	0	0	0	0	0	0	0	0	0	0	0	0	0	0	0	0	0	0	0	0	0	0	0	0	0	0	0	0	0	0	0	0	0	0	0	0	0	0	0	0	0	0	0
383.6	0	0	0	0	0	0	0	0	0	0	0	0	0	0	0	0	0	0	0	0	0	0	0	0	0	0	0	0	0	0	0	0	0	0	0	0	0	0	0	0	0	0	0	0	0	0	0	0	0
383.8	0	0	0	0	0	0	0	0	0	0	0	0	0	0	0	0	0	0	0	0	0	0	0	0	0	0	0	0	0	0	0	0	0	0	0	0	0	0	0	0	0	0	0	0	0	0	0	0	0
384	0	0	0	0	0	0	0	0	0	0	0	0	0	0	0	0	0	0	0	0	0	0	0	0	0	0	0	0	0	0	0	0	0	0	0	0	0	0	0	0	0	0	0	0	0	0	0	0	0
384.2	0	0	0	0	0	0	0	0	0	0	0	0	0	0	0	0	0	0	0	0	0	0	0	0	0	0	0.00774983	0	0	0	0	0	0	0	0	0	0	0	0	0	0	0	0	0	0	0	0	0	0
384.4	0	0	0.00941588	0	0	0	0	0	0	0	0	0	0	0	0	0	0	0	0	0	0	0	0	0	0	0	0	0	0	0	0	0	0	0.0145307	0	0	0	0	0	0	0	0	0	0	0	0	0	0	0
384.6	0	0	0	0	0	0	0	0	0	0	0	0	0	0	0	0	0	0	0	0	0	0	0	0	0	0	0	0	0	0	0	0	0	0	0	0	0	0	0	0	0	0	0	0	0	0	0	0	0
384.8	0	0	0	0	0	0	0	0	0	0	0	0	0	0	0	0	0	0	0	0	0	0	0	0	0	0	0	0	0	0	0	0	0	0	0	0	0	0	0	0	0	0	0	0	0	0	0	0	0
385	0	0	0	0	0	0	0	0	0	0	0	0	0	0	0	0	0	0	0	0	0	0	0	0	0	0	0	0	0	0	0	0	0	0	0	0	0	0	0	0	0	0	0	0	0	0	0	0	0
385.2	0	0.00725085	0	0	0	0	0	0.0276718	0	0	0	0.00969971	0.0283352	0.0203901	0	0	0	0	0	0	0.012849	0	0	0.0132648	0	0	0	0	0.0117152	0	0	0	0	0	0	0.0117315	0	0	0	0	0	0	0	0	0	0	0	0.00421454	0
385.4	0	0	0	0	0	0	0	0	0	0	0	0	0	0	0	0	0	0	0	0	0	0	0	0	0	0	0	0	0	0	0	0	0	0	0	0	0	0	0	0	0	0	0	0	0	0	0	0	0
385.6	0	0	0	0	0	0	0	0	0	0	0	0	0	0	0.000661807	0	0	0	0	0	0	0	0	0	0	0	0	0	0	0	0	0	0	0	0	0	0	0	0	0	0	0	0	0	0	0	0	0	0
385.8	0	0	0	0	0	0	0	0	0	0	0	0	0	0	0	0	0	0	0	0	0	0	0	0	0	0	0	0	0	0	0	0	0	0	0	0	0	0	0	0	0	0	0	0	0	0	0	0	0
386	0	0	0	0	0	0	0	0	0	0	0	0	0	0	0	0	0	0	0	0	0	0	0	0	0	0	0	0	0	0	0	0	0	0	0	0	0	0	0	0	0	0	0	0	0	0	0	0	0
386.2	0	0	0	0	0	0	0	0	0	0	0	0	0.00796629	0	0.0162058	0	0	0	0	0	0.00410292	0.00352743	0.0111485	0	0	0	0	0	0	0	0	0	0	0	0	0	0	0	0	0	0	0	0	0	0	0	0	0	0
386.4	0	0	0	0	0	0	0	0	0	0	0	0	0	0	0	0	0	0	0	0	0	0	0	0	0	0	0	0	0	0	0	0	0	0	0	0	0	0	0	0	0	0	0	0	0	0	0	0	0
386.6	0	0	0	0	0	0	0	0	0	0	0	0	0	0	0	0	0	0	0	0	0	0	0	0	0	0	0	0	0	0	0	0	0	0	0	0	0	0	0	0	0	0	0	0	0	0	0	0	0
386.8	0	0	0	0	0	0	0	0	0	0	0	0	0	0	0	0	0	0	0	0	0	0	0	0	0	0	0	0	0	0	0	0	0	0	0	0	0	0	0	0	0	0	0	0	0	0	0	0	0
387	0	0	0	0	0	0	0	0	0	0	0	0	0	0	0	0	0	0	0	0	0	0	0	0	0	0	0	0	0	0	0	0	0	0	0	0	0	0	0	0	0	0	0	0	0	0	0	0	0
387.2	0	0	0	0	0	0.0618114	0.0261408	0	0	0.0122479	0	0	0.0114147	0	0.0139401	0	0	0	0	0	0	0	0.0169986	0	0	0	0	0	0	0	0	0	0	0	0	0	0	0	0	0	0	0	0	0	0.0138247	0	0	0.0209886	0
387.4	0	0	0	0	0	0	0	0	0	0	0	0	0	0	0	0	0	0	0	0	0	0	0	0	0	0	0	0	0	0	0	0	0	0	0	0	0	0	0	0	0	0	0	0	0	0	0	0	0
387.6	0	0	0	0	0	0	0	0	0	0	0	0	0	0	0	0	0	0	0	0	0	0	0	0	0	0	0	0	0	0	0	0	0	0	0	0	0	0	0	0	0	0	0	0	0	0	0	0	0
387.8	0	0	0	0	0	0	0	0	0	0	0	0	0	0	0	0	0	0	0	0	0	0	0	0	0	0	0	0	0	0	0	0	0	0	0	0	0	0	0	0	0	0	0	0	0	0	0	0	0
388	0	0	0	0	0	0	0	0	0	0	0	0	0	0	0	0	0	0	0	0	0	0	0	0	0	0	0	0	0	0	0	0	0	0	0	0	0	0	0	0	0	0	0	0	0	0	0	0	0
388.2	0	0	0	0	0	0	0.00497769	0	0	0	0	0	0	0	0.00244358	0	0	0	0	0	0	0	0.00382856	0	0	0	0	0	0	0	0	0	0	0	0	0	0	0	0	0	0	0	0	0	0.00317421	0	0	0	0
388.4	0.00193411	0	0	0	0	0	0	0	0	0	0	0	0	0	0	0	0	0	0	0	0	0	0	0	0	0	0	0	0	0	0	0	0	0	0	0	0	0	0	0	0	0	0	0	0	0	0	0	0
388.6	0	0	0	0	0	0	0	0	0	0	0	0	0	0	0	0	0	0	0	0	0	0	0	0	0	0	0	0	0	0	0	0	0	0	0	0	0	0	0	0	0	0	0	0	0	0	0	0	0
388.8	0	0	0	0	0	0	0	0	0	0	0	0	0	0	0	0	0	0	0	0	0	0	0	0	0	0	0	0	0	0	0	0	0	0	0	0	0	0	0	0	0	0	0	0	0	0	0	0	0
389	0	0	0	0	0	0	0	0	0	0	0	0	0	0	0	0	0	0	0	0	0	0	0	0	0	0	0	0	0	0	0	0	0	0	0	0	0	0	0	0	0	0	0	0	0	0	0	0	0
389.2	0	0	0	0	0	0	0	0	0	0	0	0	0.0137938	0	0.0196252	0	0	0.0082667	0	0	0.00301735	0.0138246	0.00277862	0	0	0	0.00485335	0	0	0	0.01789	0	0	0	0	0	0	0.00444225	0	0	0	0	0.0180334	0	0	0	0	0	0
389.4	0	0	0.0144653	0.0126887	0	0	0	0	0	0	0	0	0	0	0	0	0	0	0	0	0	0	0	0	0	0	0.0136768	0	0	0	0	0	0	0	0	0	0	0	0	0.0107529	0	0	0	0	0	0	0	0	0
389.6	0	0	0	0	0	0	0	0	0	0	0	0	0	0	0	0	0	0	0	0	0	0	0	0	0	0	0	0	0	0	0	0	0	0	0	0	0	0	0	0	0	0	0	0	0	0	0	0	0
389.8	0	0	0	0	0	0	0	0	0	0	0	0	0	0	0	0	0	0	0	0	0	0	0	0	0	0	0	0	0	0	0	0	0	0	0	0	0	0	0	0	0	0	0	0	0	0	0	0	0
390	0	0	0	0	0	0	0	0	0	0	0	0	0	0	0	0	0	0	0	0	0	0	0	0	0	0	0	0	0	0	0	0	0	0	0	0	0	0	0	0	0	0	0	0	0	0	0	0	0
390.2	0	0	0	0	0	0.0699618	0	0	0	0	0	0.0065355	0	0.0109747	0.083743	0	0.0116256	0.00966261	0	0	0.0133264	0	0.0533992	0	0	0	0	0.0114192	0	0.0066498	0	0	0	0	0	0	0	0.081543	0	0	0	0	0	0	0	0.0465366	0	0	0
390.4	0	0	0	0	0	0	0	0	0	0	0	0	0	0	0	0	0	0	0	0	0	0	0	0	0	0	0	0	0	0	0	0	0	0	0	0	0	0	0	0	0	0	0	0	0	0	0	0	0
390.6	0	0	0	0	0	0	0.0132103	0	0	0	0	0	0	0	0.0277041	0	0	0	0	0	0	0	0.0168082	0	0	0	0	0	0	0	0	0	0	0	0	0	0	0.0186133	0	0	0	0	0	0	0	0.0146999	0	0	0
390.8	0	0	0	0	0	0	0	0	0	0	0	0	0	0	0	0	0	0	0	0	0	0	0	0	0	0	0	0	0	0	0	0	0	0	0	0	0	0	0	0	0	0	0	0	0	0	0	0	0
391	0	0	0	0	0	0	0	0	0	0	0	0	0	0	0	0	0	0.00227736	0	0	0	0	0	0	0	0	0	0	0	0	0	0	0	0	0	0	0	0	0	0	0	0	0	0	0	0	0	0	0
391.2	0.92492	0.656524	0.0775337	0.0785966	0.565678	0.543903	0.718854	1.19202	0.840215	0.785106	0.796134	0.62016	0.130221	0.453485	0.287018	0.11145	0.369325	0.539506	0.102786	0.542673	0.357918	0.561594	0.366935	0.530823	0.523867	1.77426	1.65355	0.422765	0.182914	0.814773	0.83207	0.465544	0.461507	0.515931	0.293248	0.326142	0.197138	0.64985	0.266342	0.174517	0.330759	0.129251	0.781756	0.273748	0.870512	0.375327	0.34143	0.876402	5.43398
391.4	0	0	0	0	0	0	0	0	0	0	0	0	0	0	0	0	0	0	0	0	0	0	0	0	0	0	0	0	0	0	0	0	0	0	0	0	0	0	0	0	0	0	0	0	0	0	0	0	0
391.6	0	0	0	0	0	0	0	0	0	0	0	0	0	0	0	0	0	0	0	0	0	0	0	0	0	0	0	0	0	0	0	0	0	0	0	0	0	0	0	0	0	0	0	0	0	0	0	0	0
391.8	0	0	0	0	0	0	0	0	0	0	0	0	0	0	0	0	0	0	0	0	0	0	0	0	0	0	0	0	0	0	0	0	0	0	0	0	0	0	0	0	0	0	0	0	0	0	0	0	0
392	0	0	0	0	0	0	0	0	0	0	0	0	0	0	0	0	0	0	0	0	0	0	0	0	0	0	0	0	0	0	0	0	0	0	0	0	0	0	0	0	0	0	0	0	0	0	0	0	0
392.2	0.111947	0.0524017	0	0	0	0	0.0708659	0.124469	0.0806061	0.0858819	0.0782527	0.063749	0	0.056793	0.0351444	0	0.0462645	0.0623362	0	0	0.0319356	0.054199	0.0521768	0.0522512	0.0420676	0.101108	0.234925	0.0291123	0	0.0966627	0.0921034	0.0386597	0.0369333	0.0467675	0	0	0.0204053	0.0689752	0.0251487	0.0170014	0	0	0.0810291	0	0.114228	0.0307233	0.0302667	0.0824514	0.642727
392.4	0	0	0	0	0	0	0	0	0	0.0212052	0	0	0	0	0	0	0	0	0	0	0	0.00792972	0	0	0	0	0	0	0	0	0	0	0	0	0	0	0	0	0	0	0	0	0	0	0	0	0	0	0
392.6	0	0	0	0	0	0	0	0	0	0	0	0	0	0	0	0	0	0	0	0	0	0	0	0	0	0	0	0	0	0	0	0	0	0	0	0	0	0	0	0	0	0	0	0	0	0	0	0	0
392.8	0	0	0	0	0	0	0	0	0	0	0	0	0	0	0	0	0	0	0	0	0	0	0	0	0	0	0	0	0	0	0	0	0	0	0	0	0	0	0	0	0	0	0	0	0	0	0	0	0
393	0	0	0	0	0	0	0	0	0	0	0	0	0	0	0.00100702	0	0	0	0	0	0	0	0	0	0	0	0	0	0	0	0	0	0	0	0	0	0	0	0	0	0	0	0	0	0	0	0	0	0
393.2	0	0	0	0	0	0	0	0	0	0	0	0	0	0	0.018543	0	0	0	0	0	0	0	0	0.0103814	0	0	0	0	0	0	0	0	0	0.00948397	0	0	0	0	0	0	0	0	0	0	0	0	0	0	0
393.4	0.839233	0.31597	0.415911	0.434865	4.32229	2.14098	1.01841	0.734894	1.49339	0.366555	0	2.10812	0.586363	0.30429	0.293763	0.60351	0.171412	0.41806	0.19032	0.678083	0.353712	0.401548	0	0.419021	0.24301	1.43859	1.70386	2.46669	0.454879	0.341351	0.524103	0	0.343685	1.09509	0.711974	1.0151	0.218105	0.275408	0.334661	0.780367	0.632232	0.540514	1.07397	0.70559	0.221629	0.138923	2.6871	1.01322	1.45016
393.6	0	0	0	0	0	0	0	0	0	0	0	0	0	0	0.00262014	0	0	0	0	0	0	0	0	0	0	0	0	0	0	0	0	0	0	0	0	0	0	0	0	0	0	0	0	0	0	0	0	0	0
393.8	0	0	0	0	0	0	0	0	0	0	0	0	0	0	0	0	0	0	0	0	0	0	0	0	0	0	0	0	0	0	0	0	0	0	0	0	0	0	0	0	0	0	0	0	0	0	0	0	0
394	0	0	0	0	0	0	0	0	0	0	0	0	0	0	0	0	0	0	0	0	0	0	0	0	0	0	0	0	0	0	0	0	0	0	0	0	0	0	0	0	0	0	0	0	0	0	0	0	0
394.2	0	0	0	0	0	0	0	0	0	0	0	0	0	0	0	0	0	0	0	0	0	0	0	0	0	0	0	0	0	0	0	0	0	0	0	0	0	0.00280689	0	0	0	0	0	0	0	0	0	0	0
394.4	0.119818	0	0	0.0477971	0.657392	0.394113	0.145735	0	0	0.060215	0	0.318254	0.0988114	0.0510565	0.0630163	0	0.018468	0.0604609	0.0231596	0.0705957	0	0.0487207	0	0.0465486	0	0.206976	0.339642	0.362245	0.0444043	0	0	0	0	0	0.0757431	0	0.0230802	0	0.0381111	0	0.071116	0.0636239	0.137902	0	0.0237603	0	0.51317	0.149194	0.125575
394.6	0	0	0	0	0	0	0	0	0	0	0	0	0	0	0	0	0	0	0	0	0	0	0	0	0	0	0	0	0	0	0	0	0	0	0	0	0	0	0	0	0	0	0	0	0	0	0	0	0
394.8	0	0	0	0	0	0	0	0	0	0	0	0	0	0	0	0	0	0	0	0	0	0	0	0	0	0	0	0	0	0	0	0	0	0	0	0	0	0	0	0	0	0	0	0	0	0	0	0	0
395	0	0	0	0	0	0	0	0	0	0	0	0	0	0	0	0	0	0	0	0	0	0	0	0	0	0	0	0	0	0	0	0	0	0	0	0	0	0	0	0	0	0	0	0	0	0	0	0	0
395.2	0	0	0	0	0	0	0	0	0	0	0	0	0	0.00323468	0	0	0.00297979	0	0.00632999	0	0	0	0	0	0	0	0.0100416	0	0	0	0	0	0	0	0	0	0	0	0	0	0	0	0	0	0	0	0	0	0
395.4	0.0122002	0	0	0	0.0530074	0	0	0	0	0	0	0	0.00829275	0	0.0144321	0	0	0	0	0.018217	0	0.0155302	0	0.0104916	0	0	0	0	0	0	0	0	0	0.014188	0.0104539	0	0	0	0	0	0	0	0	0	0	0	0	0	0
395.6	0	0	0	0	0	0	0	0	0	0	0	0	0	0	0	0	0	0	0	0	0	0	0	0	0	0	0	0	0	0	0	0	0	0	0	0	0	0	0	0	0	0	0	0	0	0	0	0	0
395.8	0	0	0	0	0	0	0	0	0	0	0	0	0	0	0	0	0	0	0	0	0	0	0	0	0	0	0	0	0	0	0	0	0	0	0	0	0	0	0	0	0	0	0	0	0	0	0	0	0
396	0	0	0	0	0	0	0	0	0	0	0	0	0	0	0	0	0	0	0	0	0	0	0	0	0	0	0	0	0	0	0	0	0	0	0	0	0	0	0	0	0	0	0	0	0	0	0	0	0
396.2	0	0	0	0	0	0	0	0	0	0	0	0	0	0	0	0	0	0	0	0	0	0.00258302	0	0	0	0	0	0	0	0	0	0	0	0	0	0	0	0.00412197	0	0	0	0	0	0	0	0	0	0	0
396.4	0	0	0.0135388	0	0	0	0	0	0	0	0	0	0	0	0	0	0	0	0	0	0	0	0	0	0	0	0	0	0	0	0	0	0	0	0	0	0	0	0	0	0	0	0	0	0	0	0	0	0
396.6	0	0	0	0	0	0	0	0	0	0	0	0	0	0	0	0	0	0	0	0	0	0	0	0	0	0	0	0	0	0	0	0	0	0	0	0	0	0	0	0	0	0	0	0	0	0	0	0	0
396.8	0	0	0	0	0	0	0	0	0	0	0	0	0	0	0	0	0	0	0	0	0	0	0	0	0	0	0	0	0	0	0	0	0	0	0	0	0	0	0	0	0	0	0	0	0	0	0	0	0
397	0	0	0	0	0	0	0	0	0	0	0	0	0	0	0	0	0	0	0	0	0	0	0	0	0	0	0	0	0	0	0	0	0	0	0	0	0	0	0	0	0	0	0	0	0	0	0	0	0
397.2	0	0	0	0	0	0	0.00890796	0.0120331	0	0.00516715	0	0	0	0.0177299	0	0	0	0	0.00559615	0	0.0102689	0	0.00614015	0	0	0	0.0234476	0	0	0.00941996	0	0	0	0	0	0	0	0	0.00624874	0	0	0	0	0	0	0	0	0.0225668	0
397.4	0	0.0117396	0.0790633	0	0	0	0	0	0	0	0	0	0	0.00606812	0	0.0117486	0	0	0	0	0	0	0	0	0.0141098	0	0.0363361	0	0	0	0	0	0	0	0	0	0.00748919	0	0	0	0	0	0	0.027719	0	0	0	0	0
397.6	0	0	0	0	0	0	0	0	0	0	0	0	0	0.00174255	0	0	0	0	0	0	0	0	0	0	0	0	0	0	0	0	0	0	0	0	0	0	0	0	0	0	0	0	0	0	0	0	0	0	0
397.8	0	0	0	0	0	0	0	0	0	0	0	0	0	0	0	0	0	0	0	0	0	0	0	0	0	0	0	0	0	0	0	0	0	0	0	0	0	0	0	0	0	0	0	0	0	0	0	0	0
398	0	0	0	0	0	0	0	0	0	0	0	0	0	0	0	0	0	0	0	0	0	0	0	0	0	0	0	0	0	0	0	0	0	0	0	0	0	0	0	0	0	0	0	0	0	0	0	0	0
398.2	0	0	0	0	0	0.299688	0.207202	0.0151012	0	0.0635984	0	0.0383156	0	0.0536498	0.154208	0	0	0.0265434	0	0	0.0469914	0	0.146988	0	0	0	0	0.0297002	0.0485986	0.0263427	0.0241536	0	0.0342628	0	0	0.0229927	0	0.315538	0	0	0.203017	0.0229996	0	0.0237535	0.0302669	0.34884	0	0.014796	0
398.4	0	0	0	0	0	0	0	0	0	0	0	0	0	0	0	0	0	0	0	0	0	0	0	0	0	0	0	0	0	0	0	0	0	0	0	0	0	0	0	0	0	0	0	0	0	0	0	0	0
398.6	0	0	0	0	0	0.0652541	0	0	0	0	0	0	0	0.00787865	0.0368687	0	0	0	0	0	0	0	0.0317263	0	0	0	0	0	0	0	0	0	0	0	0	0	0	0.0691997	0	0	0.0399815	0	0	0	0.00506984	0.063533	0	0	0
398.8	0	0	0	0	0	0	0	0	0	0	0	0	0	0	0	0	0	0	0	0	0	0	0	0	0	0	0	0	0	0	0	0	0	0	0	0	0	0	0	0	0	0	0	0	0	0	0	0	0
399	0	0	0	0	0	0	0	0	0	0	0	0	0	0	0	0	0	0	0	0	0	0	0	0	0	0	0	0	0	0	0	0	0	0	0	0	0	0	0	0	0	0	0	0	0	0	0	0	0
399.2	0	0	0	0	0	0	0	0	0	0.0108742	0	0	0	0.0122716	0.0195124	0	0.0135722	0	0	0	0	0	0.0226438	0	0	0	0	0	0	0	0	0	0	0	0	0	0.00733174	0.0269162	0	0	0	0	0	0	0	0	0	0.0123551	0
399.4	0	0	0	0	0	0	0	0	0	0	0	0	0	0	0	0	0	0	0	0	0	0	0	0	0	0	0	0	0	0	0	0	0	0	0	0	0	0	0	0	0	0	0	0	0	0	0	0	0
399.6	0	0	0	0	0	0	0	0	0	0	0	0	0	0	0	0	0	0	0	0	0	0	0.00131702	0	0	0	0	0	0	0	0	0	0	0	0	0	0	0	0	0	0	0	0	0	0	0	0	0	0
399.8	0	0	0	0	0	0	0	0	0	0	0	0	0	0	0	0	0	0	0	0	0	0	0	0	0	0	0	0	0	0	0	0	0	0	0	0	0	0	0	0	0	0	0	0	0	0	0	0	0
400	0	0	0	0	0	0	0	0	0	0	0	0	0	0	0	0	0	0	0	0	0	0	0	0	0	0	0	0	0	0	0	0	0	0	0	0	0	0	0	0	0	0	0	0	0	0	0	0	0
400.2	0	0	0	0	0	0	0.00471567	0	0	0	0	0	0	0	0	0	0	0	0	0	0	0	0	0	0	0	0	0	0	0	0.00241134	0	0	0	0	0	0	0	0	0	0	0	0	0	0	0	0	0	0
400.4	0	0	0	0	0	0	0	0	0	0	0	0	0	0	0	0	0	0	0	0	0	0	0	0	0	0	0	0	0	0	0	0	0	0	0	0	0	0	0	0	0	0	0	0	0	0	0	0	0
400.6	0	0	0	0	0	0	0	0	0	0	0	0	0	0	0	0	0	0	0	0	0	0	0	0	0	0	0	0	0	0	0	0	0	0	0	0	0	0	0	0	0	0	0	0	0	0	0	0	0
400.8	0	0	0	0	0	0	0	0	0	0	0	0	0	0	0	0	0	0	0	0	0	0	0	0	0	0	0	0	0	0	0	0	0	0	0	0	0	0	0	0	0	0	0	0	0	0	0	0	0
401	0	0	0	0	0	0	0	0	0	0	0	0	0	0	0	0	0	0	0	0	0	0	0	0	0	0	0	0	0	0	0	0	0	0	0	0	0	0	0	0	0	0	0	0	0	0	0	0	0
401.2	0	0	0	0	0	0	0	0	0	0	0	0	0.0274398	0.0530626	0.0432899	0	0	0	0	0	0.0039899	0	0.0208035	0.00431916	0	0	0.00731873	0	0	0	0	0	0	0	0	0	0	0	0	0	0	0	0	0	0	0	0	0.00912543	0
401.4	0	0	0	0	0	0	0	0	0	0	0	0	0	0	0	0	0	0	0	0	0	0	0	0	0	0	0	0	0	0	0	0	0	0	0	0	0	0	0	0	0	0	0	0	0	0	0	0	0
401.6	0	0	0	0	0	0	0	0	0	0	0	0	0	0	0	0	0	0	0	0	0	0	0	0	0	0	0	0	0	0	0	0	0	0	0	0	0	0	0	0	0	0	0	0	0	0	0	0	0
401.8	0	0	0	0	0	0	0	0	0	0	0	0	0	0	0	0	0	0	0	0	0	0	0	0	0	0	0	0	0	0	0	0	0	0	0	0	0	0	0	0	0	0	0	0	0	0	0	0	0
402	0	0	0	0	0	0	0	0	0	0	0	0	0	0	0	0	0	0	0	0	0	0	0	0	0	0	0	0	0	0	0	0	0	0	0	0	0	0	0	0	0	0	0	0	0	0	0	0	0
402.2	0	0	0	0	0	0	0	0	0	0	0	0	0.00366211	0	0.00750708	0	0	0	0	0	0	0	0.00352643	0	0	0	0	0	0	0	0	0	0	0	0	0	0	0	0	0	0	0	0	0	0	0	0	0	0
402.4	0	0	0	0	0	0	0	0	0	0	0	0	0	0	0	0	0	0	0	0	0	0	0	0	0	0	0	0	0	0	0	0	0	0	0	0	0	0	0	0	0	0	0	0	0	0	0	0	0
402.6	0	0	0	0	0	0	0	0	0	0	0	0	0	0	0.00100905	0	0	0	0	0	0	0	0	0	0	0	0	0	0	0	0	0	0	0	0	0	0	0	0	0	0	0	0	0	0	0	0	0	0
402.8	0	0	0	0	0	0	0	0	0	0	0	0	0	0	0	0	0	0	0	0	0	0	0	0	0	0	0	0	0	0	0	0	0	0	0	0	0	0	0	0	0	0	0	0	0	0	0	0	0
403	0	0	0	0	0	0	0	0	0	0	0	0	0	0	0	0	0	0	0	0	0	0	0	0	0	0	0	0	0	0	0	0	0	0	0	0	0	0	0	0	0	0	0	0	0	0	0	0	0
403.2	0	0	0	0	0	0	0	0	0	0	0	0	0	0	0.013938	0	0	0.00510958	0	0	0	0	0.00514296	0	0	0	0	0	0	0	0	0	0	0	0	0	0	0.00487995	0	0	0	0	0	0	0	0	0	0	0
403.4	0	0.00426666	0	0	0	0	0	0	0	0	0	0	0	0	0	0	0	0	0	0	0	0	0	0	0	0	0	0	0	0	0	0	0	0	0	0	0	0	0	0	0	0	0	0	0	0	0	0	0
403.6	0	0	0	0	0	0	0	0	0	0	0	0	0	0	0	0	0	0	0	0	0	0	0	0	0	0	0	0	0	0	0	0	0	0	0	0	0	0	0	0	0	0	0	0	0	0	0	0	0
403.8	0	0	0	0	0	0	0	0	0	0	0	0	0	0	0	0	0	0	0	0	0	0	0	0	0	0	0	0	0	0	0	0	0	0	0	0	0	0	0	0	0	0	0	0	0	0	0	0	0
404	0	0	0	0	0	0	0	0	0	0	0	0	0	0	0	0	0	0	0	0	0	0	0	0	0	0	0	0	0	0	0	0	0	0	0	0	0	0	0	0	0	0	0	0	0	0	0	0	0
404.2	0	0	0.0131429	0	0	0	0	0	0	0	0	0	0	0.00449029	0	0	0	0	0	0	0	0	0.00386482	0	0	0	0	0	0	0	0	0	0	0	0	0	0	0	0	0	0	0	0	0	0	0	0	0	0
404.4	0	0	0	0	0	0	0	0	0	0	0	0	0	0	0.00143355	0	0	0	0	0	0	0	0	0	0	0	0	0	0	0	0	0	0	0	0	0	0	0	0	0	0	0	0	0	0	0	0	0	0
404.6	0	0	0	0	0	0	0	0	0	0	0	0	0	0	0	0	0	0	0	0	0	0	0	0	0	0	0	0	0	0	0	0	0	0	0	0	0	0	0	0	0	0	0	0	0	0	0	0	0
404.8	0	0	0	0	0	0	0	0	0	0	0	0	0	0	0	0	0	0	0	0	0	0	0	0	0	0	0	0	0	0	0	0	0	0	0	0	0	0	0	0	0	0	0	0	0	0	0	0	0
405	0	0	0	0	0	0	0	0	0	0	0	0	0	0	0	0	0	0	0	0	0	0	0	0	0	0	0	0	0	0	0	0	0	0	0	0	0	0	0	0	0	0	0	0	0	0	0	0	0
405.2	0	0	0	0	0	0	0	0.0217724	0	0.012922	0.00629905	0	0.0111635	0.0164357	0	0	0	0.0373652	0	0	0.0377509	0.00368187	0.00776633	0.01216	0.0118085	0	0	0	0	0.00891589	0.0611533	0	0	0	0	0.0356908	0.00911579	0.00597427	0	0	0	0	0	0	0.0133844	0	0	0.0366045	0.0472926
405.4	0	0	0	0	0	0	0	0	0	0	0	0	0	0	0	0	0	0	0	0	0	0	0	0	0	0	0	0	0	0	0	0	0	0	0	0	0	0	0	0	0	0	0	0	0	0	0	0	0
405.6	0	0	0	0	0	0	0	0	0	0	0	0	0	0.0031402	0	0	0	0.00544156	0	0	0.00419331	0	0	0	0	0	0	0	0	0	0.0148318	0	0	0	0	0	0	0	0	0	0	0	0	0	0	0	0	0	0
405.8	0	0	0	0	0	0	0	0	0	0	0	0	0	0	0	0	0	0	0	0	0	0	0	0	0	0	0	0	0	0	0	0	0	0	0	0	0	0	0	0	0	0	0	0	0	0	0	0	0
406	0	0	0	0	0	0	0	0	0	0	0	0	0	0	0	0	0	0	0	0	0	0	0	0	0	0	0	0	0	0	0	0	0	0	0	0	0	0	0	0	0	0	0	0	0	0	0	0	0
406.2	0	0	0	0	0	0	0.0052686	0	0	0	0	0	0	0.0217265	0.0153148	0	0.0065222	0	0	0	0	0	0.00811079	0	0	0	0	0	0	0.00826591	0	0	0	0	0	0.0165212	0	0.00404486	0	0	0	0	0	0	0.007462	0	0	0	0
406.4	0	0	0	0	0	0	0	0	0	0	0	0	0	0	0	0	0	0	0	0	0	0	0	0	0	0	0	0	0	0	0	0	0	0	0	0	0	0	0	0	0	0	0	0	0	0	0	0	0
406.6	0	0	0	0	0	0	0	0	0	0	0	0	0	0	0	0	0	0	0	0	0	0	0	0	0	0	0	0	0	0	0	0	0	0	0	0	0	0	0	0	0	0	0	0	0	0	0	0	0
406.8	0	0	0	0	0	0	0	0	0	0	0	0	0	0	0	0	0	0	0	0	0	0	0	0	0	0	0	0	0	0	0	0	0	0	0	0	0	0	0	0	0	0	0	0	0	0	0	0	0
407	0	0	0	0	0	0	0	0	0	0	0	0	0	0	0	0	0	0	0	0	0	0	0	0	0	0	0	0	0	0	0	0	0	0	0	0	0	0	0	0	0	0	0	0	0	0	0	0	0
407.2	0	0	0	0	0	0	0	0	0	0	0	0	0	0	0	0	0	0	0	0	0	0	0.00321251	0	0	0	0	0	0	0.00184157	0	0	0	0	0	0	0	0	0	0	0	0	0	0	0	0.00245042	0	0	0
407.4	0	0	0	0	0	0	0	0	0	0	0	0	0	0	0	0	0	0	0	0	0	0	0	0	0	0	0	0	0	0	0	0	0	0	0	0	0	0	0	0	0	0	0	0	0	0	0	0	0
407.6	0	0	0	0	0	0	0	0	0	0	0	0	0	0	0	0	0	0	0	0	0	0	0	0	0	0	0	0	0	0	0	0	0	0	0	0	0	0	0	0	0	0	0	0	0	0	0	0	0
407.8	0	0	0	0	0	0	0	0	0	0	0	0	0	0	0	0	0	0	0	0	0	0	0	0	0	0	0	0	0	0	0	0	0	0	0	0	0	0	0	0	0	0	0	0	0	0	0	0	0
408	0	0	0	0	0	0	0	0	0	0	0	0	0	0	0	0	0	0	0	0	0	0	0	0	0	0	0	0	0	0	0	0	0	0	0	0	0	0	0	0	0	0	0	0	0	0	0	0	0
408.2	0	0	0	0	0	0	0	0	0	0	0	0	0	0	0	0	0	0	0	0	0	0	0.00114853	0	0	0	0	0	0	0	0	0	0	0	0	0	0	0	0	0	0	0	0	0	0	0	0	0	0
408.4	0	0	0	0	0	0	0	0	0	0	0	0	0	0	0	0	0	0	0	0	0	0	0	0	0	0	0	0	0	0	0	0	0	0	0	0	0	0	0	0	0	0	0	0	0	0	0	0	0
408.6	0	0	0	0	0	0	0	0	0	0	0	0	0	0	0	0	0	0	0	0	0	0	0	0	0	0	0	0	0	0	0	0	0	0	0	0	0	0	0	0	0	0	0	0	0	0	0	0	0
408.8	0	0	0	0	0	0	0	0	0	0	0	0	0	0	0	0	0	0	0	0	0	0	0	0	0	0	0	0	0	0	0	0	0	0	0	0	0	0	0	0	0	0	0	0	0	0	0	0	0
409	0	0	0	0	0	0	0	0	0	0	0	0	0	0	0	0	0	0	0	0	0	0	0	0	0	0	0	0	0	0	0	0	0	0	0	0	0	0	0	0	0	0	0	0	0	0	0	0	0
409.2	0	0	0	0	0	0	0	0	0	0	0	0	0	0.131434	0.128876	0	0	0.15012	0.00301827	0.0985179	0.0611112	0.136386	0.0674871	0.225677	0	0	0.00633424	0	0	0.229081	0.129494	0.0427775	0.165225	0	0.0398391	0.0877739	0	0.179324	0	0.0324646	0.0536243	0	0.390125	0	0.00745523	0	0	0	0
409.4	0.30501	0.121237	0	0.0161778	0.519282	0.306198	0.532001	0.908772	0.655595	0.590252	0.587928	0.480292	0	0	0	0	0.0775113	0	0	0	0	0	0	0	0.141128	1.17773	1.4114	0.288032	0	0	0	0	0	0.382105	0.24695	0.0175756	0.0349652	0	0.0333814	0	0	0	0	0	0.242452	0	0.256409	0.792622	5.30158
409.6	0	0	0	0	0	0	0	0	0	0	0	0	0	0	0	0	0	0	0	0	0	0	0	0	0	0	0	0	0	0	0	0	0	0	0	0	0	0	0	0	0	0	0	0	0	0	0	0	0
409.8	0	0	0	0	0	0	0	0	0	0	0	0	0	0	0	0	0	0	0	0	0	0	0	0	0	0	0	0	0	0	0	0	0	0	0	0	0	0	0	0	0	0	0	0	0	0	0	0	0
410	0	0	0	0	0	0	0	0	0	0	0	0	0	0	0	0	0	0	0	0	0	0	0	0	0	0	0	0	0	0	0	0	0	0	0	0	0	0	0	0	0	0	0	0	0	0	0	0	0
410.2	0	0	0	0	0	0	0	0	0	0.01651	0	0	0	0.0058759	0.0138208	0	0	0	0	0	0	0	0.0141455	0	0	0	0	0	0.0027609	0	0	0	0	0	0.00891316	0	0	0.0245642	0	0	0	0	0	0	0	0	0	0	0
410.4	0.0374854	0	0	0	0	0	0	0.122631	0	0.0664924	0.0600659	0	0	0.0133717	0.0219711	0	0	0.015083	0	0	0	0	0	0.0248202	0	0	0.201014	0	0	0.0234065	0	0	0	0	0.0164121	0	0	0	0	0	0	0	0	0	0	0	0	0.0930937	0.788936
410.6	0	0	0	0	0	0	0	0	0	0	0	0	0	0	0.00354947	0	0	0	0	0	0	0	0	0	0	0	0	0	0	0	0	0	0	0	0	0	0	0	0	0	0	0	0	0	0.00358522	0	0	0	0
410.8	0	0	0	0	0	0	0	0	0	0	0	0	0	0	0	0	0	0	0	0	0	0	0	0	0	0	0	0	0	0	0	0	0	0	0	0	0	0	0	0	0	0	0	0	0	0	0	0	0
411	0	0	0	0	0	0	0	0	0	0	0	0	0	0	0	0	0	0	0	0	0	0	0	0	0	0	0	0	0	0	0	0	0	0	0	0	0	0	0	0	0	0	0	0	0	0	0	0	0
411.2	0	0	0	0	0	0	0	0	0	0.028927	0	0	0	0	0.0583519	0	0	0.00648067	0	0	0	0	0.0409514	0	0	0	0	0	0.00753562	0	0	0	0	0	0	0	0.00643007	0	0	0	0	0	0	0	0.0353236	0	0	0.0252186	0
411.4	0	0	0	0	0	0	0	0	0	0	0	0	0	0	0	0	0	0	0	0	0	0	0	0	0	0	0	0	0	0	0	0	0	0	0	0	0	0	0	0	0	0	0	0	0	0	0	0.00429937	0
411.6	0	0	0	0	0	0	0	0	0	0	0	0	0	0	0.00843931	0	0	0	0	0	0	0	0.0101897	0	0	0	0	0	0	0	0	0	0	0	0	0	0	0	0	0	0	0	0	0	0	0	0	0	0
411.8	0	0	0	0	0	0	0	0	0	0	0	0	0	0	0	0	0	0	0	0	0	0	0	0	0	0	0	0	0	0	0	0	0	0	0	0	0	0	0	0	0	0	0	0	0	0	0	0	0
412	0	0	0	0	0	0	0	0	0	0	0	0	0	0	0	0	0	0	0	0	0	0	0	0	0	0	0	0	0	0	0	0	0	0	0	0	0	0	0	0	0	0	0	0	0	0	0	0	0
412.2	0	0	0.0555224	0	0	0	0	0	0	0	0	0	0.0018359	0	0.0140647	0	0	0	0	0	0	0	0.00915004	0	0	0	0	0	0	0	0	0	0	0	0	0	0	0	0	0	0	0	0	0	0	0	0	0	0
412.4	0	0	0	0	0	0	0	0	0	0	0	0	0	0	0	0	0	0	0	0	0	0	0	0	0	0	0	0	0	0	0	0	0	0	0	0	0	0	0	0	0	0	0	0	0	0	0	0	0
412.6	0	0	0	0	0	0	0	0	0	0	0	0	0	0	0	0	0	0	0	0	0	0	0	0	0	0	0	0	0	0	0	0	0	0	0	0	0	0	0	0	0	0	0	0	0	0	0	0	0
412.8	0	0	0.00925351	0	0	0	0	0	0	0	0	0	0	0	0	0	0	0	0	0	0	0	0	0	0	0	0	0	0	0	0	0	0	0	0	0	0	0	0	0	0	0	0	0	0	0	0	0	0
413	0	0	0	0	0	0	0	0	0	0	0	0	0	0	0	0	0	0	0	0	0	0	0	0	0	0	0	0	0	0	0	0	0	0	0	0	0	0	0	0	0	0	0	0	0	0	0	0	0
413.2	0	0.0468703	0	0	0	0.0182467	0.0141863	0.0721505	0	0	0	0	0	0.0298228	0.0303549	0	0	0.0340253	0.00300524	0	0.0545608	0.0086527	0.0149066	0	0.0937417	0	0.0141078	0	0.0379311	0.0233257	0.116147	0	0.0302731	0	0	0.106241	0.0514247	0	0	0	0.022258	0	0.0258825	0	0.0245258	0.0419579	0	0.0956945	0
413.4	0	0	0	0	0	0	0	0	0	0	0	0.00569131	0	0	0	0	0	0	0	0	0	0	0	0	0	0	0	0	0	0	0	0	0	0	0	0	0	0	0	0	0	0	0	0	0	0	0	0	0
413.6	0	0	0	0	0	0	0	0	0	0	0	0	0	0	0.00370119	0	0	0	0	0	0.00739453	0	0.00150302	0	0	0	0	0	0	0	0.0133145	0	0	0	0	0.0104239	0	0	0	0	0	0	0	0	0.00378033	0	0	0	0
413.8	0	0	0	0	0	0	0	0	0	0	0	0	0	0	0	0	0	0	0	0	0	0	0	0	0	0	0	0	0	0	0	0	0	0	0	0	0	0	0	0	0	0	0	0	0	0	0	0	0
414	0	0	0	0	0	0	0	0	0	0	0	0	0	0	0	0	0	0	0	0	0	0	0	0	0	0	0	0	0	0	0	0	0	0	0	0	0	0	0	0	0	0	0	0	0	0	0	0	0
414.2	0	0	0	0	0	0	0	0	0	0	0	0	0.00700367	0	0	0	0	0	0	0	0.0125358	0	0.00811629	0	0	0	0	0	0	0	0	0	0	0	0	0	0	0.00375631	0	0	0	0	0	0	0	0	0	0	0
414.4	0.0597748	0	0.184399	0.0321468	0	0.0192533	0	0	0	0.00644359	0.00956223	0	0.0120832	0.00794703	0	0	0	0.0482667	0	0	0.0156468	0.00902659	0	0	0.0344337	0	0.0296317	0	0.00758651	0	0	0	0	0	0	0.021824	0	0	0	0	0	0.0185915	0.118224	0.0407081	0	0	0.0242092	0	0
414.6	0	0	0	0	0	0	0	0	0	0	0	0	0	0	0	0	0	0	0	0	0	0	0.00147551	0	0	0	0	0	0	0	0	0	0	0	0	0	0	0	0	0	0	0	0	0	0	0	0	0	0
414.8	0	0	0	0	0	0	0	0	0	0	0	0	0	0	0	0	0	0	0	0	0	0	0	0	0	0	0	0	0	0	0	0	0	0	0	0	0	0	0	0	0	0	0	0	0	0	0	0	0
415	0	0	0	0	0	0	0	0	0	0	0	0	0	0	0	0	0	0	0	0	0	0	0	0	0	0	0	0	0	0	0	0	0	0	0	0	0	0	0	0	0	0	0	0	0	0	0	0	0
415.2	0	0.00787288	0.591609	0	0	0	0	0	0	0.0418818	0	0	0.0262816	0	0.0278645	0	0.0169066	0	0	0	0	0.0123772	0.0320417	0.0174625	0	0	0	0	0	0.00667371	0	0	0	0	0	0.00663374	0.0057384	0.0119658	0	0	0	0	0	0	0	0	0	0	0
415.4	0	0	0	0	0	0	0	0	0	0	0	0	0	0	0	0	0	0.00533158	0	0	0	0.00352911	0	0	0	0	0	0	0	0	0	0	0	0	0	0	0	0	0	0	0	0	0.0103105	0	0	0	0	0	0
415.6	0	0	0	0	0	0	0	0	0	0	0	0	0.00326075	0	0	0	0	0	0	0	0	0	0	0	0	0	0	0	0	0	0	0	0	0	0	0	0	0	0	0	0	0	0	0	0	0	0	0	0
415.8	0	0	0	0	0	0	0	0	0	0	0	0	0	0	0	0	0	0	0	0	0	0	0	0	0	0	0	0	0	0	0	0	0	0	0	0	0	0	0	0	0	0	0	0	0	0	0	0	0
416	0	0	0	0	0	0	0	0	0	0	0	0	0	0	0	0	0	0	0	0	0	0	0	0	0	0	0	0	0	0	0	0	0	0	0	0	0	0	0	0	0	0	0	0	0	0	0	0	0
416.2	0	0	0.0584283	0	0	0	0	0	0	0	0	0	0	0	0.00333671	0	0	0	0	0	0	0	0.00465962	0	0	0	0	0	0	0	0	0	0	0	0	0	0	0	0	0	0	0	0	0	0	0	0	0	0
416.4	0	0	0	0	0	0	0	0	0	0	0	0	0	0	0	0	0	0	0	0	0	0	0	0	0	0	0	0	0	0	0	0	0	0	0	0	0	0	0	0	0	0	0	0	0	0	0	0	0
416.6	0	0	0	0	0	0	0	0	0	0	0	0	0	0	0	0	0	0	0	0	0	0	0	0	0	0	0	0	0	0	0	0	0	0	0	0	0	0	0	0	0	0	0	0	0	0	0	0	0
416.8	0	0	0	0	0	0	0	0	0	0	0	0	0	0	0	0	0	0	0	0	0	0	0	0	0	0	0	0	0	0	0	0	0	0	0	0	0	0	0	0	0	0	0	0	0	0	0	0	0
417	0	0	0	0	0	0	0	0	0	0	0	0	0	0	0	0	0	0	0	0	0	0	0	0	0	0	0	0	0	0	0	0	0	0	0	0	0	0	0	0	0	0	0	0	0	0	0	0	0
417.2	0	0	0	0	0	0	0	0	0	0	0	0	0.0100401	0	0	0	0	0	0	0	0	0	0.00778192	0	0	0	0.00392097	0	0	0	0	0	0	0	0	0	0	0	0	0	0	0	0	0	0.00787921	0	0	0	0
417.4	0	0	0	0	0	0	0	0	0	0	0	0	0	0	0	0	0	0	0	0	0	0	0	0	0	0	0	0	0	0	0	0	0	0	0	0	0	0	0	0	0	0	0	0	0	0	0	0	0
417.6	0	0	0	0	0	0	0	0	0	0	0	0	0	0	0	0	0	0	0	0	0	0	0.00114337	0	0	0	0	0	0	0	0	0	0	0	0	0	0	0	0	0	0	0	0	0	0	0	0	0	0
417.8	0	0	0	0	0	0	0	0	0	0	0	0	0	0	0	0	0	0	0	0	0	0	0	0	0	0	0	0	0	0	0	0	0	0	0	0	0	0	0	0	0	0	0	0	0	0	0	0	0
418	0	0	0	0	0	0	0	0	0	0	0	0	0	0	0	0	0	0	0	0	0	0	0	0	0	0	0	0	0	0	0	0	0	0	0	0	0	0	0	0	0	0	0	0	0	0	0	0	0
418.2	0	0	0	0	0	0	0	0	0	0.0826366	0.023201	0	0.0294564	0.0111081	0.0320545	0	0	0	0	0	0	0.0263262	0.0857098	0.0185098	0	0	0.00744646	0	0	0.0188894	0	0	0.0122518	0	0	0	0.0224998	0.043752	0	0	0	0	0	0	0.100459	0	0	0.034206	0
418.4	0	0	0	0	0	0	0	0	0	0	0	0	0	0	0	0	0	0	0	0	0	0	0	0	0	0	0	0	0	0	0	0	0	0	0	0	0.002923	0	0	0	0	0	0	0	0	0	0	0	0
418.6	0	0	0	0	0	0	0	0	0	0	0	0	0.00610365	0	0.00590995	0	0	0	0	0	0	0	0.0230329	0	0	0	0	0	0	0	0	0	0	0	0.00926733	0	0	0.00736427	0	0	0	0	0	0	0.0185893	0	0	0	0
418.8	0	0	0	0	0	0	0	0	0	0	0	0	0	0	0	0	0	0	0	0	0	0	0	0	0	0	0	0	0	0	0	0	0	0	0	0	0	0	0	0	0	0	0	0	0	0	0	0	0
419	0	0	0	0	0	0	0	0	0	0	0	0	0	0	0	0	0	0	0	0	0	0	0	0	0	0	0	0	0	0	0	0	0	0	0	0	0	0	0	0	0	0	0	0	0	0	0	0	0
419.2	0	0	0	0	0	0	0.0691637	0	0	0.27981	0.0816691	0	1.4134	0.0495184	0.174103	0	0.012145	0.0126806	0.0117768	0	1.15712	0.969632	0.498116	0.976139	0.0884472	0	0.00459722	0	0	0.0608662	0	1.02398	0.0395077	0.0939683	0.0327287	0	0.0613471	0.111671	0.0128405	0	1.75206	2.30899	1.71108	0	0.290512	0.0833423	0	0.116383	0
419.4	1.48365	0.995597	2.65626	1.83321	3.2417	1.97735	0.808724	0.612914	1.10904	0.341866	0.651333	1.72207	0	0	0.464617	2.57421	0.516816	0.843669	0.73297	2.35701	0	0	0	0	0.717873	1.01746	1.08543	1.72033	1.41307	0.807454	0	0	0.77748	0.982673	0.640656	1.95975	0.708575	0.70042	1.15365	2.05831	0	0	0	1.98935	0.533024	0.683111	2.20239	0.692277	0.424071
419.6	0	0	0	0	0	0	0	0	0.00604056	0.0624749	0.0135048	0	0.0264904	0.0133804	0.0552865	0	0	0	0	0	0	0	0.21045	0	0.0228871	0	0	0	0	0.0152011	0	0	0	0	0	0	0.0140048	0.0281694	0	0	0	0	0	0	0.084647	0	0	0	0
419.8	0	0	0	0	0	0	0	0	0	0	0	0	0	0	0	0	0	0	0	0	0	0	0	0	0	0	0	0	0	0	0	0	0	0	0	0	0	0	0	0	0	0	0	0	0	0	0	0	0
420	0	0	0	0	0	0	0	0	0	0	0	0	0	0	0	0	0	0	0	0	0	0	0	0	0	0	0	0	0	0	0	0	0	0	0	0	0	0	0	0	0	0	0	0	0	0	0	0	0
420.2	0	0	0	0	0	0	0	0.0211971	0.00970199	0.0344001	0	0	0.0170474	0	0.0546849	0	0	0	0	0	0	0	0.115386	0	0.0161354	0	0	0	0	0.0158587	0	0	0.0070409	0	0	0	0	0	0	0	0	0	0	0	0.0409018	0	0	0.0198751	0
420.4	0.191153	0.127738	0.363517	0.197641	0	0.280849	0	0.0837609	0.123641	0	0.0666863	0.21933	0.188981	0.0953756	0.0945284	0.250861	0.062431	0.107615	0.0906316	0.293496	0.163456	0.120061	0	0.133631	0.0775937	0.0776561	0.142661	0	0.189935	0.103075	0.226077	0.0966791	0	0.102017	0	0.247115	0.0950936	0.0951487	0.119821	0.232321	0.219426	0.289362	0.20107	0.207265	0.0786844	0.0669064	0.283087	0.0763111	0
420.6	0	0	0	0	0	0	0	0	0	0	0	0	0	0	0.0103093	0	0	0	0	0	0	0	0.0173368	0	0	0	0	0	0	0	0	0	0	0	0	0	0	0.0042726	0	0	0	0	0	0	0	0	0	0	0
420.8	0	0	0	0	0	0	0	0	0	0	0	0	0	0	0	0	0	0	0	0	0	0	0	0	0	0	0	0	0	0	0	0	0	0	0	0	0	0	0	0	0	0	0	0	0	0	0	0	0
421	0	0	0	0	0	0	0	0	0	0	0	0	0	0	0	0	0	0	0	0	0	0	0	0	0	0	0	0	0	0	0	0	0	0	0	0	0	0	0	0	0	0	0	0	0	0	0	0	0
421.2	0	0	0	0	0	0	0.0108379	0	0.022065	0	0	0	0	0	0	0	0	0	0	0	0	0.00966903	0	0	0	0	0	0	0	0.00942426	0	0	0	0	0	0	0	0	0	0	0	0	0	0	0	0.0123221	0	0	0
421.4	0	0	0.0256693	0	0	0	0	0	0	0	0	0	0	0	0	0	0	0	0	0	0.0101172	0	0	0	0	0	0	0	0	0	0.011431	0	0	0	0	0	0	0	0	0	0	0	0	0	0	0	0	0	0
421.6	0	0	0	0	0	0	0	0	0	0	0	0	0	0	0	0	0	0	0	0	0	0	0	0	0	0	0	0	0	0	0	0	0	0	0	0	0	0	0	0	0	0	0	0	0	0	0	0	0
421.8	0	0	0	0	0	0	0	0	0	0	0	0	0	0	0	0	0	0	0	0	0	0	0	0	0	0	0	0	0	0	0	0	0	0	0	0	0	0	0	0	0	0	0	0	0	0	0	0	0
422	0	0	0	0	0	0	0	0	0	0	0	0	0	0	0	0	0	0	0	0	0	0	0	0	0	0	0	0	0	0	0	0	0	0	0	0	0	0	0	0	0	0	0	0	0	0	0	0	0
422.2	0	0	0	0	0	0	0	0.0166205	0	0.0342385	0	0	0.0272623	0.00532323	0.0118362	0	0	0.0057756	0	0	0.0136024	0	0.0173852	0.0158193	0	0	0	0	0	0	0	0	0	0	0	0	0	0	0	0	0	0	0	0	0.0234974	0.00403326	0	0	0
422.4	0	0	0	0	0	0	0	0	0	0	0	0	0	0	0	0	0	0	0	0	0	0	0	0	0	0	0	0	0	0	0	0	0	0	0	0	0	0	0	0	0	0	0	0	0	0	0	0	0
422.6	0	0	0	0	0	0	0	0	0	0	0	0	0	0	0	0	0.00721989	0	0	0	0.00364	0	0.00157198	0	0	0	0	0	0	0	0	0	0	0	0	0	0	0	0	0	0	0	0	0	0.00550659	0	0	0	0
422.8	0	0	0	0	0	0	0	0	0	0	0	0	0	0	0	0	0	0	0	0	0	0	0	0	0	0	0	0	0	0	0	0	0	0	0	0	0	0	0	0	0	0	0	0	0	0	0	0	0
423	0	0	0	0	0	0	0	0	0	0	0	0	0	0	0	0	0	0	0	0	0	0	0	0	0	0	0	0	0	0	0	0	0	0	0	0	0	0	0	0	0	0	0	0	0	0	0	0	0
423.2	0	0.00452945	0	0	0	0	0.0411634	0.0440087	0.00660309	0.0868075	0.0535074	0	0.0811532	0.0172511	0.0300083	0	0.0138498	0	0.0105873	0	0.0273351	0.00641668	0.0509411	0.058203	0	0	0	0	0.0103933	0	0	0	0.00538497	0	0	0	0.00759214	0	0	0	0	0	0	0	0.0571848	0	0	0	0
423.4	0	0	0.0220978	0	0	0	0	0	0	0	0	0	0.0153063	0.00730607	0.0101496	0	0	0	0.00965928	0	0	0	0	0	0	0	0.0255575	0	0.0128736	0.00634003	0	0	0	0	0	0.0221646	0	0.00818038	0.00719067	0.0179008	0.0134196	0.0122413	0.0120406	0	0	0	0	0	0
423.6	0	0	0	0	0	0	0	0	0	0.0165032	0	0	0.013449	0	0.00377827	0	0	0	0	0	0.00496139	0	0.00592121	0	0	0	0	0	0	0	0	0	0	0	0	0	0	0	0	0	0	0	0	0	0	0	0	0	0
423.8	0	0	0	0	0	0	0	0	0	0	0	0	0	0	0	0	0	0	0	0	0	0	0	0	0	0	0	0	0	0	0	0	0	0	0	0	0	0	0	0	0	0	0	0	0	0	0	0	0
424	0	0	0	0	0	0	0	0	0	0	0	0	0	0	0	0	0	0	0	0	0	0	0	0	0	0	0	0	0	0	0	0	0	0	0	0	0	0	0	0	0	0	0	0	0	0	0	0	0
424.2	0	0	0	0	0	0	0	0	0	0.00393204	0	0	0	0	0	0	0	0	0	0	0	0	0	0	0	0	0	0	0	0	0	0	0	0	0	0	0	0	0	0	0	0	0	0	0	0.00223983	0	0	0
424.4	0	0	0	0	0	0	0	0	0	0	0	0	0	0	0	0	0	0	0	0	0	0	0	0	0	0	0	0	0	0	0	0	0	0	0	0	0	0	0	0	0	0	0	0	0	0	0	0	0
424.6	0	0	0	0	0	0	0	0	0	0	0	0	0	0	0	0	0	0	0	0	0	0	0	0	0	0	0	0	0	0	0	0	0	0	0	0	0	0	0	0	0	0	0	0	0	0	0	0	0
424.8	0	0	0	0	0	0	0	0	0	0	0	0	0	0	0	0	0	0	0	0	0	0	0	0	0	0	0	0	0	0	0	0	0	0	0	0	0	0	0	0	0	0	0	0	0	0	0	0	0
425	0	0	0	0	0	0	0	0	0	0	0	0	0	0	0	0	0	0	0	0	0	0	0	0	0	0	0	0	0	0	0	0	0	0	0	0	0	0	0	0	0	0	0	0	0	0	0	0	0
425.2	0	0	0	0	0	0	0	0	0	0.00460755	0	0	0	0	0.00698971	0	0	0	0	0	0	0.00287007	0.0185061	0	0	0	0	0	0	0	0	0	0	0	0	0	0	0	0	0	0	0	0	0	0	0	0	0.0489517	0
425.4	0	0	0	0	0	0	0	0	0	0	0	0	0	0	0	0	0	0	0	0	0	0	0	0	0	0	0	0	0	0	0	0	0	0	0	0	0	0	0	0	0	0	0	0	0	0	0	0	0
425.6	0	0	0	0	0	0	0	0	0	0	0	0	0	0	0	0	0	0	0	0	0	0	0.00372085	0	0	0	0	0	0	0	0	0	0	0	0	0	0	0	0	0	0	0	0	0	0	0	0	0	0
425.8	0	0	0	0	0	0	0	0	0	0	0	0	0	0	0	0	0	0	0	0	0	0	0	0	0	0	0	0	0	0	0	0	0	0	0	0	0	0	0	0	0	0	0	0	0	0	0	0	0
426	0	0	0	0	0	0	0	0	0	0	0	0	0	0	0	0	0	0	0	0	0	0	0	0	0	0	0	0	0	0	0	0	0	0	0	0	0	0	0	0	0	0	0	0	0	0	0	0	0
426.2	0	0	0	0	0	0	0	0.0238449	0	0.0693001	0	0	0.0410725	0	0.0184434	0	0	0	0	0	0	0	0.0971513	0	0.0160374	0	0	0	0	0.00613406	0	0	0	0	0	0	0.01097	0	0	0	0	0	0	0	0.130751	0	0.00953338	0	0
426.4	0	0	0	0	0	0	0	0	0	0	0	0	0	0	0	0	0	0	0	0	0	0	0	0	0	0	0	0	0	0	0	0	0	0	0	0	0	0	0	0	0	0	0	0	0	0	0	0	0
426.6	0	0	0	0	0	0	0	0	0	0.0107158	0	0	0	0	0.00242815	0	0	0	0	0	0	0	0.0190202	0	0	0	0	0	0	0	0	0	0	0	0	0	0	0	0	0	0	0	0	0	0.0188079	0	0	0	0
426.8	0	0	0.221137	0	0	0	0	0	0	0	0	0	0	0	0	0	0	0	0	0	0	0	0	0	0	0	0	0	0	0	0	0	0	0	0	0	0	0	0	0	0	0	0	0	0	0	0	0	0
427	0	0	0	0	0	0	0	0	0	0	0	0	0	0	0	0	0	0	0	0	0	0	0	0	0	0	0	0	0	0	0	0	0	0	0	0	0	0	0	0	0	0	0	0	0	0	0	0	0
427.2	0	0.0663823	0.112263	0	0	0	0.192351	0.188055	0	0.420178	0.155435	0	0.276252	0.113123	0.188733	0	0.0170011	0	0.016971	0	0	0.113172	0.769828	0.113496	0.453155	0	0.0438086	0	0.0456163	0.161653	0	0	0.127517	0.318184	0	0.0300737	0.147896	0.188254	0.0732407	0	0	0	0	0	0.471153	0.0623155	0	0.39364	0.0145164
427.4	0	0	0	0	0	0	0	0	0	0	0	0	0	0	0	0	0	0	0	0	0	0	0	0	0	0	0	0	0	0	0	0	0	0	0	0	0	0	0	0	0	0	0	0	0	0	0	0	0
427.6	0	0	0	0	0	0	0	0	0	0.0775059	0.0216935	0	0.0639771	0.0144339	0.0428388	0	0	0	0	0	0	0.0103471	0.242516	0.00991531	0.076712	0	0	0	0	0	0	0	0	0	0	0	0.0300223	0	0	0	0	0	0	0	0.102971	0	0	0.0667143	0
427.8	0	0	0	0	0	0	0	0	0	0	0	0	0	0	0	0	0	0	0	0	0	0	0	0	0	0	0	0	0	0	0	0	0	0	0	0	0	0	0	0	0	0	0	0	0	0	0	0	0
428	0	0	0	0	0	0	0	0	0	0	0	0	0	0	0	0	0	0	0	0	0	0	0	0	0	0	0	0	0	0	0	0	0	0	0	0	0	0	0	0	0	0	0	0	0	0	0	0	0
428.2	0	0	0	0	0	0	0.0126934	0	0	0.0375817	0	0	0.0228958	0	0.0400209	0	0	0	0	0	0	0	0.0851749	0	0.0280843	0	0.00373546	0	0.00846446	0.0110197	0	0	0	0	0	0.00312875	0	0.0312101	0	0	0	0	0	0	0.0361532	0	0	0.0354223	0
428.4	0	0	0	0	0	0	0	0	0	0	0	0	0	0	0	0	0	0	0	0	0	0	0	0	0	0	0	0	0	0	0	0	0	0	0	0	0	0	0	0	0	0	0	0	0	0	0	0	0
428.6	0	0	0	0	0	0	0	0	0	0	0	0	0	0	0.00571309	0	0	0	0	0	0	0	0.0122259	0	0	0	0	0	0	0	0	0	0	0	0	0	0	0	0	0	0	0	0	0	0.00385529	0	0	0	0
428.8	0	0	0	0	0	0	0	0	0	0	0	0	0	0	0	0	0	0	0	0	0	0	0	0	0	0	0	0	0	0	0	0	0	0	0	0	0	0	0	0	0	0	0	0	0	0	0	0	0
429	0	0	0	0	0	0	0	0	0	0	0	0	0	0	0	0	0	0	0	0	0	0	0	0	0	0	0	0	0	0	0	0	0	0	0	0	0	0	0	0	0	0	0	0	0	0	0	0	0
429.2	0	0	0	0	0	0	0.00234827	0	0	0.00827881	0	0	0	0	0.0306886	0	0	0	0	0	0	0	0.0258852	0	0	0	0	0	0	0	0	0	0	0	0	0	0	0	0	0	0	0	0	0	0.014205	0	0	0	0
429.4	0	0	0	0	0	0	0	0	0	0	0	0	0	0	0	0	0	0	0	0	0	0	0	0	0	0	0	0	0	0	0	0	0	0	0	0	0	0	0	0	0	0	0	0	0	0	0	0	0
429.6	0	0	0	0	0	0	0	0	0	0	0	0	0	0	0	0	0	0	0	0	0	0	0	0	0	0	0	0	0	0	0	0	0	0	0	0	0	0	0	0	0	0	0	0	0	0	0	0	0
429.8	0	0	0	0	0	0	0	0	0	0	0	0	0	0	0	0	0	0	0	0	0	0	0	0	0	0	0	0	0	0	0	0	0	0	0	0	0	0	0	0	0	0	0	0	0	0	0	0	0
430	0	0	0	0	0	0	0	0	0	0	0	0	0	0	0	0	0	0	0	0	0	0	0	0	0	0	0	0	0	0	0	0	0	0	0	0	0	0	0	0	0	0	0	0	0	0	0	0	0
430.2	0	0	0	0	0	0	0	0.00870399	0	0	0	0	0	0	0.00555835	0	0	0	0	0	0.00352278	0	0.00581676	0.00452109	0	0	0	0	0	0	0	0	0	0	0	0	0	0.0166595	0	0	0	0	0	0	0	0	0	0	0
430.4	0	0	0	0	0	0	0	0	0	0	0	0	0	0	0	0	0	0	0	0	0	0	0	0	0	0	0	0	0	0	0	0	0	0	0	0	0	0	0	0	0	0	0	0	0	0	0	0	0
430.6	0	0	0	0	0	0	0	0	0	0	0	0	0	0	0	0	0	0	0	0	0	0	0	0	0	0	0	0	0	0	0	0	0	0	0	0	0	0	0	0	0	0	0	0	0	0	0	0	0
430.8	0	0	0	0	0	0	0	0	0	0	0	0	0	0	0	0	0	0	0	0	0	0	0	0	0	0	0	0	0	0	0	0	0	0	0	0	0	0	0	0	0	0	0	0	0	0	0	0	0
431	0	0	0	0	0	0	0	0	0	0	0	0	0	0	0	0	0	0	0	0	0	0	0	0	0	0	0	0	0	0	0	0	0	0	0	0	0	0	0	0	0	0	0	0	0	0	0	0	0
431.2	0	0	0	0	0	0	0	0	0	0.00335754	0	0	0.00308572	0	0	0	0	0	0	0	0.00347562	0	0.00363775	0	0	0	0	0	0	0	0	0	0	0	0	0	0	0	0	0	0	0	0	0	0	0	0	0	0
431.4	0	0	0	0	0	0	0	0	0	0	0	0	0	0	0	0	0	0	0	0	0	0	0	0	0	0	0	0	0	0	0	0	0	0	0	0	0	0	0	0	0	0	0	0	0	0	0	0	0
431.6	0	0	0	0	0	0	0	0	0	0	0	0	0	0	0	0	0	0	0	0	0	0	0	0	0	0	0	0	0	0	0	0	0	0	0	0	0	0	0	0	0	0	0	0	0	0	0	0	0
431.8	0	0	0	0	0	0	0	0	0	0	0	0	0	0	0	0	0	0	0	0	0	0	0	0	0	0	0	0	0	0	0	0	0	0	0	0	0	0	0	0	0	0	0	0	0	0	0	0	0
432	0	0	0	0	0	0	0	0	0	0	0	0	0	0	0	0	0	0	0	0	0	0	0	0	0	0	0	0	0	0	0	0	0	0	0	0	0	0	0	0	0	0	0	0	0	0	0	0	0
432.2	0	0	0.269282	0	0	0	0	0	0	0.00836922	0	0	0	0	0	0	0	0	0	0	0	0.00748689	0.0142729	0.0118652	0	0	0	0	0	0	0	0	0	0	0	0	0	0	0	0	0	0	0	0	0	0.0043903	0	0.00612074	0
432.4	0	0	0	0	0	0	0	0	0	0	0	0	0	0	0	0	0	0	0	0	0	0	0	0	0	0	0	0	0	0	0	0	0	0	0	0	0	0	0	0	0	0	0	0	0	0	0	0	0
432.6	0	0	0	0	0	0	0	0	0	0	0	0	0.00115007	0	0	0	0	0	0	0	0	0	0.00184228	0	0	0	0	0	0	0	0	0	0	0	0	0	0	0	0	0	0	0	0	0	0	0	0	0	0
432.8	0	0	0	0	0	0	0	0	0	0	0	0	0	0	0	0	0	0	0	0	0	0	0	0	0	0	0	0	0	0	0	0	0	0	0	0	0	0	0	0	0	0	0	0	0	0	0	0	0
433	0	0	0	0	0	0	0	0	0	0	0	0	0	0	0	0	0	0	0	0	0	0	0	0	0	0	0	0	0	0	0	0	0	0	0	0	0	0	0	0	0	0	0	0	0	0	0	0	0
433.2	0	0	0	0	0	0	0	0	0	0	0	0	0	0	0	0	0	0	0	0	0	0	0.0293704	0	0	0	0	0	0	0	0	0	0	0	0	0	0	0	0	0	0	0	0	0	0	0	0	0.0908663	0
433.4	0	0.00769096	0	0	0	0.0241692	0	0	0	0	0	0	0	0	0	0	0	0	0	0	0	0	0	0	0	0	0.0168099	0	0	0	0	0	0	0	0	0	0	0.00767633	0.00831955	0	0	0	0	0	0	0.00490297	0	0	0
433.6	0	0	0	0	0	0	0	0	0	0	0	0	0	0	0	0	0	0	0	0	0	0	0	0	0	0	0	0	0	0	0	0	0	0	0	0	0	0	0	0	0	0	0	0	0	0	0	0.0142705	0
433.8	0	0	0	0	0	0	0	0	0	0	0	0	0	0	0.000824396	0	0	0	0	0	0	0	0	0	0	0	0	0	0	0	0	0	0	0	0	0	0	0	0	0	0	0	0	0	0	0	0	0.00275502	0
434	0	0	0	0	0	0	0	0	0	0	0	0	0	0	0	0	0	0	0	0	0	0	0	0	0	0	0	0	0	0	0	0	0	0	0	0	0	0	0	0	0	0	0	0	0	0	0	0	0
434.2	0	0	2.20388	0	0	0	0	0	0	0	0	0	0	0	0	0	0	0	0	0	0	0	0	0	0	0	0	0	0	0	0	0	0	0	0	0	0	0	0	0	0	0	0	0	0.0027041	0	0	0	0
434.4	0	0	0	0	0	0.00134885	0	0	0	0	0	0	0	0	0	0	0	0	0	0	0	0	0	0	0	0	0	0	0	0	0	0	0	0	0	0	0	0	0	0	0	0	0	0	0	0	0	0	0
434.6	0	0	0	0	0	0	0	0	0	0	0	0	0	0	0	0	0	0	0	0	0	0	0	0	0	0	0	0	0	0	0	0	0	0	0	0	0	0	0	0	0	0	0	0	0	0	0	0	0
434.8	0	0	0.948414	0	0	0	0	0	0	0	0	0	0	0	0	0	0	0	0	0	0	0	0	0	0	0	0	0	0	0	0	0	0	0	0	0	0	0	0	0	0	0	0	0	0	0	0	0	0
435	0	0	0	0	0	0	0	0	0	0	0	0	0	0	0	0	0	0	0	0	0	0	0	0	0	0	0	0	0	0	0	0	0	0	0	0	0	0	0	0	0	0	0	0	0	0	0	0	0
435.2	1.09277	0.801688	0	0	0	0	0	1.27001	0	0.924386	0.919039	0.72522	0.187131	0.57186	0.322597	0.17926	0.476805	0.650607	0.138429	0.781024	0.460114	0.733451	0.403014	0.707093	0.69327	0	0	0.414726	0.240688	0.985384	1.08916	0.840007	0.587489	0	0	0.3902	0.255142	0.765642	0.404017	0.202515	0.427436	0.22115	0.988008	0	0.996584	0.463772	0	1.0072	0
435.4	0	0	0	0.123775	0	0.606696	0.787588	0	0.961075	0	0	0	0.0404204	0	0	0	0	0	0.02765	0	0	0	0	0	0	0	1.85687	0	0.0345947	0	0	0	0	0	0.358733	0	0	0	0	0	0.0866624	0	0	0	0	0	0	0	0
435.6	0	0	0	0	0	0	0	0	0	0	0	0	0	0	0	0	0	0	0	0	0	0	0	0	0	0	0	0	0	0	0	0	0	0	0	0	0	0	0	0	0	0	0	0	0	0	0	0	0
435.8	0	0	0.012535	0	0	0	0	0	0	0	0	0	0	0	0	0	0	0	0	0	0	0	0.00112533	0	0	0	0	0	0	0	0	0	0	0	0	0	0	0	0	0	0	0	0	0	0	0	0	0	0
436	0	0	0	0	0	0	0	0	0	0	0	0	0	0	0	0	0	0	0	0	0	0	0	0	0	0	0	0	0	0	0	0	0	0	0	0	0	0	0	0	0	0	0	0	0	0	0	0	0
436.2	0	0	0	0	0	0	0	0	0.104436	0	0	0	0.0170973	0.0766512	0.0531221	0	0.0684948	0.0777624	0	0	0.052666	0.0796899	0.0615462	0.0767731	0	0	0	0	0.0191512	0.136034	0.15052	0.0561917	0.0535292	0.0647249	0	0	0	0.116265	0.0313582	0.0217842	0.0411166	0	0.111263	0	0	0	0	0.124542	0
436.4	0	0	0	0.0174146	0	0	0.0848182	0.16765	0.0161606	0.110977	0	0	0	0.0153905	0.0166529	0	0	0	0	0	0	0	0	0	0.0654318	0.185754	0.296192	0	0	0.0230016	0	0	0	0	0.0407419	0	0	0	0	0	0	0	0	0	0.130835	0.0370591	0	0	0.771338
436.6	0	0	0	0	0	0	0	0	0	0	0	0	0	0	0	0	0	0	0	0	0	0	0	0	0	0	0	0	0	0	0	0	0	0	0	0	0	0	0	0	0	0	0	0	0	0	0	0	0
436.8	0	0	0	0	0	0	0	0	0	0	0	0	0	0	0	0	0	0	0	0	0	0	0	0	0	0	0	0	0	0	0	0	0	0	0	0	0	0	0	0	0	0	0	0	0	0	0	0	0
437	0	0	0	0	0	0	0	0	0	0	0	0	0	0	0	0	0	0	0	0	0	0	0	0	0	0	0	0	0	0	0	0	0	0	0	0	0	0	0	0	0	0	0	0	0	0	0	0	0
437.2	0.140282	0	5.77106	0.0915733	0.0321422	0	0.0478617	0	0	0	0	0	0	0.0281636	0	0.120507	0	0.0321897	0	0.0328319	0.0544763	0.0373023	0.0204181	0	0	0	0.117965	0	0	0	0.0431013	0	0.0193877	0	0	0	0	0.0550658	0	0	0	0	0.0299909	0	0	0	0	0.0467432	0
437.4	0	0	0	0	0	0.0607389	0	0	0	0	0	0	0	0	0.0175113	0.0313138	0	0.0181666	0.00737523	0.0132528	0.0196402	0.0143461	0	0	0	0	0	0	0	0	0.026117	0	0	0	0	0	0	0.0149744	0	0	0	0	0.0409302	0	0.053554	0	0	0.0126525	0.18104
437.6	0	0	0	0	0	0	0	0	0	0	0	0	0	0	0	0	0	0	0	0	0	0	0	0	0	0	0	0	0	0	0	0	0	0	0	0	0	0	0	0	0	0	0	0	0	0	0	0	0
437.8	0	0	0	0	0	0	0	0	0	0	0	0	0	0	0	0	0	0	0	0	0	0	0	0	0	0	0	0	0	0	0	0	0	0	0	0	0	0	0	0	0	0	0	0	0	0	0	0	0
438	0	0	0	0	0	0	0	0	0	0	0	0	0	0	0	0	0	0	0	0	0	0	0	0	0	0	0	0	0	0	0	0	0	0	0	0	0	0	0	0	0	0	0	0	0	0	0	0	0
438.2	0	0	1.01784	0	0	0	0	0	0	0	0	0	0	0	0	0	0	0	0	0	0	0	0	0	0	0	0	0	0	0.00340608	0	0	0	0	0	0	0	0	0	0	0.0100392	0	0	0	0	0	0	0	0
438.4	0.00461439	0	0	0	0	0	0	0	0	0	0	0	0	0	0	0	0	0	0	0	0	0	0	0	0	0	0	0	0	0	0	0	0	0	0	0	0	0	0	0	0	0	0.00747584	0	0	0	0	0	0
438.6	0	0	0	0	0	0	0	0	0	0	0	0	0	0	0	0	0	0	0	0	0	0	0	0	0	0	0	0	0	0	0	0	0	0	0	0	0	0	0	0	0	0	0	0	0	0	0	0	0
438.8	0	0	0	0	0	0	0	0	0	0	0	0	0	0	0	0	0	0	0	0	0	0	0	0	0	0	0	0	0	0	0	0	0	0	0	0	0	0	0	0	0	0	0	0	0	0	0	0	0
439	0	0	0	0	0	0	0	0	0	0	0	0	0	0	0	0	0	0	0	0	0	0	0	0	0	0	0.00314749	0	0	0	0	0	0	0	0	0	0	0	0	0	0	0	0	0	0	0	0	0	0
439.2	0	0	0.0587418	0	0	0	0	0	0	0	0	0	0	0	0	0	0	0	0	0	0	0	0	0	0	0	0	0	0	0	0	0	0	0	0	0	0	0	0	0	0	0	0	0	0	0	0	0	0
439.4	0	0	0	0	0	0	0	0	0	0	0	0	0	0.0064849	0.00676429	0	0	0	0	0	0	0	0	0	0	0	0	0	0	0	0	0	0	0	0	0	0	0	0	0	0	0	0	0	0.00734955	0.00309792	0	0	0.0651148
439.6	0	0	0	0	0	0	0	0	0	0	0	0	0	0	0	0	0	0	0	0	0	0	0	0	0	0	0	0	0	0	0	0	0	0	0	0	0	0	0	0	0	0	0	0	0	0	0	0	0
439.8	0	0	0	0	0	0	0	0	0	0	0	0	0	0	0	0	0	0	0	0	0	0	0	0	0	0	0	0	0	0	0	0	0	0	0	0	0	0	0	0	0	0	0	0	0	0	0	0	0
440	0	0	0	0	0	0	0	0	0	0	0	0	0	0	0	0	0	0	0	0	0	0	0	0	0	0	0	0	0	0	0	0	0	0	0	0	0	0	0	0	0	0	0	0	0	0	0	0	0
440.2	0	0	0	0	0	0	0.012536	0	0	0.0227304	0	0	0.0156548	0	0	0	0	0.00294691	0	0	0.002966	0.0111196	0.0253555	0	0	0	0	0	0	0	0	0	0	0	0	0	0	0	0	0	0	0	0	0	0.0346561	0	0	0.0143894	0
440.4	0	0	0	0	0	0	0	0	0	0	0	0	0	0	0	0	0	0	0	0	0	0	0	0	0	0	0	0	0	0	0	0	0	0	0	0	0	0	0	0	0	0	0	0	0	0	0	0	0
440.6	0	0	0	0	0	0	0	0	0	0.00285548	0	0	0	0	0	0	0	0	0	0	0	0	0	0	0	0	0	0	0	0	0	0	0	0	0	0	0	0	0	0	0	0	0	0	0	0	0	0	0
440.8	0	0	0	0	0	0	0	0	0	0	0	0	0	0	0	0	0	0	0	0	0	0	0	0	0	0	0	0	0	0	0	0	0	0	0	0	0	0	0	0	0	0	0	0	0	0	0	0	0
441	0	0	0	0	0	0	0	0	0	0	0	0	0	0	0	0	0	0	0	0	0	0	0	0	0	0	0	0	0	0	0	0	0	0	0	0	0	0	0	0	0	0	0	0	0	0	0	0	0
441.2	0	0	0	0	0	0	0	0	0	0.00938281	0	0	0.0162096	0	0.0146694	0	0	0	0	0	0	0	0.0110142	0	0	0	0	0	0	0	0	0	0	0	0	0	0	0	0	0	0	0	0	0	0	0	0	0	0
441.4	0.0312073	0	0	0	0	0	0	0	0	0	0	0	0	0	0	0	0	0	0	0	0	0	0	0	0	0	0	0	0	0.00866928	0	0	0	0	0	0	0	0	0.0117481	0	0	0	0	0	0	0	0	0	0
441.6	0	0	0	0	0	0	0	0	0	0	0	0	0	0	0	0	0	0	0	0	0	0	0.00132614	0	0	0	0	0	0	0	0	0	0	0	0	0	0	0	0	0	0	0	0	0	0	0	0	0	0
441.8	0	0	0	0	0	0	0	0	0	0	0	0	0	0	0	0	0	0	0	0	0	0	0	0	0	0	0	0	0	0	0	0	0	0	0	0	0	0	0	0	0	0	0	0	0	0	0	0	0
442	0	0	0	0	0	0	0	0	0	0	0	0	0	0	0	0	0	0	0	0	0	0	0	0	0	0	0	0	0	0	0	0	0	0	0	0	0	0	0	0	0	0	0	0	0	0	0	0	0
442.2	0	0	0	0	0	0	0	0	0	0	0	0	0	0	0	0	0	0	0	0	0	0	0.00189592	0	0	0	0	0	0	0	0	0	0	0	0	0	0	0	0	0	0.00277046	0	0	0	0	0	0	0	0
442.4	0	0	0	0	0	0	0	0	0	0	0	0	0	0	0	0	0	0	0	0	0	0	0	0	0	0	0	0	0	0	0	0	0	0	0	0	0	0	0	0	0	0	0	0	0	0	0	0	0
442.6	0	0	0	0	0	0	0	0	0	0	0	0	0	0	0	0	0	0	0	0	0	0	0	0	0	0	0	0	0	0	0	0	0	0	0	0	0	0	0	0	0	0	0	0	0	0	0	0	0
442.8	0	0	0	0	0	0	0	0	0	0	0	0	0	0	0	0	0	0	0	0	0	0	0	0	0	0	0	0	0	0	0	0	0	0	0	0	0	0	0	0	0	0	0	0	0	0	0	0	0
443	0	0	0	0	0	0	0	0	0	0	0	0	0	0	0	0	0	0	0	0	0	0	0	0	0	0	0	0	0	0	0	0	0	0	0	0	0	0	0	0	0	0	0	0	0	0	0	0	0
443.2	0	0	0	0	0	0	0	0	0	0	0	0	0	0	0.00612883	0	0	0	0	0	0	0	0	0	0	0	0	0	0	0	0.00504257	0	0	0	0	0	0	0	0	0	0	0	0	0	0	0	0	0	0
443.4	0	0	0	0	0	0	0	0	0	0	0	0	0	0	0	0	0	0	0	0	0	0	0	0	0	0	0	0	0	0	0	0	0	0	0	0	0	0	0	0	0	0	0	0	0	0	0	0	0
443.6	0	0	0	0	0	0	0	0	0	0	0	0	0	0	0	0	0	0	0	0	0	0	0	0	0	0	0	0	0	0	0	0	0	0	0	0	0	0	0	0	0	0	0	0	0	0	0	0	0
443.8	0	0	0	0	0	0	0	0	0	0	0	0	0	0	0	0	0	0	0	0	0	0	0	0	0	0	0	0	0	0	0	0	0	0	0	0	0	0	0	0	0	0	0	0	0	0	0	0	0
444	0	0	0	0	0	0	0	0	0	0	0	0	0	0	0	0	0	0	0	0	0	0	0	0	0	0	0	0	0	0	0	0	0	0	0	0	0	0	0	0	0	0	0	0	0	0	0	0	0
444.2	0	0	0	0	0	0	0	0	0	0	0	0	0	0	0	0	0	0	0	0	0	0	0	0	0	0	0	0	0	0	0	0	0	0	0	0	0	0	0	0	0	0	0	0	0	0	0	0	0
444.4	0	0	0	0	0	0	0	0	0	0	0	0	0	0	0	0	0	0	0	0	0	0	0	0	0	0	0	0	0	0	0	0	0	0	0	0	0	0	0	0	0	0	0	0	0	0	0	0	0
444.6	0	0	0	0	0	0	0	0	0	0	0	0	0	0	0	0	0	0	0	0	0	0	0	0	0	0	0	0	0	0	0	0	0	0	0	0	0	0	0	0	0	0	0	0	0	0	0	0	0
444.8	0	0	0	0	0	0	0	0	0	0	0	0	0	0	0	0	0	0	0	0	0	0	0	0	0	0	0	0	0	0	0	0	0	0	0	0	0	0	0	0	0	0	0	0	0	0	0	0	0
445	0	0	0	0	0	0	0	0	0	0	0	0	0	0	0	0	0	0	0	0	0	0	0	0	0	0	0	0	0	0	0	0	0	0	0	0	0	0	0	0	0	0	0	0	0	0	0	0	0
445.2	0	0	0	0	0	0	0	0	0	0	0	0	0	0	0	0	0	0	0	0	0	0	0	0	0	0	0	0	0	0	0	0	0	0	0	0	0	0	0	0	0	0	0	0	0	0	0	0	0
445.4	0	0	0	0	0	0	0	0	0	0	0	0	0	0	0	0	0	0	0	0	0	0	0	0	0	0	0	0	0	0	0	0	0	0	0	0	0	0	0	0	0	0	0	0	0	0	0	0	0
445.6	0	0	0	0	0	0	0	0	0	0	0	0	0	0	0	0	0	0	0	0	0	0	0	0	0	0	0	0	0	0	0	0	0	0	0	0	0	0	0	0	0	0	0	0	0	0	0	0	0
445.8	0	0	0	0	0	0	0	0	0	0	0	0	0	0	0	0	0	0	0	0	0	0	0	0	0	0	0	0	0	0	0	0	0	0	0	0	0	0	0	0	0	0	0	0	0	0	0	0	0
446	0	0	0	0	0	0	0	0	0	0	0	0	0	0	0	0	0	0	0	0	0	0	0	0	0	0	0	0	0	0	0	0	0	0	0	0	0	0	0	0	0	0	0	0	0	0	0	0	0
446.2	0	0	0	0	0	0	0	0	0	0	0	0	0	0	0	0	0	0	0	0	0	0	0	0	0	0	0	0	0	0	0	0	0	0	0	0	0	0	0	0	0	0	0	0	0	0	0	0	0
446.4	0	0	0	0	0	0	0	0	0	0	0	0	0	0	0	0	0	0	0	0	0	0	0	0	0	0	0	0	0	0	0	0	0	0	0	0	0	0	0	0	0	0	0	0	0	0	0	0	0
446.6	0	0	0	0	0	0	0	0	0	0	0	0	0	0	0	0	0	0	0	0	0	0	0	0	0	0	0	0	0	0	0	0	0	0	0	0	0	0	0	0	0	0	0	0	0	0	0	0	0
446.8	0	0	0	0	0	0	0	0	0	0	0	0	0	0	0	0	0	0	0	0	0	0	0	0	0	0	0	0	0	0	0	0	0	0	0	0	0	0	0	0	0	0	0	0	0	0	0	0	0
447	0	0	0	0	0	0	0	0	0	0	0	0	0	0	0	0	0	0	0	0	0	0	0	0	0	0	0	0	0	0	0	0	0	0	0	0	0	0	0	0	0	0	0	0	0	0	0	0	0
447.2	0	0	0.00730331	0	0	0	0	0	0	0	0	0	0	0.00131687	0	0	0	0	0	0	0	0	0	0	0	0	0	0	0	0	0	0	0	0	0	0	0	0	0	0	0	0	0	0	0	0	0	0	0
447.4	0	0	0	0	0	0	0	0	0	0	0	0	0	0	0	0	0	0	0	0	0	0	0	0	0	0	0	0	0	0	0	0	0	0	0	0	0	0	0	0	0	0	0	0	0	0	0	0	0
447.6	0	0	0	0	0	0	0	0	0	0	0	0	0	0	0	0	0	0	0	0	0	0	0	0	0	0	0	0	0	0	0	0	0	0	0	0	0	0	0	0	0	0	0	0	0	0	0	0	0
447.8	0	0	0	0	0	0	0	0	0	0	0	0	0	0	0	0	0	0	0	0	0	0	0	0	0	0	0	0	0	0	0	0	0	0	0	0	0	0	0	0	0	0	0	0	0	0	0	0	0
448	0	0	0	0	0	0	0	0	0	0	0	0	0	0	0	0	0	0	0	0	0	0	0	0	0	0	0	0	0	0	0	0	0	0	0	0	0	0	0	0	0	0	0	0	0	0	0	0	0
[truncated: 7,756 more rows]
[truncated: 86 more columns]
